# Supplementary material for: Rhythmic Clock Gene Expression in Atlantic Salmon Parr Brain
Source: Front Physiol. 2021 Dec 2;12:761109. doi: 10.3389/fphys.2021.761109 (PMC8674837; doi:10.3389/fphys.2021.761109)
Supplement: Supplementary file 1 [file Data_Sheet_1.CSV]

# Supplementary Data 1. The expression level. For each sample	estimate gene abundance expressed in the fragments per kilobase of exon per million mapped reads (FRKM) as exported by StringTie2/HiSat2.
gene_id	A1	A10	A11	A12	A13	A14	A15	A16	A17	A18	A19	A2	A20	A21	A22	A23	A24	A25	A26	A27	A28	A29	A3	A30	A31	A32	A33	A34	A35	A36	A37	A38	A39	A4	A40	A41	A42	A5	A6	A7	A8	A9
ENSSSAG00000066398	0	0	0	0	0	0	0	0	0	0	0	0	0	0	0	0	0	0	0	0	0	0	0	0	0	0	0	0	0	0	0	0	0	0	0	0	0	0	0	0	0	0
ENSSSAG00000045013	141	89	58	131	98	75	65	92	50	99	83	85	99	93	95	40	87	116	59	118	122	94	100	56	126	150	73	86	140	107	58	87	87	88	95	78	118	94	98	84	85	119
ENSSSAG00000053195	121	89	80	95	59	128	76	100	50	41	74	91	75	64	158	18	49	40	71	81	53	43	107	59	119	131	122	89	121	141	109	70	119	107	81	104	132	77	88	75	78	102
ENSSSAG00000043609	0	0	0	0	0	0	0	0	0	0	0	0	0	0	0	0	0	1	0	0	0	0	0	0	0	0	0	0	0	0	0	0	0	0	0	0	0	0	0	0	0	0
ENSSSAG00000043608	0	0	0	0	0	0	0	0	0	0	0	0	0	0	0	0	0	0	0	0	0	0	0	0	0	0	0	0	0	0	0	0	0	0	0	0	0	0	0	0	0	0
ENSSSAG00000010878	142	129	136	107	117	114	74	128	90	115	92	107	75	92	95	97	104	78	116	127	143	90	126	93	115	107	95	101	143	109	80	114	110	112	114	120	62	121	125	120	91	92
ENSSSAG00000010879	0	0	0	0	0	0	0	0	0	0	0	0	0	0	0	0	0	0	0	0	0	0	0	0	0	0	0	0	0	0	0	0	0	0	0	0	0	0	0	0	0	0
ENSSSAG00000043603	0	0	0	0	0	0	0	0	0	0	0	0	0	0	0	0	0	0	0	0	0	0	0	0	0	0	0	0	0	0	0	0	0	0	0	0	0	0	0	0	0	0
ENSSSAG00000010875	0	0	0	0	0	0	0	0	0	0	0	0	0	0	0	0	0	0	0	0	0	0	0	0	0	0	0	0	0	0	0	0	0	0	0	0	0	0	0	0	0	0
ENSSSAG00000043601	51	49	34	27	36	46	24	38	59	32	40	54	52	27	46	39	45	39	29	41	45	36	73	39	60	56	31	34	74	37	21	46	33	34	36	18	57	50	67	45	32	30
ENSSSAG00000043600	0	0	0	0	0	0	0	0	0	0	0	0	0	0	0	0	0	0	0	0	0	0	0	0	0	0	0	0	0	0	0	0	0	0	0	0	0	0	0	0	0	0
ENSSSAG00000043607	0	0	0	0	0	0	0	0	0	0	0	0	0	0	0	0	0	0	0	0	0	0	0	0	0	0	0	0	0	0	0	0	0	0	0	0	0	0	0	0	0	0
ENSSSAG00000043606	0	4	4	4	0	0	0	0	11	0	0	0	8	0	8	0	0	0	8	0	0	0	0	4	0	0	504	25	18	15	0	0	21	0	32	15	94	0	0	0	12	10
ENSSSAG00000043605	0	0	0	0	0	0	0	0	0	0	0	0	0	0	0	0	0	0	0	0	0	0	0	0	0	0	0	0	0	0	0	0	0	0	0	0	0	0	0	0	0	0
ENSSSAG00000043604	0	0	0	0	0	0	0	0	0	0	0	0	0	0	0	0	0	0	0	0	0	0	0	0	0	0	0	0	0	0	0	0	0	0	0	0	0	0	0	0	0	0
ENSSSAG00000000995	0	0	0	0	0	0	0	0	0	0	0	0	0	0	0	0	0	0	0	0	0	0	0	0	0	0	0	0	0	0	0	0	0	0	0	0	0	0	0	0	0	0
ENSSSAG00000010358	0	0	0	0	0	0	0	0	0	0	0	0	0	0	0	0	0	0	0	0	0	0	0	0	0	0	0	0	0	0	0	0	0	0	0	0	0	0	0	0	0	0
ENSSSAG00000059684	159	165	95	85	129	189	147	178	69	170	76	120	77	154	52	159	91	246	119	112	97	66	69	187	171	160	150	64	36	78	53	37	137	84	234	68	118	104	133	79	104	151
ENSSSAG00000059685	0	0	0	0	0	0	0	0	0	0	0	0	0	0	0	0	0	0	0	0	0	0	0	0	0	0	0	0	0	0	0	0	0	0	0	0	0	0	0	0	0	0
ENSSSAG00000059686	288	361	282	357	344	370	254	251	282	277	257	225	221	336	226	200	191	290	299	398	282	250	297	206	247	210	211	236	205	158	211	269	291	235	262	232	253	264	254	263	224	253
ENSSSAG00000059687	65	88	56	51	83	70	52	69	55	67	68	69	68	69	68	58	69	95	71	73	80	58	61	55	65	74	69	53	56	51	60	44	66	72	54	73	48	56	62	61	64	82
ENSSSAG00000059680	92	103	85	114	77	101	90	87	91	78	80	87	76	103	101	83	67	86	84	130	100	70	102	97	82	70	106	78	83	91	73	107	89	93	89	82	68	77	75	79	108	90
ENSSSAG00000059682	0	4	6	7	25	37	0	42	0	40	0	10	23	19	19	21	16	41	6	57	9	24	0	15	34	0	21	0	25	0	4	14	15	9	27	0	0	4	9	16	30	6
ENSSSAG00000059683	79	86	60	96	78	77	66	68	97	72	76	72	78	78	76	53	67	85	44	84	66	61	81	82	101	93	76	79	87	76	65	76	72	69	81	77	106	73	93	70	85	90
ENSSSAG00000003629	41	41	24	24	19	26	50	28	22	44	24	38	24	25	20	30	33	49	20	76	38	34	20	42	34	35	29	17	47	32	17	14	28	22	44	14	29	17	41	12	30	18
ENSSSAG00000059688	967	918	705	714	576	756	619	734	772	808	821	673	766	905	875	667	537	723	584	1008	624	751	865	699	1167	1034	987	920	1101	1029	836	841	944	614	1259	1027	1035	706	624	797	812	840
ENSSSAG00000059689	0	0	0	0	0	0	0	0	0	0	0	0	0	0	0	0	0	0	0	0	0	0	0	0	0	0	0	0	0	0	0	0	0	0	0	0	0	0	0	0	0	0
ENSSSAG00000016092	155	196	125	118	117	124	121	128	115	102	140	128	140	164	103	103	85	162	82	144	116	94	119	132	116	145	100	103	97	89	85	124	83	126	112	145	114	147	150	162	116	126
ENSSSAG00000068058	0	0	0	0	0	0	0	0	0	0	0	0	0	0	0	0	0	0	0	0	0	0	0	0	0	0	0	0	0	0	0	0	0	0	0	0	0	0	0	0	0	0
ENSSSAG00000008929	0	0	0	0	0	0	0	0	0	0	0	0	0	0	0	0	0	0	0	0	0	0	0	0	0	0	0	0	0	0	0	0	0	0	0	0	0	0	0	0	0	0
ENSSSAG00000008928	236	387	268	222	214	224	202	204	281	252	268	214	222	269	343	207	170	200	223	281	215	187	296	277	238	260	164	264	209	221	220	193	215	246	231	222	152	261	292	312	240	178
ENSSSAG00000008927	199	235	232	258	180	205	120	221	147	130	192	173	174	226	184	166	153	197	220	196	209	219	198	136	208	195	179	252	222	201	230	183	268	194	268	196	171	166	165	215	170	204
ENSSSAG00000051102	0	0	0	0	0	0	0	0	0	0	0	0	0	0	0	0	0	0	0	0	0	0	0	0	0	0	0	0	0	0	0	0	0	0	0	0	0	0	0	0	0	0
ENSSSAG00000008925	0	0	0	0	0	0	0	0	0	0	0	0	0	0	0	0	0	0	0	0	0	0	0	0	0	0	0	0	0	0	0	0	0	0	0	0	0	0	0	0	0	0
ENSSSAG00000051100	0	0	0	0	0	0	0	0	0	0	0	0	0	0	0	0	0	0	0	0	0	0	0	0	0	0	0	0	0	0	0	0	0	0	0	0	0	0	0	0	0	0
ENSSSAG00000008922	0	0	4	0	0	0	4	6	0	4	0	0	0	4	0	0	0	6	0	0	0	0	0	0	0	0	3	0	0	0	0	0	7	6	0	0	0	0	0	0	0	0
ENSSSAG00000051105	2067	2146	1384	1679	1855	1944	1561	1784	1807	1771	1873	1699	1581	2027	1638	1047	1367	2033	1197	2430	1316	1452	1872	1940	2011	2020	1548	1921	1968	1604	1145	1507	1561	1827	1684	1668	1565	1582	1943	2053	1629	1883
ENSSSAG00000008920	6220	6156	4933	5947	5016	4561	4582	5140	4673	4293	4082	4461	4675	5511	5367	3834	3884	5508	4190	6882	4531	4844	5861	5251	6505	5529	4567	5136	5936	4690	5224	4490	5011	4695	6129	5996	4844	4060	5305	5344	4833	5495
ENSSSAG00000056384	608	699	434	454	331	438	327	508	447	527	503	574	411	460	419	405	327	686	362	662	444	427	563	574	547	519	419	346	516	450	480	391	477	479	561	535	360	466	526	655	422	545
ENSSSAG00000009509	0	0	0	0	0	0	5	0	4	0	0	6	0	0	0	0	18	0	0	0	0	6	0	0	0	0	0	0	0	12	0	0	0	0	0	11	0	0	0	0	0	9
ENSSSAG00000010350	0	0	0	0	0	0	0	0	0	0	0	0	0	0	0	0	0	0	0	0	0	0	0	0	0	0	0	0	0	0	0	0	0	0	0	0	0	0	0	0	0	0
ENSSSAG00000003627	0	0	0	0	0	0	0	0	0	0	0	0	0	0	0	0	0	0	0	0	0	0	0	0	0	0	0	0	0	0	0	0	0	0	0	0	0	0	0	0	0	0
ENSSSAG00000068056	4567	4638	2937	4379	4212	3472	2963	3730	3530	3719	3886	3429	3770	4107	3911	3081	3828	4552	3009	5217	3602	3846	4060	4362	5381	4266	3941	4227	5061	3264	3987	4084	4626	3331	4637	4387	3943	3162	3667	3130	3798	4932
ENSSSAG00000053190	10	6	14	14	19	29	6	8	5	0	0	13	6	4	0	0	9	0	0	32	4	0	5	3	0	14	33	43	18	13	6	8	20	4	23	8	10	8	18	11	13	19
ENSSSAG00000056380	1055	1281	991	1005	976	1181	830	1027	1017	874	957	822	881	1117	951	712	623	1081	739	1337	740	831	1122	885	1055	899	704	866	965	845	768	730	921	786	960	1110	932	853	1157	960	1079	879
ENSSSAG00000003620	228	203	179	187	172	137	136	173	165	188	165	192	175	137	157	128	125	181	165	177	123	152	179	191	229	220	149	203	178	151	161	147	201	173	163	243	165	199	222	174	178	214
ENSSSAG00000071589	6569	8471	6957	6549	5824	6312	5376	5896	6181	5335	6542	6068	5511	6656	5277	4593	4091	7243	5999	8295	5042	5575	6258	5477	5723	4762	4201	4506	5288	4899	4698	5741	5380	5946	5584	6680	5143	5022	6726	8110	5852	6694
ENSSSAG00000054552	305	387	338	320	324	384	294	341	402	351	412	327	359	295	419	295	279	425	267	424	298	308	326	419	320	348	322	330	419	268	257	364	406	257	324	351	327	327	347	351	335	296
ENSSSAG00000054551	780	751	435	551	548	543	528	517	606	502	566	476	503	507	425	404	405	650	389	616	435	403	563	729	597	718	467	544	704	542	478	481	628	573	688	599	417	545	607	738	643	633
ENSSSAG00000013388	0	0	0	0	0	0	0	0	0	0	0	0	0	0	0	0	0	0	0	0	0	0	0	0	0	0	0	0	0	0	0	0	0	0	0	0	0	0	0	0	0	0
ENSSSAG00000054557	956	1088	735	794	726	681	716	767	846	672	806	738	720	862	746	497	640	801	748	1101	868	686	962	779	893	889	833	809	858	847	766	824	849	729	887	896	804	667	951	797	917	927
ENSSSAG00000054556	0	0	0	0	0	0	0	0	0	0	0	0	0	0	0	0	0	0	0	0	0	0	0	0	0	0	0	0	0	0	0	0	0	0	0	0	0	0	0	0	0	0
ENSSSAG00000054555	0	0	0	0	0	0	0	0	0	0	0	0	0	0	0	0	0	0	0	0	0	0	0	0	0	0	0	0	0	0	0	0	0	0	0	0	0	0	0	0	0	0
ENSSSAG00000059359	0	0	0	0	0	0	0	0	0	0	0	0	0	0	0	0	0	0	0	0	0	0	0	0	0	0	0	0	0	0	0	0	0	0	0	0	0	0	0	0	0	0
ENSSSAG00000071581	803	962	576	856	694	687	600	715	636	615	664	736	627	700	792	601	566	828	615	1021	636	713	833	788	868	770	593	741	739	660	668	691	766	722	754	675	648	643	800	723	708	743
ENSSSAG00000071580	0	0	0	0	0	0	0	0	0	0	0	0	0	0	0	0	0	0	0	0	0	0	0	0	0	0	0	0	0	0	0	0	0	0	0	0	0	0	0	0	0	0
ENSSSAG00000054559	43	37	12	16	33	29	24	25	43	29	8	16	19	36	16	0	54	31	37	40	17	15	34	21	32	41	36	26	41	29	22	28	48	9	24	38	32	18	15	30	38	26
ENSSSAG00000054558	0	0	0	0	0	0	0	0	0	0	0	0	0	0	0	0	0	0	0	0	0	0	0	0	0	0	0	0	0	0	0	0	0	0	0	0	0	0	0	0	0	0
ENSSSAG00000059352	0	0	0	0	0	0	0	0	0	0	0	0	0	0	0	0	0	0	0	0	0	0	0	0	0	0	0	0	0	0	0	0	0	0	0	0	0	0	0	0	0	0
ENSSSAG00000059353	63	73	68	25	39	71	37	46	43	28	33	70	54	53	56	25	10	18	36	45	22	34	46	26	58	45	61	40	47	46	35	22	34	25	71	55	74	42	45	44	76	40
ENSSSAG00000071587	808	549	425	653	262	487	333	432	455	382	384	507	421	349	539	325	396	589	332	517	431	481	566	632	770	927	577	677	795	724	467	513	538	588	614	661	473	387	623	707	551	689
ENSSSAG00000071586	94	67	52	31	61	69	34	95	45	33	51	71	48	46	71	39	27	50	23	86	90	88	72	73	179	88	109	125	134	114	83	106	78	59	106	104	150	74	61	54	71	70
ENSSSAG00000049728	2147	2602	1789	1884	1908	2574	2066	1917	2743	2361	2170	2062	2213	2135	1812	2053	1650	2125	2515	3174	2072	2029	2207	2324	1912	2371	1558	1776	2034	1788	1314	1554	1574	1925	1802	1822	2028	1786	2115	1962	1656	1914
ENSSSAG00000049729	138	188	128	134	150	98	94	123	184	151	141	159	134	147	169	71	162	160	58	175	182	135	158	193	228	188	172	197	207	129	104	134	233	134	230	156	185	149	169	117	107	185
ENSSSAG00000049726	486	765	565	576	462	540	465	669	545	448	445	449	429	626	392	372	417	566	492	548	589	484	554	472	489	458	348	429	469	351	336	449	511	546	415	451	425	442	589	637	462	501
ENSSSAG00000049727	0	0	0	0	0	0	0	0	0	0	0	0	0	0	0	0	0	0	0	0	0	0	0	0	0	0	0	0	0	0	0	0	0	0	0	0	0	0	0	0	0	0
ENSSSAG00000049725	7	8	0	0	9	0	4	0	4	10	0	0	0	0	6	0	0	0	0	0	12	0	0	0	0	0	0	0	0	0	0	0	0	0	0	0	0	8	0	0	0	0
ENSSSAG00000049722	0	0	0	0	0	0	0	0	0	0	0	0	0	0	0	0	0	0	0	0	0	0	0	0	0	0	0	0	0	0	0	0	0	0	0	0	0	0	0	0	0	0
ENSSSAG00000049723	118	117	80	81	148	66	73	131	94	82	84	88	78	111	71	76	103	100	111	134	94	123	134	100	89	90	90	152	91	108	62	85	75	108	118	117	98	104	109	78	84	152
ENSSSAG00000007092	421	446	295	440	296	327	389	353	385	342	286	302	253	352	428	227	399	410	293	462	403	314	390	354	516	505	373	414	456	409	274	323	398	302	334	479	358	293	440	369	274	415
ENSSSAG00000049721	92	53	31	57	59	81	41	74	108	68	109	63	101	80	100	43	60	81	79	48	109	52	74	122	120	101	72	84	141	94	71	103	116	62	79	84	100	70	60	36	60	77
ENSSSAG00000043602	0	0	0	0	0	0	0	0	0	0	0	0	0	0	0	0	0	0	0	0	0	0	0	0	0	0	0	0	0	0	0	0	0	0	0	0	0	0	0	0	2	0
ENSSSAG00000010876	0	0	0	0	0	0	0	0	0	0	0	1	0	0	0	0	0	0	0	0	0	0	0	0	0	0	5	0	0	0	0	0	0	0	0	0	0	0	0	0	0	0
ENSSSAG00000072584	411	562	333	378	341	305	307	301	371	259	277	404	226	380	340	301	306	412	307	464	320	287	470	345	279	438	245	237	255	316	297	407	343	350	351	456	426	243	367	423	295	455
ENSSSAG00000072585	371	387	321	360	236	249	246	348	222	308	269	294	289	301	335	203	189	271	254	393	185	335	354	310	243	181	178	301	263	286	267	266	204	228	281	249	255	282	342	285	268	288
ENSSSAG00000009038	0	0	0	0	0	0	0	0	0	0	0	0	0	0	0	0	0	0	0	0	0	0	0	0	0	0	0	0	0	0	0	0	0	0	0	0	0	0	0	0	0	0
ENSSSAG00000072587	134	97	76	61	41	116	39	62	50	61	61	69	31	48	62	51	51	44	50	150	77	46	91	90	90	141	79	77	62	53	56	83	64	97	49	67	77	36	108	64	77	48
ENSSSAG00000072580	122	172	68	117	71	103	76	137	105	130	93	144	99	123	85	89	72	107	149	100	105	103	108	92	102	173	76	71	120	109	110	60	76	134	142	127	87	149	93	134	114	113
ENSSSAG00000072581	0	0	0	0	0	0	0	0	0	0	0	0	0	0	0	0	0	0	0	0	0	0	0	0	0	0	0	0	0	0	0	0	0	0	0	0	0	0	0	0	0	0
ENSSSAG00000072582	0	0	0	0	0	0	0	0	0	0	0	0	0	0	0	0	0	0	0	0	0	0	0	0	0	0	0	0	0	0	0	0	0	0	0	0	0	0	0	0	0	0
ENSSSAG00000072583	157	243	130	199	223	177	116	148	222	183	189	153	199	255	127	120	139	250	165	282	195	185	226	234	154	253	204	188	179	190	141	150	124	159	153	137	187	209	169	166	234	195
ENSSSAG00000045605	0	0	0	0	0	0	0	0	0	0	0	0	0	0	0	0	0	0	2	0	0	0	4	0	10	7	0	9	5	0	0	0	0	2	0	0	3	2	2	0	2	0
ENSSSAG00000045604	0	0	0	0	0	0	0	0	0	0	0	0	0	0	0	0	0	0	0	0	0	0	0	0	0	0	0	0	0	0	0	0	0	0	0	0	0	0	0	0	0	0
ENSSSAG00000045607	0	0	8	0	5	5	0	6	0	4	0	4	0	5	0	0	14	0	5	0	0	14	7	0	9	8	20	0	0	0	7	4	3	8	0	0	0	0	6	6	0	0
ENSSSAG00000009031	0	0	0	0	0	0	0	0	0	0	0	0	0	0	0	0	0	0	0	0	0	0	0	0	0	0	0	0	0	0	0	0	0	0	0	0	0	0	0	0	0	0
ENSSSAG00000045601	14	6	9	6	0	8	0	0	6	0	0	6	0	0	0	0	0	0	0	15	0	16	19	0	16	12	0	0	0	24	0	0	16	0	0	0	12	10	6	0	0	0
ENSSSAG00000009037	0	0	0	0	0	0	0	0	0	0	0	0	0	0	0	0	0	0	0	0	0	0	0	0	0	0	0	0	0	0	0	0	0	0	0	0	0	0	0	0	0	0
ENSSSAG00000009034	930	965	669	1005	716	722	654	745	946	735	916	739	673	672	974	681	781	1071	685	1291	887	879	1007	1140	956	1089	786	811	1120	742	751	753	1134	795	908	971	809	837	834	925	717	973
ENSSSAG00000045602	1667	2565	1688	1774	1924	1951	1426	2001	2015	1769	1981	1739	1523	2133	1400	1420	1460	1801	2033	2315	1641	1488	1878	2072	1486	1449	1174	1475	1528	1270	1150	1358	1369	1555	1383	1631	1482	1360	1772	1848	1646	1914
ENSSSAG00000054885	0	0	0	0	0	0	0	0	0	0	0	0	0	0	0	0	0	0	0	0	0	0	0	0	0	0	0	0	0	0	0	0	0	0	0	0	0	0	0	0	0	0
ENSSSAG00000054884	0	0	0	0	0	0	0	0	0	0	0	0	0	0	0	0	0	0	0	0	0	0	0	0	0	0	0	0	0	0	0	0	0	0	0	0	0	0	0	0	0	0
ENSSSAG00000054887	12	11	32	12	13	14	10	10	13	5	8	9	21	13	11	8	4	0	20	12	3	14	0	0	17	6	22	26	18	0	24	17	21	7	10	24	5	7	10	10	18	6
ENSSSAG00000054886	7	0	0	9	0	0	0	0	0	4	0	11	0	0	0	0	4	18	0	0	3	0	0	12	0	0	0	0	8	0	15	0	0	8	0	0	0	0	0	6	0	4
ENSSSAG00000054881	849	848	681	823	789	921	636	850	806	802	842	612	730	966	825	745	746	710	723	1156	874	692	858	745	866	944	636	816	823	734	650	699	772	710	892	922	874	746	1059	721	716	875
ENSSSAG00000054880	961	888	897	886	780	896	729	835	915	843	781	943	588	844	657	757	643	977	828	1052	805	751	835	876	945	928	689	801	836	703	652	769	842	860	836	976	846	747	958	989	779	927
ENSSSAG00000054883	67	88	80	82	85	109	75	38	84	83	44	61	122	53	63	109	52	97	78	92	57	125	83	88	72	77	68	86	57	91	83	49	55	74	63	116	58	49	91	62	58	64
ENSSSAG00000054882	317	303	237	251	272	266	148	247	298	245	176	189	342	224	217	199	207	230	307	290	284	182	289	204	396	333	300	303	376	285	200	242	213	303	375	246	333	219	301	242	225	276
ENSSSAG00000041115	0	0	0	0	0	0	0	0	0	0	0	0	0	0	0	0	0	0	0	0	0	0	0	0	0	0	0	0	0	0	0	0	0	0	0	0	0	0	0	0	0	0
ENSSSAG00000041114	139	190	128	141	119	169	100	124	190	123	113	120	152	194	112	115	144	135	150	203	111	104	193	120	175	121	108	73	122	180	76	137	180	118	144	211	159	149	165	152	130	226
ENSSSAG00000041117	0	0	0	0	0	0	0	0	0	0	0	0	0	0	0	0	0	0	0	0	0	0	0	0	0	0	0	0	0	0	0	0	0	0	0	0	0	0	0	0	0	0
ENSSSAG00000010873	3	5	0	3	0	3	0	0	2	0	3	0	0	0	3	8	0	0	0	0	0	0	0	4	2	4	0	0	0	0	0	0	0	0	0	0	0	2	0	3	4	0
ENSSSAG00000054889	679	593	549	689	514	591	416	562	615	472	527	510	573	738	615	414	555	616	511	665	435	468	722	549	740	950	600	644	795	581	507	623	621	530	674	550	699	570	625	620	537	679
ENSSSAG00000054888	9	15	8	0	0	19	9	10	7	8	0	0	0	0	14	0	0	0	6	7	0	0	0	0	5	0	12	0	0	8	4	12	0	3	0	12	0	6	6	0	6	0
ENSSSAG00000041113	57	61	16	53	46	92	83	46	101	60	80	33	13	28	42	39	31	70	45	77	40	24	60	65	39	43	22	48	86	41	55	45	60	41	44	56	36	42	74	72	29	33
ENSSSAG00000041112	261	252	147	222	149	143	173	188	199	234	235	171	180	207	191	161	180	265	164	358	219	257	280	203	333	326	269	197	392	354	285	237	313	128	363	212	264	195	216	198	212	323
ENSSSAG00000066132	104	127	106	125	119	114	94	71	100	130	86	97	139	136	133	122	61	180	80	140	121	87	136	126	109	112	44	122	111	63	119	92	52	101	119	67	99	96	87	98	112	118
ENSSSAG00000033457	0	0	0	0	0	0	0	0	0	0	0	0	0	0	0	0	0	0	0	0	0	0	0	0	0	0	0	0	0	0	0	0	0	0	0	0	0	0	0	1	0	0
ENSSSAG00000052487	0	0	0	0	0	0	0	0	0	0	0	0	0	0	0	0	0	0	0	0	0	0	0	0	0	0	0	0	0	0	0	0	0	0	0	0	0	0	0	0	0	0
ENSSSAG00000052486	0	0	0	0	0	0	0	0	0	0	0	0	0	0	0	0	0	0	0	0	0	0	0	0	0	0	0	0	0	0	0	0	0	0	0	0	0	0	0	0	0	0
ENSSSAG00000052485	0	0	0	0	0	0	0	0	0	0	0	0	0	0	0	0	0	0	0	0	0	0	0	0	0	0	0	0	0	0	0	0	0	0	0	0	0	0	0	0	0	0
ENSSSAG00000052484	426	562	501	488	370	451	327	443	434	378	369	460	377	596	404	371	377	413	350	515	361	399	502	351	469	333	344	348	422	324	397	283	337	434	429	504	324	412	523	386	438	437
ENSSSAG00000052483	272	288	292	336	264	343	259	305	245	248	239	224	223	306	294	193	228	266	238	393	230	202	374	228	236	281	161	235	308	234	203	251	219	225	334	286	185	206	363	291	224	341
ENSSSAG00000052482	0	0	0	0	0	0	0	0	0	0	0	0	0	0	0	0	0	0	0	0	0	0	0	0	0	0	0	0	0	0	0	0	0	0	0	0	0	0	0	0	0	0
ENSSSAG00000052481	103	60	33	88	30	43	40	59	40	65	70	66	36	53	70	37	52	108	42	119	50	80	66	61	58	80	51	56	56	24	105	56	38	34	73	66	42	38	50	35	37	66
ENSSSAG00000052480	925	1300	922	957	839	817	846	808	875	765	838	899	824	857	800	648	570	830	644	1102	777	760	969	744	754	691	621	580	785	762	764	788	804	781	712	964	809	723	912	975	842	1037
ENSSSAG00000055680	4351	6465	4686	4536	3588	4149	3235	4628	3648	3401	4018	4297	3867	4315	4070	3422	2725	6035	5280	6544	4447	4518	4459	5016	5002	4611	3579	4038	4734	3891	3898	4336	3871	4464	4802	5380	4786	3727	4776	5577	4481	4941
ENSSSAG00000055682	0	0	0	0	0	0	0	0	0	6	0	0	0	0	0	0	0	0	0	0	0	0	0	0	4	0	0	0	0	0	0	0	0	0	0	0	0	0	0	0	0	0
ENSSSAG00000055684	2215	2518	1980	2085	1895	1984	1794	1721	2247	1948	2136	1942	2052	2177	1810	1710	1440	2238	1491	2467	1760	1626	2057	1859	1700	2139	1524	1414	1961	1566	1607	1677	1832	1804	1833	2073	1557	1831	1990	1776	1856	2120
ENSSSAG00000072058	0	0	0	0	0	0	0	0	0	0	0	0	0	0	0	0	0	0	0	0	0	0	0	0	0	0	0	0	0	0	0	0	0	0	0	0	0	0	0	0	0	0
ENSSSAG00000025738	0	0	0	0	0	0	0	0	0	0	0	0	0	0	0	0	0	0	0	0	0	0	0	0	0	0	0	0	0	0	0	0	0	0	0	0	0	0	0	0	0	0
ENSSSAG00000072056	0	0	0	0	0	0	0	0	0	0	0	0	0	0	0	0	0	0	0	0	0	0	0	0	0	0	0	0	0	0	0	0	0	0	0	0	0	0	0	0	0	0
ENSSSAG00000072057	154	146	75	133	80	113	114	90	146	96	123	81	91	88	96	71	109	109	81	160	65	128	111	112	143	105	126	148	147	148	105	119	109	129	154	144	117	92	121	120	147	172
ENSSSAG00000073745	0	0	0	0	0	0	0	0	0	0	0	0	0	0	0	0	0	0	0	0	0	0	0	0	0	0	0	0	0	0	0	0	0	0	0	0	0	0	0	0	0	0
ENSSSAG00000072055	1161	968	720	894	815	854	839	936	1187	850	794	670	813	1138	1353	889	887	1062	705	1485	993	950	1124	848	1545	1355	1188	1184	1199	1155	1130	790	1146	714	1355	1040	996	904	986	676	1047	1122
ENSSSAG00000072052	9	0	0	0	0	0	0	0	0	0	0	0	0	0	0	0	0	0	0	0	0	0	0	0	0	18	0	27	0	0	0	6	0	5	0	0	0	0	3	10	0	3
ENSSSAG00000072053	54	82	80	96	80	51	78	58	43	76	65	119	75	49	49	51	47	57	45	102	40	36	64	115	125	138	98	61	132	137	58	28	72	64	69	50	74	26	61	163	52	73
ENSSSAG00000072050	0	0	0	0	0	0	0	0	0	0	0	0	0	0	0	0	0	0	0	0	0	0	0	0	0	0	0	0	0	0	0	0	0	0	0	0	0	0	0	0	0	0
ENSSSAG00000025730	0	0	0	0	0	0	0	0	0	0	0	0	0	0	0	0	0	0	0	0	0	0	0	0	0	0	0	0	0	0	0	0	0	0	0	0	0	0	0	0	0	0
ENSSSAG00000067825	229	327	177	205	208	173	206	179	258	213	148	206	207	184	195	214	171	173	120	346	162	202	303	226	181	243	169	192	159	136	201	194	147	149	248	181	136	230	224	147	223	189
ENSSSAG00000067824	172	187	134	129	178	175	111	159	137	128	138	127	162	180	188	131	144	234	159	284	177	173	112	159	219	186	119	104	176	165	156	129	187	98	180	202	176	125	123	169	133	149
ENSSSAG00000067827	0	22	8	12	13	36	17	29	11	19	19	23	39	16	16	8	9	15	10	18	21	27	24	21	19	20	17	15	18	38	32	10	15	11	8	0	7	31	20	21	12	17
ENSSSAG00000067826	0	0	0	0	0	0	0	0	0	0	0	0	0	0	0	0	0	0	0	0	0	0	0	0	0	0	0	0	0	0	0	0	0	0	0	0	0	0	0	0	0	0
ENSSSAG00000067821	154	233	176	112	120	116	145	151	174	126	114	123	103	139	178	103	179	124	151	270	112	141	165	138	163	127	88	118	139	137	125	118	127	131	173	159	199	122	158	114	135	135
ENSSSAG00000067820	0	0	0	0	0	0	0	0	0	0	0	0	0	0	0	0	0	0	0	0	0	0	0	0	0	0	0	0	0	0	0	0	0	0	0	0	0	0	0	0	0	0
ENSSSAG00000067823	122	164	134	166	132	151	142	137	130	129	106	118	117	143	132	105	105	194	103	179	124	112	156	162	110	149	89	143	134	127	183	118	110	147	107	145	126	172	168	138	162	149
ENSSSAG00000064212	0	0	0	0	0	0	0	0	0	0	0	0	0	0	0	0	0	0	0	0	0	0	0	0	0	0	0	0	0	0	0	0	0	0	0	0	0	0	0	0	0	0
ENSSSAG00000067829	0	0	0	0	0	0	0	0	0	0	0	5	0	0	0	0	0	0	0	0	0	0	0	0	0	0	4	12	0	0	0	0	4	0	0	0	0	0	0	0	0	0
ENSSSAG00000067828	53	22	67	57	49	55	55	26	31	36	42	23	38	45	61	10	35	29	25	50	44	12	55	70	82	16	59	42	64	36	59	42	38	28	56	41	31	22	51	60	35	38
ENSSSAG00000016474	0	0	0	0	0	0	0	0	0	0	0	0	0	0	0	0	0	0	0	0	0	0	0	0	0	0	0	0	0	0	0	0	0	0	0	0	0	0	0	0	0	0
ENSSSAG00000064210	4552	5747	4427	4951	4557	4808	3766	5248	5135	4546	5628	4167	4849	5713	4439	4261	3682	5725	5283	6601	5694	4477	4868	5699	4817	5212	3360	4476	4168	3769	3612	4291	4307	4140	3768	5207	3814	4000	4928	5602	4366	4701
ENSSSAG00000000893	0	0	0	0	0	0	0	0	0	0	0	0	0	0	0	0	0	0	0	0	0	0	0	0	0	0	0	0	0	0	0	0	0	0	0	0	0	0	0	0	0	0
ENSSSAG00000036193	0	0	0	0	0	0	0	0	0	0	0	0	0	2	0	0	0	0	0	0	0	0	0	1	0	0	1	0	0	0	1	0	1	0	1	1	1	0	1	1	0	1
ENSSSAG00000064216	19	38	24	26	19	24	24	19	25	23	19	8	20	35	25	21	37	25	16	49	15	14	26	26	25	14	41	21	35	4	12	15	22	30	33	26	31	12	18	27	22	27
ENSSSAG00000008079	0	4	0	0	0	0	0	5	0	0	0	0	0	0	0	0	0	0	0	16	0	0	0	0	0	0	0	0	0	0	0	0	0	0	0	0	0	0	4	0	0	0
ENSSSAG00000008078	0	0	0	0	0	0	0	0	0	0	0	0	0	0	0	0	0	0	0	0	0	0	0	0	0	0	0	0	0	0	0	0	0	0	0	0	0	0	0	0	0	0
ENSSSAG00000008075	130	135	142	148	122	88	105	109	151	135	114	106	102	152	127	130	158	156	131	181	134	125	151	155	153	261	125	190	170	134	110	146	177	139	175	120	121	164	134	137	201	152
ENSSSAG00000008074	47	38	43	23	25	39	32	41	58	46	53	53	74	22	33	23	24	30	16	65	39	26	41	68	46	28	53	53	24	39	29	54	60	53	24	31	13	16	21	62	24	34
ENSSSAG00000008077	162	234	165	103	34	125	101	145	142	84	140	124	199	155	101	76	88	104	156	195	83	77	189	228	179	200	182	224	155	134	155	124	113	150	235	157	163	94	214	126	153	106
ENSSSAG00000008076	4292	5444	4473	3289	2244	2937	3713	4754	4409	3737	4666	1950	3766	2992	4874	3846	3065	5123	3705	5748	4820	3755	5319	4440	3551	4072	2177	3941	3422	3033	2569	3062	3799	3228	3686	3911	3219	3806	2791	2192	2676	4623
ENSSSAG00000008071	0	0	0	0	0	0	0	0	0	0	0	0	0	0	0	0	0	0	0	0	0	0	0	0	0	0	0	0	0	0	0	0	0	0	0	0	0	0	0	0	0	0
ENSSSAG00000008070	251	200	101	235	123	105	173	195	192	218	190	129	207	130	128	211	185	302	171	193	147	190	160	323	282	238	185	245	274	150	159	231	262	151	291	240	214	206	214	181	211	236
ENSSSAG00000008073	56	40	55	26	24	18	19	40	13	40	21	24	35	40	24	6	81	28	0	68	31	15	24	10	50	35	49	52	46	26	35	24	43	20	40	67	20	23	32	60	35	15
ENSSSAG00000008072	5063	4586	2971	4120	3746	3486	3124	3351	3609	3283	3530	3413	3437	3769	3869	3277	3188	4121	3079	5175	3455	3728	4076	3681	4817	5011	3907	4127	5052	3983	3681	3222	4496	3752	4780	4325	3486	3710	3974	3606	4061	4300
ENSSSAG00000040642	29	37	26	12	18	26	20	27	38	16	37	34	14	15	24	27	6	12	23	12	10	18	26	12	32	71	53	34	33	0	25	13	36	46	22	22	30	22	20	24	36	29
ENSSSAG00000040643	0	0	0	0	0	0	0	0	0	0	0	0	0	0	0	0	0	0	0	0	0	0	0	0	0	0	0	0	0	0	0	0	0	0	0	0	0	0	0	0	0	0
ENSSSAG00000040640	490	472	344	518	376	453	335	348	483	401	320	333	448	414	426	327	323	410	279	569	355	343	465	338	431	525	369	467	451	391	287	370	376	393	466	438	338	303	391	410	456	440
ENSSSAG00000010121	0	0	0	0	0	0	0	0	0	0	0	0	0	0	0	0	0	0	0	0	0	0	0	0	0	0	0	0	0	0	0	0	0	0	0	0	0	0	0	0	0	0
ENSSSAG00000010126	692	797	544	628	554	757	551	698	673	569	611	577	580	737	523	614	505	836	595	907	500	556	621	537	612	644	415	516	690	653	638	502	808	555	614	588	554	591	713	673	665	674
ENSSSAG00000040647	43	26	39	59	67	66	65	97	42	47	80	48	42	67	43	96	94	22	39	20	78	78	52	46	125	70	58	49	100	65	61	91	57	32	72	35	83	36	58	58	35	34
ENSSSAG00000010124	0	0	0	0	0	0	0	0	0	0	0	0	0	0	0	0	0	0	0	0	0	0	0	0	0	0	0	0	0	0	0	0	0	0	0	0	0	0	0	0	0	0
ENSSSAG00000040645	16	15	32	32	28	37	20	40	22	11	13	16	44	33	20	27	28	45	25	26	40	40	46	15	90	27	20	24	45	46	34	27	26	23	35	9	18	24	22	21	33	25
ENSSSAG00000016098	125	161	198	132	82	114	79	149	188	114	89	98	197	144	101	87	82	116	100	164	80	98	123	75	153	117	104	144	79	68	94	124	127	85	148	106	204	50	123	103	97	107
ENSSSAG00000040648	7	9	0	0	0	4	0	0	0	0	10	13	0	0	10	0	0	0	0	0	0	0	0	0	0	3	0	0	0	0	0	0	0	0	0	6	0	0	5	0	0	0
ENSSSAG00000040649	36	44	22	40	22	17	7	20	25	22	27	25	15	35	10	24	15	23	20	66	17	30	37	33	44	36	17	20	0	59	26	11	24	25	56	39	62	39	30	27	19	16
ENSSSAG00000050978	0	0	0	0	0	0	0	0	0	0	0	0	0	0	0	0	0	0	0	0	0	0	0	0	0	0	0	0	0	0	0	0	0	0	0	0	0	0	0	0	0	0
ENSSSAG00000022905	0	0	0	0	0	0	0	0	0	0	0	0	0	0	0	0	0	0	0	0	0	0	0	0	0	0	0	0	0	0	0	0	0	0	0	0	0	0	0	0	0	0
ENSSSAG00000010445	232	266	208	254	204	239	163	214	225	221	222	211	201	244	204	115	176	133	196	234	215	100	230	242	180	242	218	207	179	172	206	187	156	263	226	238	208	144	294	288	200	258
ENSSSAG00000039215	284	254	246	303	324	255	227	297	304	296	230	184	272	340	393	268	250	373	180	436	189	216	282	254	338	391	275	174	443	427	254	212	352	159	285	270	245	308	238	187	250	279
ENSSSAG00000004268	22	20	19	14	9	9	9	17	25	7	14	14	22	22	8	12	13	8	19	20	3	5	14	0	0	12	10	28	23	6	12	9	8	16	17	18	17	15	13	7	8	14
ENSSSAG00000053097	0	0	0	0	0	0	0	0	0	0	0	0	0	0	0	0	0	0	0	0	0	0	0	0	0	0	0	0	0	0	0	0	0	2	0	0	0	0	0	0	0	0
ENSSSAG00000004269	482	396	328	433	336	317	266	427	355	319	389	276	355	485	371	331	239	274	340	551	314	308	389	367	645	593	336	440	532	392	374	361	434	384	493	516	507	393	428	281	390	343
ENSSSAG00000016090	0	0	0	0	0	0	0	0	0	0	0	0	0	0	0	0	0	0	0	0	0	0	0	0	0	0	0	0	0	0	0	0	0	0	0	0	0	0	0	0	0	0
ENSSSAG00000050970	0	0	0	0	0	0	0	0	0	0	0	0	0	0	0	0	0	0	0	0	0	0	0	0	0	0	0	0	0	0	0	0	0	0	0	0	0	0	0	0	0	0
ENSSSAG00000050973	0	0	0	0	0	0	0	0	0	0	0	0	0	0	0	0	0	0	0	0	0	0	0	0	0	0	0	0	0	0	0	0	0	0	0	0	0	0	0	0	0	0
ENSSSAG00000053096	119	74	61	84	33	81	19	84	44	70	46	41	66	63	52	67	69	150	29	102	42	77	96	38	117	110	75	87	104	96	59	88	89	107	52	135	92	34	87	98	75	115
ENSSSAG00000047511	111	71	78	95	89	95	93	86	95	82	80	92	93	102	75	41	43	94	60	135	102	59	105	139	100	55	111	56	130	53	61	59	100	92	68	87	94	90	93	75	60	107
ENSSSAG00000028971	0	0	0	0	0	0	0	0	0	0	0	0	0	0	0	0	0	0	0	0	0	0	0	0	0	0	0	0	0	0	0	0	0	0	0	0	0	0	0	0	0	0
ENSSSAG00000038748	0	0	0	0	0	0	0	0	0	0	0	0	0	0	0	0	0	0	0	0	0	0	0	0	0	0	0	0	0	0	0	0	0	0	0	0	0	0	0	0	0	0
ENSSSAG00000047516	413	441	473	420	358	416	337	399	374	298	353	300	445	391	429	352	289	399	306	469	455	301	481	411	478	482	342	297	506	413	339	302	368	350	344	424	329	356	410	303	323	447
ENSSSAG00000015035	0	0	0	0	0	6	0	0	0	2	0	0	0	0	0	0	0	0	0	0	0	0	0	0	0	0	0	0	0	0	0	0	0	0	0	0	0	0	0	0	0	0
ENSSSAG00000047514	1400	1900	1655	1381	1458	1569	1297	1690	1849	1476	1563	1408	1342	1690	1199	1099	1173	1634	1720	2008	1352	1077	1475	1406	1510	1563	1144	1451	1257	1241	1289	1220	1158	1518	1438	1547	1257	1282	1542	1682	1195	1622
ENSSSAG00000038744	30	68	25	49	36	30	28	37	40	27	54	32	42	34	25	28	20	53	31	58	32	34	20	41	37	43	41	40	31	20	46	28	46	23	38	42	57	28	35	24	23	47
ENSSSAG00000047519	0	0	0	0	0	0	0	0	0	0	0	0	0	0	0	0	0	0	0	0	0	0	0	0	0	0	0	0	0	0	0	0	0	0	0	0	0	0	0	0	0	0
ENSSSAG00000047518	539	595	498	591	449	569	356	485	501	467	451	428	425	459	399	334	415	540	390	540	482	462	629	526	493	453	437	521	491	454	483	431	502	469	497	578	357	377	548	633	441	532
ENSSSAG00000038741	634	735	558	531	481	547	393	455	527	504	543	589	465	557	685	511	404	717	587	841	558	599	576	560	605	541	630	570	604	557	507	431	508	551	657	639	585	557	690	612	520	746
ENSSSAG00000038742	0	0	0	0	0	0	0	0	0	12	0	0	0	0	0	0	0	0	0	0	0	5	0	0	0	0	0	0	0	0	0	0	0	7	0	0	0	0	0	0	4	0
ENSSSAG00000050974	184	322	159	189	182	142	115	160	247	234	182	178	218	282	168	124	125	239	218	283	245	137	271	166	215	193	183	189	245	186	171	267	160	171	197	216	246	240	201	155	120	198
ENSSSAG00000004260	505	579	392	558	536	574	441	529	477	534	424	361	502	499	492	349	426	469	454	756	436	499	548	565	597	620	466	528	570	526	484	587	496	430	475	482	564	384	519	444	535	591
ENSSSAG00000081724	0	0	0	2	2	0	0	5	0	5	0	3	0	2	5	0	0	0	0	2	0	0	2	5	0	0	0	0	0	0	0	0	0	0	2	0	0	2	0	0	3	0
ENSSSAG00000046251	0	0	0	0	0	0	0	0	0	0	0	0	0	0	0	0	0	0	0	0	0	0	0	0	0	0	0	0	0	0	0	0	0	0	0	0	0	0	0	0	0	0
ENSSSAG00000000896	0	0	0	0	3	0	0	12	0	0	0	0	0	0	0	0	0	0	0	0	5	0	0	0	0	0	0	0	0	0	0	0	0	0	0	0	0	0	0	25	0	6
ENSSSAG00000034501	0	0	0	0	0	0	0	0	0	0	0	0	0	0	0	0	0	0	0	0	0	0	0	0	0	0	0	0	0	0	0	0	0	0	0	0	0	0	0	0	0	0
ENSSSAG00000004262	0	0	0	0	0	0	0	0	0	0	0	0	0	0	0	0	0	0	0	0	0	0	0	0	0	0	0	9	0	0	0	0	0	0	0	0	0	0	0	0	0	0
ENSSSAG00000074343	89	69	62	38	72	64	51	38	54	53	65	96	80	59	28	61	72	119	53	110	30	70	104	69	57	99	48	60	63	48	90	81	87	83	82	63	87	100	95	79	70	81
ENSSSAG00000007217	0	0	0	0	0	0	0	0	0	0	0	0	0	0	0	0	0	0	0	0	0	0	0	0	0	0	0	0	0	0	0	0	0	0	0	0	0	0	0	0	0	0
ENSSSAG00000074344	32	74	43	37	44	57	43	43	34	53	64	52	55	49	88	37	65	45	76	94	62	26	39	49	67	62	90	92	67	64	78	75	106	20	35	52	93	37	32	29	19	33
ENSSSAG00000074345	145	184	123	158	156	152	173	167	121	174	124	130	175	226	129	102	148	207	127	254	189	185	225	185	158	175	110	109	163	185	208	199	150	125	188	209	179	136	155	138	131	179
ENSSSAG00000004266	1136	1446	1263	1550	1247	1409	1098	1387	1482	1246	1443	1119	1297	1433	1153	1221	880	1619	1266	1616	1471	1266	1409	1364	1375	1351	1031	1167	1346	1118	950	1242	1204	1142	990	1283	1132	1207	1460	1330	1096	1398
ENSSSAG00000008926	4375	4021	2846	3752	3405	3418	2759	3279	3585	2945	3172	3291	3277	3339	3503	2804	2809	4212	2523	4686	3306	3461	3952	3718	4698	4331	3169	3403	4335	3410	3386	3164	3939	3187	4409	3934	3395	3624	3854	3774	3511	4149
ENSSSAG00000074347	1664	1920	1307	1713	1639	1557	1314	1480	1555	1614	1786	1575	1633	1698	1662	1354	1281	2016	1575	2402	1637	1471	1912	1903	1762	1760	1382	1529	1602	1531	1487	1310	1482	1624	1522	1613	1443	1394	1682	1568	1563	1818
ENSSSAG00000008924	201	246	137	137	124	151	132	173	194	167	143	151	156	173	151	100	73	186	132	195	225	165	205	206	220	182	191	153	220	210	173	247	175	154	172	180	209	192	184	179	151	229
ENSSSAG00000065539	1504	1897	1202	1288	1079	1176	991	1268	1248	1317	1103	1613	1078	1086	1051	946	944	1700	1111	1404	1014	981	1389	1369	1403	1547	1043	1223	1545	1299	1105	1066	1258	1391	1220	1470	1290	1207	1660	1805	1371	1621
ENSSSAG00000065538	14	57	14	32	34	15	30	37	29	18	26	27	27	21	12	18	15	0	14	27	30	38	66	4	37	29	18	38	42	18	53	21	22	22	25	12	33	17	45	26	32	27
ENSSSAG00000065535	1814	1948	1612	1952	2261	1805	1723	1750	2166	1743	1876	1641	1879	2524	2527	1520	1875	2103	1929	2839	2463	2299	2055	1895	2596	2863	1665	2511	2536	2116	1775	2164	2290	1662	2147	1987	2351	1631	1884	1548	1683	2050
ENSSSAG00000048591	121	65	34	48	35	35	25	31	79	43	43	30	31	44	13	41	9	44	28	53	58	28	45	73	45	12	82	37	71	35	30	57	48	38	42	29	43	22	36	43	11	62
ENSSSAG00000065537	0	0	0	0	0	0	0	0	0	0	0	0	0	0	0	0	0	0	0	0	0	0	0	0	0	0	0	0	0	0	0	0	0	0	0	0	0	0	0	0	0	0
ENSSSAG00000065536	56	30	43	61	43	48	42	40	76	47	58	31	76	83	45	52	34	81	31	114	37	43	40	57	74	43	68	71	75	62	87	45	47	38	59	39	36	24	38	44	38	75
ENSSSAG00000065531	83	104	80	76	72	95	68	67	100	95	62	65	47	98	84	62	44	106	90	120	59	40	106	99	41	52	90	87	46	69	72	65	57	56	86	97	90	80	77	88	47	113
ENSSSAG00000065530	93	99	96	87	77	82	55	83	112	77	84	84	80	70	87	81	30	80	96	114	56	60	64	102	49	66	70	55	107	89	54	73	83	68	68	70	75	83	63	83	83	110
ENSSSAG00000065533	8	11	0	0	2	5	7	12	8	7	8	3	11	7	3	14	0	7	6	9	17	13	0	0	7	7	5	2	0	2	8	0	3	2	4	0	7	6	5	5	0	0
ENSSSAG00000065532	8	29	21	17	12	16	23	8	18	0	29	10	0	24	9	6	7	28	5	36	6	14	14	30	10	26	16	31	19	24	19	38	12	31	50	23	30	5	12	9	0	0
ENSSSAG00000002681	0	0	0	0	0	0	0	0	0	0	0	0	0	0	0	0	0	0	0	0	0	0	0	0	0	0	0	0	0	0	0	0	0	0	0	0	0	0	0	0	0	0
ENSSSAG00000020618	0	0	0	0	0	0	0	0	0	0	0	0	0	0	0	0	0	0	0	0	0	0	0	0	0	0	0	0	0	0	0	0	0	0	0	0	0	0	0	0	0	0
ENSSSAG00000020613	24	20	14	18	22	16	13	13	10	14	13	17	14	18	11	7	13	14	13	18	14	13	19	14	13	16	17	11	16	9	14	18	11	17	19	18	18	18	19	18	12	15
ENSSSAG00000047309	0	0	0	0	0	0	0	0	0	0	0	0	0	0	0	0	0	0	0	0	0	0	0	0	0	0	0	0	0	0	0	0	0	0	0	0	0	0	0	0	0	0
ENSSSAG00000045750	0	0	0	0	0	0	0	0	0	0	0	0	0	0	0	0	0	0	0	0	0	0	0	0	0	0	0	0	0	0	0	0	0	0	0	0	0	0	0	0	0	0
ENSSSAG00000046018	6286	6516	4029	5733	4020	4532	4053	4709	5654	4722	5653	4655	4886	4631	5489	4531	4688	6361	4394	6577	4488	5261	5485	6017	6522	7119	5529	5257	7613	6065	4574	5001	6185	4939	6205	6133	4891	5372	5767	5040	5478	6265
ENSSSAG00000031595	0	0	0	0	0	0	0	0	0	0	0	0	0	0	0	0	0	0	0	0	0	0	0	0	0	0	0	0	0	0	0	0	0	0	0	0	0	0	0	0	0	0
ENSSSAG00000032313	0	0	0	0	0	0	0	0	0	0	0	0	0	0	0	0	0	0	0	0	0	0	0	0	0	0	0	0	0	0	0	0	0	0	0	0	0	0	0	0	0	0
ENSSSAG00000052343	110	85	55	97	110	89	70	112	80	91	99	44	88	131	159	109	64	81	81	106	77	54	135	125	90	129	85	92	151	99	62	67	102	67	143	107	145	79	51	39	79	83
ENSSSAG00000057929	0	0	0	0	0	0	0	0	0	0	0	4	0	0	0	0	0	0	0	0	0	0	0	5	0	0	0	0	0	0	0	0	0	0	0	0	0	0	0	8	0	0
ENSSSAG00000073399	133	160	107	167	162	138	87	97	105	116	128	144	151	175	106	96	95	114	116	183	158	112	131	171	128	144	139	142	166	116	161	118	165	101	119	95	143	83	137	107	124	145
ENSSSAG00000060290	0	0	0	0	0	0	0	0	0	0	0	0	0	0	0	0	0	0	0	0	0	0	0	0	0	0	0	0	0	0	0	0	0	0	0	0	0	0	0	0	0	0
ENSSSAG00000067007	32	16	0	25	6	14	0	12	8	18	6	14	15	0	33	0	0	0	41	17	15	0	10	0	19	0	21	10	0	15	19	0	31	14	7	8	8	27	12	10	18	10
ENSSSAG00000067006	0	0	0	0	0	0	0	0	0	0	0	0	0	0	0	0	0	0	0	0	0	0	0	0	0	0	0	0	0	0	0	0	0	0	0	0	0	0	0	0	0	0
ENSSSAG00000067005	0	0	0	0	0	0	0	0	0	0	0	0	0	0	0	0	0	0	0	0	0	0	0	0	0	0	0	0	0	0	0	0	0	0	0	0	0	0	0	0	0	0
ENSSSAG00000067004	16	23	23	19	15	13	22	14	21	25	16	8	10	33	6	0	8	3	0	40	8	20	4	23	6	44	6	5	22	16	32	18	6	8	22	0	22	8	14	15	27	14
ENSSSAG00000067003	423	344	277	272	293	283	279	294	293	280	267	227	244	331	303	281	270	294	277	350	276	267	355	287	517	466	338	332	298	411	266	272	296	270	367	287	355	251	312	239	269	309
ENSSSAG00000067002	313	208	252	247	224	249	173	264	238	263	236	269	183	218	179	144	192	256	229	307	296	203	283	242	273	310	200	218	287	259	228	182	239	231	254	334	167	222	179	288	205	264
ENSSSAG00000067001	398	458	367	411	371	387	337	404	400	381	371	394	395	480	328	300	246	399	483	704	392	384	500	388	463	478	349	299	348	342	365	319	390	310	306	403	404	256	465	403	459	440
ENSSSAG00000067000	0	0	0	0	0	0	0	0	0	0	0	0	0	0	0	0	0	0	0	0	0	0	0	0	0	0	0	0	0	0	0	0	0	0	0	0	0	0	0	0	0	0
ENSSSAG00000067009	0	0	0	0	0	0	0	0	0	0	0	0	0	0	0	0	0	0	0	0	0	0	0	0	0	0	0	0	0	0	0	0	0	0	0	0	0	0	0	0	0	0
ENSSSAG00000067008	76	35	35	21	8	40	31	43	5	10	25	43	20	13	75	18	34	32	39	55	24	21	40	31	109	55	24	88	76	88	46	45	23	23	65	49	49	38	39	33	16	64
ENSSSAG00000064662	0	0	0	0	0	0	0	0	0	0	0	0	0	0	0	0	0	0	0	0	0	0	0	0	0	0	0	0	0	0	0	0	0	0	0	0	0	0	0	0	0	0
ENSSSAG00000064663	0	0	0	0	0	0	0	0	0	0	0	0	0	0	0	0	0	0	0	0	0	0	0	0	0	0	0	0	0	0	0	0	0	0	0	0	0	0	0	0	0	0
ENSSSAG00000064660	0	0	0	0	0	0	0	0	0	0	0	0	0	0	0	0	0	0	0	0	0	0	0	0	0	0	0	0	0	0	0	0	0	0	0	0	0	0	0	0	0	0
ENSSSAG00000064661	0	0	0	0	0	0	0	0	0	0	0	0	0	0	0	0	0	0	0	0	0	0	0	0	0	0	0	0	0	0	0	0	0	0	0	0	0	0	0	0	0	0
ENSSSAG00000064666	500	400	216	320	191	251	244	269	341	337	411	294	258	286	349	335	277	434	278	378	283	349	320	485	479	545	450	431	587	395	301	333	442	331	496	377	416	419	349	335	266	455
ENSSSAG00000064667	0	0	0	0	0	0	0	0	0	0	0	0	0	0	0	0	0	0	0	0	0	0	0	0	0	0	0	0	0	0	0	0	0	0	0	0	0	0	0	0	0	0
ENSSSAG00000064664	111	199	140	116	109	86	88	75	84	91	125	98	99	105	121	46	83	153	128	98	126	119	141	165	122	199	95	107	115	117	90	78	128	102	132	100	106	133	137	157	114	166
ENSSSAG00000057922	0	0	0	0	0	0	0	0	0	0	0	0	0	0	0	0	0	0	0	0	0	0	0	0	0	0	0	0	0	0	0	0	0	0	0	0	0	0	0	0	0	0
ENSSSAG00000064668	2797	3875	3191	3521	3701	3143	2731	3396	3808	3461	3410	2745	3693	4291	3497	3021	3003	4003	3239	4860	3851	3436	3694	3736	3287	3706	2449	3044	2696	2305	2674	3210	3034	2668	2872	3888	3203	2627	2976	2899	3127	3102
ENSSSAG00000064669	104	130	98	110	116	67	80	141	92	94	118	97	74	99	69	114	66	138	65	156	76	68	104	70	72	109	52	92	136	60	103	72	106	86	112	94	95	84	111	115	130	94
ENSSSAG00000073390	0	0	0	0	0	0	0	0	0	0	0	0	0	0	0	0	0	0	0	0	0	0	0	0	0	0	0	0	0	0	0	0	0	0	0	0	0	0	0	0	0	0
ENSSSAG00000027340	0	0	0	0	0	0	0	0	0	0	0	0	0	0	0	0	0	0	0	0	0	0	0	0	0	0	0	0	0	0	0	0	0	0	0	0	0	0	0	0	0	0
ENSSSAG00000027341	0	0	0	0	0	0	0	0	0	0	0	0	0	0	0	0	0	0	0	0	0	0	0	0	0	0	0	0	0	0	0	0	0	0	0	0	0	0	0	0	0	0
ENSSSAG00000046398	27	26	42	18	11	26	20	37	30	40	23	21	23	21	21	25	48	47	15	75	19	19	13	35	49	47	19	34	60	81	19	0	29	32	21	29	77	14	33	32	28	29
ENSSSAG00000046399	435	501	267	344	249	264	299	290	387	284	264	312	269	259	293	225	222	324	187	331	312	268	356	325	459	363	374	376	512	301	308	275	347	378	303	424	375	293	350	359	377	392
ENSSSAG00000073394	0	0	0	0	0	0	0	0	0	0	0	0	0	0	0	0	0	0	0	0	0	0	0	0	0	0	0	0	0	0	0	0	0	0	0	0	0	0	0	0	0	0
ENSSSAG00000046392	0	5	0	5	0	0	4	6	0	0	3	8	4	14	0	0	11	10	0	13	0	0	0	9	0	0	0	3	4	0	0	4	25	10	7	5	22	8	6	17	4	4
ENSSSAG00000046393	2161	2297	1785	1945	1671	1671	1384	1734	1883	1741	1772	1480	1780	2116	1674	1448	1186	2064	1438	2483	1354	1694	2138	1911	2229	2147	1780	1777	2278	1640	1652	1631	1700	1766	2139	1947	1720	1502	2017	1889	2001	2005
ENSSSAG00000046390	308	407	352	215	325	294	272	289	386	245	403	197	225	287	262	209	198	171	192	463	418	172	341	311	248	263	255	349	290	298	275	185	256	214	301	383	332	312	309	509	198	301
ENSSSAG00000057924	0	0	0	0	0	0	0	0	0	0	0	0	0	0	0	0	0	0	0	0	0	0	0	0	0	0	0	0	0	0	0	0	0	0	0	0	0	0	0	0	0	0
ENSSSAG00000046397	2	3	2	4	3	2	0	0	1	0	0	5	0	0	0	0	3	2	3	0	2	0	3	0	1	4	0	0	0	0	4	0	1	2	0	3	2	2	0	8	6	3
ENSSSAG00000046394	661	690	504	627	529	497	444	574	549	472	483	537	595	539	599	472	521	692	331	851	604	502	708	590	793	577	595	607	685	501	498	634	620	436	636	613	503	513	620	548	452	622
ENSSSAG00000046395	0	0	0	0	0	0	0	0	0	0	0	0	0	0	0	0	0	0	0	0	0	0	0	0	0	0	0	0	0	0	0	0	0	0	0	0	0	0	0	0	0	0
ENSSSAG00000058660	0	0	0	0	0	0	0	0	0	0	0	0	0	0	0	0	0	0	0	0	0	0	0	0	0	0	0	0	0	0	0	0	0	0	0	0	0	0	0	0	0	0
ENSSSAG00000038676	0	0	0	0	0	0	0	0	0	0	0	0	4	0	0	0	0	5	0	0	0	0	0	0	0	0	0	0	0	0	0	0	0	0	0	0	0	9	0	0	3	0
ENSSSAG00000023678	0	0	0	0	0	0	0	0	0	0	0	0	0	0	0	0	0	0	0	0	0	0	0	0	0	0	0	0	0	0	0	0	0	0	0	0	0	0	0	0	0	0
ENSSSAG00000023679	0	0	0	0	0	0	0	0	0	0	0	0	0	0	0	0	0	0	0	0	0	0	0	0	0	0	0	0	0	0	0	0	0	0	0	0	0	0	0	0	0	0
ENSSSAG00000007109	145	91	98	125	87	86	112	114	94	129	99	95	62	101	101	106	170	96	69	223	158	86	167	102	155	144	100	113	184	165	62	113	156	135	131	93	118	119	109	89	121	115
ENSSSAG00000046948	0	0	0	0	0	0	0	0	0	0	0	0	0	0	0	0	0	0	0	0	0	0	0	0	0	0	0	0	0	0	0	0	0	0	0	0	0	0	0	0	0	0
ENSSSAG00000054550	0	0	0	0	0	0	0	0	0	0	0	0	0	0	0	0	0	0	0	0	0	0	0	0	0	0	0	0	0	0	0	0	0	0	0	0	0	0	0	0	0	0
ENSSSAG00000017365	0	0	0	0	0	0	0	0	0	0	0	0	0	0	0	0	0	0	0	0	0	0	0	0	0	0	0	0	0	0	0	0	0	0	0	0	0	0	0	0	0	0
ENSSSAG00000000711	343	284	261	294	170	184	131	215	242	148	89	234	248	230	294	164	212	217	146	287	240	159	172	218	444	289	639	709	507	277	406	425	369	234	524	310	356	191	305	182	251	190
ENSSSAG00000059358	9	13	7	21	10	6	5	15	5	8	12	10	9	6	6	2	9	17	5	4	6	11	6	14	10	30	0	3	17	15	0	15	15	10	17	21	4	18	21	5	9	6
ENSSSAG00000054554	0	0	0	0	0	0	0	0	0	0	0	0	0	0	0	0	0	0	0	0	0	0	0	0	0	0	0	0	0	0	0	0	0	0	0	0	0	0	0	0	0	0
ENSSSAG00000002563	0	0	0	0	0	0	0	0	0	0	0	0	0	0	0	0	0	0	0	0	0	0	0	0	0	0	0	0	0	0	0	0	0	0	0	0	0	0	0	0	0	0
ENSSSAG00000023670	0	0	0	0	0	0	0	0	0	0	0	0	0	0	0	0	0	0	0	0	0	0	0	0	0	0	0	0	0	0	0	0	0	0	0	0	0	0	0	0	0	0
ENSSSAG00000059357	0	0	0	0	0	0	0	0	0	0	0	0	0	0	0	0	0	0	0	0	0	0	0	0	0	0	0	0	0	0	0	0	0	0	0	0	0	0	0	0	0	0
ENSSSAG00000046011	0	0	0	0	0	0	0	0	0	0	0	0	0	0	0	0	0	0	0	0	0	0	0	0	0	0	0	0	0	0	0	0	0	0	0	0	0	0	0	0	0	0
ENSSSAG00000071583	2709	2905	2372	2686	2802	2328	2257	2491	2393	2354	2353	2176	2414	2988	2674	1991	2412	2657	2276	3702	2757	2634	3472	2547	2767	2943	2061	2619	2732	2436	2360	2204	2409	2062	2623	2612	2779	2127	2618	2246	2601	2856
ENSSSAG00000071582	985	1155	1082	912	690	871	686	1009	957	681	752	689	953	946	836	672	538	736	838	1224	807	674	841	851	982	791	803	937	893	793	910	807	676	659	997	1061	960	504	901	862	718	991
ENSSSAG00000071585	0	0	0	0	0	0	0	0	0	0	0	0	0	0	0	0	0	0	0	0	0	0	0	0	0	0	0	0	0	0	0	0	0	0	0	0	0	0	0	0	0	0
ENSSSAG00000002562	386	473	340	321	275	361	248	326	390	254	281	252	305	339	286	209	261	253	320	406	366	311	328	351	274	396	255	225	287	359	222	268	292	302	316	403	328	268	326	428	307	443
ENSSSAG00000071584	0	0	0	0	0	0	0	0	0	0	0	0	0	0	0	0	0	0	0	0	0	0	0	0	0	0	0	0	0	0	0	0	0	0	0	0	0	0	0	0	0	0
ENSSSAG00000076236	0	0	0	0	0	0	0	0	0	0	0	0	0	0	0	0	0	0	0	0	0	0	0	0	0	0	0	0	0	0	0	0	0	0	0	0	0	0	0	0	0	0
ENSSSAG00000066755	13	16	0	4	0	7	0	9	4	0	0	0	0	0	0	2	0	5	8	17	0	6	0	2	0	0	5	0	0	11	0	0	8	2	0	3	0	0	2	0	0	2
ENSSSAG00000066756	0	0	0	0	0	0	0	0	0	0	0	0	0	0	0	0	0	0	0	0	0	0	0	0	0	0	0	0	0	0	0	0	0	0	0	0	0	0	0	0	0	0
ENSSSAG00000066757	1962	2500	1553	2376	3006	1715	1587	1792	2759	1694	1465	1994	2078	2106	2104	1431	1356	1191	1443	2497	1722	1533	2787	1452	1630	1805	849	1686	861	1050	1071	1722	1170	1658	1415	1315	1537	1874	2412	1615	2065	2188
ENSSSAG00000066750	0	0	0	0	0	0	0	0	0	0	0	0	0	0	0	0	0	0	0	0	0	0	0	0	0	0	0	0	0	0	0	0	0	0	0	0	0	0	0	0	0	0
ENSSSAG00000066751	3803	4774	3614	4191	3860	3678	3246	3884	3606	3834	3661	3430	3028	4360	3757	2960	2821	4256	3313	4684	3562	3598	4515	3394	3400	3674	2815	3163	3587	2879	2965	3295	3251	3117	3247	3835	3173	3229	3837	3574	3456	3971
ENSSSAG00000066752	17	14	16	34	14	26	8	25	34	14	18	51	11	24	29	21	24	22	11	19	15	18	30	17	24	50	23	12	48	47	45	27	23	21	25	15	7	18	29	23	26	27
ENSSSAG00000066753	916	956	483	751	624	652	613	609	628	657	793	533	809	701	560	602	536	1200	729	1044	622	646	826	856	788	1043	539	640	1050	708	781	576	854	685	727	679	511	874	735	814	630	941
ENSSSAG00000059351	0	0	0	0	0	0	0	0	0	0	0	0	0	0	0	0	0	0	0	0	0	0	0	0	0	0	0	0	0	0	0	0	0	0	0	0	0	0	0	0	0	0
ENSSSAG00000066758	157	214	162	213	164	171	127	188	221	191	167	257	176	237	155	126	115	177	144	295	168	199	198	183	235	211	196	235	210	268	218	197	169	141	225	215	291	153	237	215	189	234
ENSSSAG00000011084	307	249	263	235	255	256	206	234	238	188	274	198	235	331	204	229	185	239	285	321	219	149	252	255	252	242	215	202	181	269	172	190	278	240	228	262	217	191	306	289	289	328
ENSSSAG00000076238	56	70	53	39	38	50	27	24	23	35	25	42	47	62	36	42	30	42	23	56	18	19	64	22	77	59	43	54	55	34	47	67	69	47	91	55	70	32	43	43	57	50
ENSSSAG00000076239	38	35	22	30	22	39	15	57	14	33	28	23	40	34	23	8	34	19	30	25	25	33	28	27	39	29	22	56	18	33	40	14	37	26	30	48	33	15	26	26	28	25
ENSSSAG00000018016	0	0	0	0	0	0	0	0	0	0	0	0	0	0	0	0	0	0	0	0	0	0	0	0	0	0	0	0	0	0	0	0	0	0	0	0	0	0	0	0	0	0
ENSSSAG00000018017	0	0	0	0	0	0	0	0	0	0	0	0	0	0	0	0	0	0	0	0	0	0	0	0	0	0	0	0	0	0	0	0	0	0	0	0	0	0	0	0	0	0
ENSSSAG00000018010	0	0	0	0	0	0	0	0	0	0	0	0	0	0	0	0	0	0	0	0	0	0	0	0	0	0	0	0	0	0	0	0	0	0	0	0	0	0	0	0	0	0
ENSSSAG00000002126	0	4	0	4	3	0	0	0	0	0	0	0	0	0	0	0	0	0	0	0	0	0	0	0	0	0	0	0	4	0	0	0	0	0	0	0	0	0	0	0	0	17
ENSSSAG00000004008	9	0	0	13	0	14	0	14	16	0	12	0	4	19	12	12	0	0	0	0	0	6	0	5	18	16	7	4	0	6	14	20	9	0	30	15	0	0	0	0	9	4
ENSSSAG00000004009	1472	1577	1141	1439	1302	1364	1058	1305	1277	1239	1342	1268	1292	1452	1428	988	1094	1370	1315	1534	1184	1171	1598	1303	1493	1533	1083	1272	1585	1369	1198	1291	1332	1193	1367	1422	1314	1139	1459	1181	1183	1446
ENSSSAG00000068808	476	459	352	441	436	392	303	470	423	398	418	310	366	470	369	299	279	525	389	569	446	448	395	412	537	494	391	398	427	376	502	344	483	347	381	469	413	316	541	447	389	429
ENSSSAG00000068809	37	27	15	26	15	13	21	41	28	47	37	32	14	5	20	37	30	58	33	20	19	20	6	28	84	57	41	35	44	33	34	13	76	0	13	20	18	0	32	31	20	33
ENSSSAG00000047686	0	0	0	0	0	0	0	0	0	0	0	0	0	0	0	0	0	0	0	0	0	0	0	0	0	0	0	0	0	0	0	0	0	0	0	0	0	0	0	0	0	0
ENSSSAG00000046013	426	337	287	342	250	204	202	278	290	232	215	214	216	291	313	181	278	338	151	294	285	247	316	333	442	415	422	529	518	382	281	265	233	282	446	367	353	269	300	287	282	357
ENSSSAG00000004000	131	175	163	139	115	122	88	158	177	126	136	108	143	115	159	96	83	144	119	152	132	143	120	127	148	139	139	85	195	160	148	186	155	153	101	173	164	98	107	135	115	112
ENSSSAG00000068803	140	189	129	107	96	164	106	78	170	126	127	105	157	120	42	76	101	130	49	141	100	94	80	158	183	100	139	45	210	131	88	66	102	126	124	113	64	126	97	96	118	120
ENSSSAG00000004002	127	133	116	131	99	71	84	101	126	100	92	104	148	115	71	110	56	137	94	154	39	77	120	76	70	100	53	139	135	65	72	59	81	132	76	106	102	90	128	157	110	140
ENSSSAG00000004003	2600	3061	2903	3202	3343	3139	2666	3296	2719	3446	2360	2298	2799	4193	3626	2109	2845	2616	3091	4431	3206	2782	3623	2467	2933	2722	2032	2710	2551	2778	2569	2753	2837	2694	2931	2771	2946	2444	3142	2474	2640	2808
ENSSSAG00000004004	68	32	70	65	64	54	87	61	80	44	65	60	72	80	39	49	63	67	32	102	66	95	44	54	106	78	70	74	130	86	71	59	51	68	94	51	99	46	89	58	37	70
ENSSSAG00000004005	106	123	107	57	117	91	60	104	137	100	92	133	68	145	55	50	87	104	27	99	66	43	130	82	66	89	116	91	116	102	86	35	93	121	64	102	71	82	132	89	88	152
ENSSSAG00000068804	0	0	0	0	0	0	0	0	0	0	0	0	0	0	0	0	0	0	0	0	0	0	0	0	0	0	0	0	0	0	0	0	0	0	0	0	0	0	0	0	0	0
ENSSSAG00000068805	0	10	11	0	0	0	0	0	0	0	0	0	4	0	0	0	9	0	11	26	0	6	0	7	12	0	0	0	4	0	0	0	16	0	0	0	9	0	0	9	4	0
ENSSSAG00000023333	0	0	0	0	0	0	0	0	0	0	0	0	0	0	0	0	0	0	0	0	0	0	0	0	0	0	0	0	0	0	0	0	0	0	0	0	0	0	0	0	0	0
ENSSSAG00000026124	0	0	0	0	0	0	0	0	0	0	0	0	0	0	0	0	0	0	0	0	0	0	0	0	0	0	0	0	0	0	0	0	0	0	0	0	0	0	0	0	0	0
ENSSSAG00000023334	0	0	0	0	0	0	0	0	0	0	0	0	0	0	0	0	0	0	0	0	0	0	0	0	0	0	0	0	0	0	0	0	0	0	0	0	0	0	0	0	0	0
ENSSSAG00000023339	0	0	0	0	0	0	0	0	0	0	0	0	0	0	0	0	0	0	0	0	0	0	0	0	0	0	0	0	0	0	0	0	0	0	0	0	0	0	0	0	0	0
ENSSSAG00000026128	0	0	0	0	0	0	0	0	0	0	0	0	0	0	0	0	0	0	0	0	0	0	0	0	0	0	0	0	0	0	0	0	0	0	0	0	0	0	0	0	0	0
ENSSSAG00000076588	417	381	246	340	313	393	229	459	312	357	302	244	263	329	405	244	287	250	196	312	291	296	292	241	296	334	332	308	428	269	186	222	307	230	277	296	319	286	316	272	233	289
ENSSSAG00000076589	13	10	0	6	24	14	8	11	14	6	10	4	9	8	5	11	0	12	18	10	0	11	8	8	7	0	14	19	21	11	6	0	9	19	11	20	0	4	22	5	8	14
ENSSSAG00000076580	12	18	2	14	4	11	10	6	16	6	6	8	12	2	2	6	6	2	4	2	4	2	4	4	14	2	0	14	4	2	6	10	2	2	10	8	0	16	8	8	14	2
ENSSSAG00000076581	98	171	37	63	61	44	38	38	0	29	84	97	106	30	44	48	30	89	44	122	34	69	78	131	122	108	48	80	80	71	19	103	34	100	78	116	75	68	30	72	30	38
ENSSSAG00000076582	1049	1367	1064	1317	1361	1051	1070	1078	1318	1027	1202	864	1045	1664	1296	975	790	1172	1030	1694	1003	1144	1187	959	1004	1269	928	842	999	970	1107	1029	1016	957	985	1335	1079	719	1013	1118	892	1052
ENSSSAG00000076583	8	0	6	7	8	4	5	18	5	0	11	11	0	12	0	0	13	3	0	8	0	9	0	0	0	0	0	0	12	15	11	10	8	8	0	5	20	4	0	4	0	3
ENSSSAG00000076584	205	187	156	138	142	205	87	230	140	113	150	178	307	232	572	122	114	94	192	141	148	149	784	140	297	153	455	271	168	107	492	152	209	221	385	202	215	150	349	219	548	103
ENSSSAG00000076585	571	572	490	570	413	538	416	461	555	429	428	426	451	493	421	354	391	567	412	636	405	438	466	463	601	508	452	537	608	359	357	498	577	514	553	563	478	454	548	491	488	514
ENSSSAG00000076586	0	0	0	0	0	0	0	0	0	0	0	0	0	0	0	0	0	0	0	0	0	0	0	0	0	0	0	0	0	0	0	0	0	0	0	0	0	0	0	0	0	0
ENSSSAG00000076587	172	192	166	200	147	123	141	125	123	103	172	122	160	132	98	113	56	90	146	164	163	123	194	104	95	134	91	143	152	84	144	74	144	138	192	157	85	128	163	183	120	145
ENSSSAG00000061405	0	0	0	0	0	0	0	0	0	0	0	0	0	0	0	0	0	0	0	0	0	0	0	0	0	0	0	0	0	0	0	0	0	0	0	0	0	0	0	2	0	0
ENSSSAG00000061401	3	0	12	0	0	0	0	4	0	0	0	0	0	0	0	0	4	8	4	3	0	0	0	0	3	0	0	0	7	0	0	0	0	0	9	3	3	4	13	0	0	4
ENSSSAG00000002567	0	0	0	0	0	0	0	0	0	0	0	0	0	0	0	0	0	0	0	0	0	0	0	0	0	0	0	0	0	0	0	0	0	0	0	0	0	0	0	0	0	0
ENSSSAG00000061403	542	539	375	560	447	469	371	478	450	391	435	470	439	466	494	600	382	634	356	659	478	527	576	390	770	808	546	533	691	681	514	502	600	426	613	640	532	485	527	421	507	670
ENSSSAG00000061402	538	515	313	485	336	395	344	451	434	408	435	406	347	436	619	375	395	403	399	568	507	348	514	453	597	655	426	509	413	362	418	370	505	385	549	353	421	420	439	386	439	459
ENSSSAG00000025474	0	0	0	0	0	0	0	0	0	0	0	0	0	0	0	0	0	0	0	0	0	0	0	0	0	0	0	0	0	0	0	0	0	0	0	0	0	0	0	0	0	0
ENSSSAG00000025475	0	0	0	0	0	0	0	0	0	0	0	0	0	0	0	0	0	0	0	0	0	0	0	0	0	0	0	0	0	0	0	0	0	0	0	0	0	0	0	0	0	0
ENSSSAG00000025477	374	351	210	344	238	260	235	314	414	254	296	227	359	345	313	269	243	332	273	464	304	278	294	378	415	470	368	301	388	310	266	281	434	188	333	344	235	337	301	298	272	369
ENSSSAG00000025470	0	0	0	0	0	0	0	0	0	0	0	0	0	0	0	0	0	0	0	0	0	0	0	0	0	0	0	0	0	0	0	0	0	0	0	0	0	0	0	0	0	0
ENSSSAG00000025471	0	0	0	0	0	0	0	0	0	0	0	0	0	0	0	0	0	0	0	0	0	0	0	0	0	0	0	0	0	0	0	0	0	0	0	0	0	0	0	0	0	0
ENSSSAG00000077187	4	0	5	14	14	0	0	4	0	0	8	8	0	0	11	0	0	0	0	0	0	0	8	0	0	0	0	0	0	0	0	0	0	0	10	0	10	0	0	0	0	0
ENSSSAG00000077186	237	256	228	243	211	264	214	196	210	258	234	237	217	254	261	210	238	265	235	334	216	208	305	278	240	302	227	291	268	260	251	238	388	207	343	401	221	235	274	164	223	272
ENSSSAG00000077185	0	0	0	0	0	0	0	0	0	0	0	0	0	0	0	0	0	0	0	0	0	0	0	0	0	0	0	0	0	0	0	0	0	0	0	0	0	0	0	0	0	0
ENSSSAG00000077184	822	532	481	476	495	416	360	482	585	348	437	484	443	595	301	240	298	371	370	577	267	337	630	357	501	511	309	420	601	423	430	356	629	516	523	415	398	546	580	509	566	588
ENSSSAG00000077183	1596	1898	1643	1652	1707	1729	1409	1619	1778	1754	1748	1558	1450	1769	1210	924	955	1518	1325	2220	1060	1184	1751	1381	1247	1270	1045	1137	1502	1032	1341	1040	1245	1284	1404	1412	1264	1335	1827	1768	1397	1700
ENSSSAG00000077182	0	0	0	0	0	0	0	0	0	0	0	0	0	0	0	0	0	0	0	0	0	0	0	0	0	0	0	0	0	0	0	0	0	0	0	0	0	0	0	0	0	0
ENSSSAG00000077181	40	60	82	70	64	90	56	76	84	63	68	62	53	86	40	76	50	99	102	110	62	64	72	58	53	52	44	30	52	51	55	30	48	58	60	48	74	51	35	64	47	77
ENSSSAG00000077180	887	949	753	968	1024	794	802	1014	1035	936	963	628	971	1090	1274	1126	1130	1041	984	1553	1204	890	1027	954	1188	1413	1002	942	1047	1012	923	885	1139	692	1075	795	1129	819	814	595	764	994
ENSSSAG00000077189	6	22	0	4	0	0	0	0	0	0	0	0	18	0	0	0	0	0	0	0	7	0	0	0	0	0	0	4	0	0	0	0	0	0	0	0	0	0	0	0	11	0
ENSSSAG00000077188	0	0	0	0	0	0	0	0	0	0	0	0	0	0	0	0	0	0	0	0	0	0	4	0	0	0	0	0	0	0	0	0	0	0	0	0	0	0	0	0	0	0
ENSSSAG00000069171	0	0	0	0	0	0	0	0	0	0	0	0	0	0	0	0	0	0	0	0	0	0	0	0	0	0	0	0	0	0	0	0	0	0	0	0	0	0	0	0	0	0
ENSSSAG00000069170	0	0	0	0	0	0	0	0	16	0	0	0	0	0	0	0	0	0	0	0	0	0	0	0	0	0	0	0	0	0	0	0	0	0	0	0	0	0	0	0	0	0
ENSSSAG00000069173	0	0	0	0	0	0	0	0	0	0	0	0	0	0	0	0	0	0	0	0	0	0	0	0	0	0	0	0	0	0	0	0	0	0	0	0	0	0	0	0	0	0
ENSSSAG00000069172	0	0	0	0	0	0	0	0	0	0	0	0	0	0	0	0	0	0	0	0	0	0	0	0	0	0	0	0	0	0	0	0	0	0	0	0	0	0	0	0	0	0
ENSSSAG00000069175	0	0	0	0	0	0	0	0	0	0	0	0	0	0	0	0	0	0	0	0	0	0	0	0	0	0	0	0	0	0	0	0	0	0	0	0	0	0	0	0	0	0
ENSSSAG00000069174	323	286	258	258	247	270	190	235	320	270	231	208	314	268	321	228	268	310	188	389	199	235	324	196	321	313	235	270	376	306	239	206	247	220	307	277	238	293	253	211	229	326
ENSSSAG00000069177	0	0	0	0	0	0	0	0	0	0	0	0	0	0	0	0	0	0	0	0	0	0	0	0	0	0	0	0	0	0	0	0	0	0	0	0	0	0	0	0	0	0
ENSSSAG00000069176	0	0	0	0	0	0	0	0	0	0	0	0	0	0	0	0	0	0	0	0	0	0	0	0	0	0	0	0	0	0	0	0	0	0	0	0	0	0	0	0	0	0
ENSSSAG00000069179	0	0	0	0	0	0	0	0	0	0	0	0	0	0	0	0	0	0	0	0	0	0	0	0	0	0	0	0	0	0	0	0	0	0	0	0	0	0	0	0	0	0
ENSSSAG00000069178	635	684	528	538	569	576	653	634	616	600	516	494	544	654	837	532	616	672	458	732	630	572	645	706	651	638	549	613	660	516	587	457	594	547	540	605	640	526	656	590	442	663
ENSSSAG00000046017	160	361	364	293	355	356	229	331	334	222	184	221	205	376	313	230	189	257	275	469	301	302	266	314	241	274	219	262	302	289	180	225	307	250	243	301	204	194	244	364	317	282
ENSSSAG00000079325	148	141	78	134	82	122	54	100	136	137	118	93	72	116	116	107	102	212	80	101	69	118	102	104	87	109	100	145	174	171	95	145	144	96	127	78	128	107	80	140	107	118
ENSSSAG00000079324	0	0	6	0	0	0	0	7	0	0	5	0	0	0	0	0	0	0	9	0	0	0	0	0	0	32	5	0	6	0	0	3	0	0	4	0	0	0	6	7	0	0
ENSSSAG00000079327	71	84	60	79	67	111	55	82	113	101	103	59	88	87	119	41	44	122	67	121	83	77	98	67	98	95	109	92	132	107	76	45	109	59	67	74	108	58	103	140	86	144
ENSSSAG00000079326	180	192	181	187	152	188	165	150	147	153	179	188	132	172	195	170	94	182	152	175	141	148	184	146	149	116	143	124	137	158	135	126	194	202	209	116	106	148	163	222	174	198
ENSSSAG00000079321	183	237	89	115	75	107	117	120	102	120	102	94	121	89	135	67	57	173	135	121	97	78	129	124	121	104	109	79	130	96	123	59	126	131	146	95	78	130	77	122	168	125
ENSSSAG00000079320	95	88	61	89	77	70	59	45	113	62	78	71	76	77	61	65	76	81	35	127	84	55	126	74	61	86	71	83	85	54	43	59	77	89	53	83	79	54	72	66	56	64
ENSSSAG00000079323	1142	1262	834	637	465	727	667	798	769	751	860	808	704	557	667	784	491	819	573	790	716	687	716	849	948	1036	892	971	929	713	771	825	865	719	844	880	788	731	882	989	820	912
ENSSSAG00000079322	73	93	92	90	76	84	57	85	94	49	88	107	62	106	66	50	93	84	97	148	80	31	148	63	60	68	85	40	43	70	81	42	85	72	73	46	77	62	88	65	105	85
ENSSSAG00000014661	0	0	0	0	0	0	0	0	0	0	0	0	0	0	0	0	0	0	0	0	0	0	0	0	0	0	0	0	0	0	0	0	0	0	0	0	0	0	0	0	0	0
ENSSSAG00000079329	0	0	8	6	0	8	10	11	9	0	0	0	6	4	21	7	6	0	5	0	4	0	6	0	12	8	0	19	0	17	12	14	8	8	9	0	5	7	9	6	2	0
ENSSSAG00000079328	0	0	0	0	0	0	0	0	0	0	0	0	0	0	0	0	0	0	0	0	0	2	0	0	2	0	0	0	0	0	0	0	0	0	2	3	0	2	0	0	0	0
ENSSSAG00000039862	163	207	157	158	114	178	67	168	155	153	100	98	123	173	115	113	155	127	81	182	114	87	180	106	176	155	169	98	233	169	156	116	154	104	167	167	185	105	145	143	182	137
ENSSSAG00000067583	42	28	22	32	37	35	31	34	39	48	20	30	36	45	22	26	31	61	51	63	33	24	32	33	22	24	24	17	19	15	17	25	0	48	14	30	10	39	26	36	23	33
ENSSSAG00000067580	180	161	149	139	59	123	85	59	151	85	162	146	107	99	60	74	61	148	118	117	103	83	159	133	133	128	63	72	63	114	79	91	128	128	138	123	66	94	156	118	76	120
ENSSSAG00000067581	0	0	0	0	0	0	0	0	0	0	0	0	0	0	0	0	0	0	0	0	0	0	0	0	0	0	0	0	0	0	0	0	0	0	0	0	0	0	0	0	0	0
ENSSSAG00000067586	117	96	115	67	71	35	46	117	59	51	104	133	76	31	47	62	56	42	92	66	28	79	67	80	181	114	277	172	229	78	197	152	182	122	230	145	134	58	41	71	76	163
ENSSSAG00000039867	0	0	0	0	0	0	1	0	0	0	0	0	0	0	0	0	0	0	0	0	0	0	0	0	0	0	2	0	2	0	0	0	0	0	0	0	0	0	2	0	0	0
ENSSSAG00000067584	0	20	26	4	8	0	0	0	0	0	0	11	10	0	0	0	0	0	0	21	0	9	0	0	0	0	0	0	0	4	0	0	0	0	7	0	0	0	8	0	4	0
ENSSSAG00000067585	21	10	33	16	17	0	0	15	0	7	0	22	21	17	12	19	0	0	0	7	7	7	0	12	22	23	4	0	8	25	11	12	23	16	19	19	0	21	0	15	34	11
ENSSSAG00000067588	646	518	366	425	491	518	397	444	522	382	377	349	483	533	531	435	395	598	514	566	474	404	555	484	581	533	573	528	639	584	385	467	645	475	650	678	529	466	477	391	539	557
ENSSSAG00000039869	2215	2219	1301	1983	1205	1558	1471	1646	1712	1754	1938	1853	1615	1375	1857	1345	1367	2295	1365	2041	1595	1837	2055	2009	2394	2203	1866	1822	2769	1883	1864	1583	1808	1571	2258	1729	1708	1852	1835	1823	1890	2474
ENSSSAG00000046016	3	2	3	4	2	6	2	4	5	3	3	2	3	4	2	1	2	2	2	3	3	3	1	4	2	3	3	2	4	1	4	4	3	2	4	4	3	2	3	2	3	3
ENSSSAG00000005836	286	292	334	252	141	290	294	196	162	299	182	231	254	342	304	169	201	298	205	295	192	277	234	189	451	306	212	191	173	295	295	217	144	208	382	238	103	156	266	442	208	231
ENSSSAG00000005837	0	0	2	0	0	0	0	0	0	0	0	0	0	0	0	0	0	0	0	0	0	0	0	0	0	0	0	0	0	0	0	0	0	0	0	0	0	0	0	0	0	0
ENSSSAG00000005834	47	89	38	27	30	31	31	19	73	32	28	54	30	55	38	13	28	33	22	79	76	15	45	60	68	49	69	54	85	85	53	73	91	41	46	84	53	14	77	34	30	35
ENSSSAG00000005835	84	193	169	138	143	128	67	117	103	162	136	100	166	219	120	109	71	142	196	265	219	111	115	120	189	154	138	210	155	84	144	137	120	94	112	132	155	105	142	107	124	148
ENSSSAG00000005832	0	0	0	0	0	0	0	0	0	0	0	0	0	0	0	0	0	0	0	0	0	0	0	0	0	0	0	0	0	0	2	0	0	0	0	0	0	0	0	0	0	0
ENSSSAG00000005833	170	166	179	169	135	198	134	128	162	124	163	201	155	202	242	73	171	173	116	244	162	134	187	130	117	173	104	134	103	169	143	138	177	185	227	132	176	157	155	153	138	173
ENSSSAG00000005830	2792	3224	2309	2835	2563	2544	2318	2601	2346	2374	2648	2530	2587	2752	2408	2026	2315	3216	2449	3667	2551	2519	2900	2900	2935	2782	2004	2388	2713	2491	2334	2351	2310	2618	2595	2784	2414	2315	2806	2935	2647	2868
ENSSSAG00000005831	1229	1394	1124	1251	1078	1153	917	1150	1330	1151	1161	1100	1114	1275	1037	925	709	1240	1117	1385	927	1019	1275	1074	1225	1250	973	1031	1278	1061	1019	1053	1090	1182	1179	1185	933	1056	1406	1237	1143	1261
ENSSSAG00000072586	0	0	0	0	0	0	0	0	0	0	0	0	0	0	0	0	0	0	0	0	0	0	0	0	0	0	0	0	0	0	0	0	0	0	0	0	0	0	0	0	0	0
ENSSSAG00000005838	35	26	27	21	31	19	35	39	47	52	19	18	43	26	27	24	2	39	24	35	16	20	12	23	26	48	25	24	35	16	67	12	19	31	21	22	54	30	50	15	20	32
ENSSSAG00000005839	384	474	346	446	444	391	361	443	481	392	429	339	522	603	331	304	277	463	330	712	457	615	379	307	497	373	306	447	401	330	319	307	410	349	370	482	304	259	417	379	429	419
ENSSSAG00000011266	0	0	0	0	0	4	0	5	0	0	0	0	0	0	0	0	0	0	0	5	0	0	0	0	0	0	0	7	0	0	0	0	0	0	0	0	12	0	0	0	0	0
ENSSSAG00000018906	0	0	0	0	0	0	0	0	0	0	0	0	0	0	0	0	0	0	0	0	0	0	0	0	0	0	0	0	0	0	0	0	0	0	0	0	0	0	0	0	0	0
ENSSSAG00000070328	19	24	6	10	5	32	0	7	27	12	12	5	18	14	15	22	28	20	7	14	9	4	16	22	49	21	34	31	32	13	18	16	17	10	30	18	29	10	17	9	12	8
ENSSSAG00000070329	0	0	0	0	0	0	0	0	0	0	0	0	0	0	0	0	0	0	0	0	0	0	0	0	0	0	0	0	0	0	0	0	0	0	0	0	0	0	0	0	0	0
ENSSSAG00000079497	0	0	2	0	6	0	0	5	0	0	0	2	0	0	3	0	0	3	0	0	0	0	0	0	5	0	22	2	0	0	5	0	0	0	0	0	20	0	0	0	0	0
ENSSSAG00000079496	3099	3187	3023	3057	2723	2581	2031	2148	2709	2523	2660	2518	2412	2693	2844	1980	2371	3374	2587	3886	2924	2450	3331	2856	2369	2795	2258	2536	2757	2225	2155	2284	2574	2230	2917	2539	2395	2421	2963	3646	3220	3425
ENSSSAG00000079495	71	54	41	52	27	45	24	19	86	41	38	80	15	63	109	53	18	63	29	30	32	39	15	44	94	90	77	21	70	56	54	70	45	85	86	70	38	47	53	91	78	53
ENSSSAG00000070325	1046	949	738	651	543	649	648	777	872	767	834	760	692	749	707	661	626	1132	734	845	626	582	845	781	1102	1054	810	878	1193	848	737	720	785	782	980	693	808	861	804	927	735	887
ENSSSAG00000079493	385	357	499	321	274	431	191	584	263	234	358	368	386	319	388	244	254	204	416	320	376	403	583	312	434	406	517	279	376	296	413	258	454	337	455	309	456	299	548	423	452	378
ENSSSAG00000070323	6	6	0	0	4	0	0	0	0	0	6	0	6	0	0	0	0	0	12	11	0	7	4	0	10	0	0	0	0	0	0	0	0	0	9	0	0	0	0	0	0	0
ENSSSAG00000070320	18	46	37	26	20	20	22	28	38	29	39	42	18	37	24	4	30	55	28	37	14	37	0	45	33	27	20	26	34	35	27	40	31	22	17	8	24	27	32	26	21	34
ENSSSAG00000070321	386	510	476	550	362	380	374	386	389	402	368	541	367	500	423	305	292	501	301	673	344	444	447	408	398	412	255	347	443	339	387	372	364	538	427	417	436	393	466	467	361	453
ENSSSAG00000068715	66	78	83	88	64	148	95	96	44	59	38	80	56	78	76	39	47	85	60	108	71	59	72	39	166	94	71	60	56	95	102	67	41	88	133	67	83	51	91	73	85	90
ENSSSAG00000009032	0	0	0	0	0	0	0	0	0	0	0	0	0	0	0	0	0	0	0	0	0	0	0	0	0	0	0	2	0	0	0	0	0	0	0	0	0	0	0	0	0	0
ENSSSAG00000063907	0	0	0	0	0	0	0	0	0	0	0	0	0	0	0	0	0	0	0	0	0	0	0	0	0	0	0	0	0	0	0	0	0	0	0	0	0	0	0	0	0	0
ENSSSAG00000060759	799	867	617	750	445	529	618	494	756	418	477	523	792	1219	623	415	323	503	318	875	343	645	738	805	432	596	400	585	445	666	525	542	500	442	445	751	407	351	558	725	626	297
ENSSSAG00000060752	14	3	7	14	4	7	8	8	20	7	5	8	10	8	3	9	0	23	0	4	3	0	17	3	25	18	15	17	7	7	14	10	8	7	22	12	6	11	6	10	11	5
ENSSSAG00000049376	0	0	0	0	0	0	0	0	0	0	0	0	0	0	0	0	0	0	0	0	0	0	0	0	0	0	0	0	0	0	0	0	0	0	0	0	0	0	0	0	0	0
ENSSSAG00000060757	955	1406	907	946	812	932	664	835	1070	850	878	879	840	920	826	699	644	1082	853	1260	866	771	911	913	940	977	700	774	1003	826	741	617	971	951	1006	874	674	870	1054	1138	913	1061
ENSSSAG00000045606	45	66	46	46	18	49	51	61	28	27	67	53	58	52	24	13	12	53	30	54	47	55	42	45	47	41	37	71	69	21	51	49	62	36	94	47	38	41	49	52	41	59
ENSSSAG00000068712	1562	2069	1398	1731	1226	1255	1165	1534	1534	1425	1245	1528	1319	1497	1517	1051	1016	1884	1266	2029	1495	1236	1612	1487	1532	1463	1240	1503	1642	1206	1344	1193	1427	1355	1513	1615	1512	1215	1501	1534	1306	1756
ENSSSAG00000072588	0	0	0	0	0	0	0	0	0	0	0	0	0	0	0	0	0	0	0	0	0	0	0	0	0	0	0	0	0	0	0	0	0	0	0	0	0	0	0	0	0	0
ENSSSAG00000045600	422	410	272	315	296	272	205	368	336	299	256	258	297	344	254	206	269	476	333	491	446	345	386	397	354	377	330	256	379	304	250	324	369	319	356	408	325	255	298	365	329	331
ENSSSAG00000045603	347	543	417	380	373	385	241	446	395	326	367	311	400	404	424	336	331	496	321	600	472	308	415	505	350	392	310	313	462	302	342	324	376	318	333	326	373	334	376	371	267	402
ENSSSAG00000080269	433	614	348	422	438	454	295	520	432	345	344	317	391	471	299	314	281	404	477	431	305	411	467	423	379	339	338	407	408	397	344	281	362	357	371	492	358	387	399	443	391	534
ENSSSAG00000009035	0	0	0	0	0	0	0	0	0	0	0	0	0	0	0	0	0	0	0	0	0	0	0	0	0	0	0	0	0	0	0	0	0	0	0	0	0	0	0	0	0	0
ENSSSAG00000068713	696	618	343	639	450	508	432	642	549	478	458	492	505	447	620	403	475	620	437	828	518	533	629	536	774	615	569	626	740	524	521	420	683	543	590	471	536	535	647	539	558	615
ENSSSAG00000048132	0	0	0	0	0	0	0	0	0	0	0	0	0	0	0	0	0	0	0	0	0	0	0	0	0	0	0	0	0	0	0	0	0	0	0	0	0	0	0	0	0	0
ENSSSAG00000021202	0	0	0	0	0	0	3	2	0	2	0	0	0	4	0	0	0	2	4	0	0	0	0	0	0	7	0	0	0	0	0	0	0	4	3	0	0	2	6	0	0	2
ENSSSAG00000030384	0	0	0	0	0	0	0	0	0	0	0	0	0	0	0	0	0	0	0	0	0	0	0	0	0	0	0	0	0	0	0	0	0	0	0	0	0	0	0	0	0	0
ENSSSAG00000041119	0	0	0	0	0	0	0	0	0	0	0	0	0	0	0	0	0	0	0	0	0	0	0	0	0	0	0	0	0	0	0	0	0	0	0	0	0	0	0	0	0	0
ENSSSAG00000030387	0	0	0	0	0	0	0	0	0	0	0	0	0	0	0	0	0	0	0	0	0	0	0	0	0	0	0	0	0	0	0	0	0	0	0	0	0	0	0	0	0	0
ENSSSAG00000030381	0	0	0	0	0	0	0	0	0	0	0	0	0	0	0	0	0	0	0	0	0	0	0	0	0	0	0	0	0	0	0	0	0	0	0	0	0	0	0	0	0	0
ENSSSAG00000041118	0	0	0	0	0	0	0	0	0	0	0	0	0	0	0	0	0	0	0	0	0	0	0	0	0	0	0	0	0	0	0	0	0	0	0	0	0	0	0	0	0	0
ENSSSAG00000006330	0	0	0	0	0	0	0	0	0	0	0	0	0	0	0	0	0	0	0	0	0	0	0	0	0	0	0	0	0	0	0	0	0	0	0	0	0	0	0	0	0	0
ENSSSAG00000006331	0	0	0	0	0	0	0	0	6	0	4	0	0	0	14	0	0	0	0	8	0	0	0	0	0	0	0	0	0	3	0	0	4	0	0	0	0	0	0	0	0	0
ENSSSAG00000006332	1423	1339	1105	1386	1254	1109	1010	1150	1302	1004	1301	1197	1299	1295	1614	1183	1159	1468	1050	1858	1350	1137	1479	1182	1807	1884	1269	1291	1440	1301	1339	1261	1532	1138	1651	1208	1514	1182	1251	1142	1031	1335
ENSSSAG00000006333	0	0	0	0	0	0	0	7	8	0	0	0	10	0	0	4	11	0	0	0	0	0	5	19	0	0	6	0	0	0	6	6	0	0	0	0	0	4	13	0	3	0
ENSSSAG00000068710	1672	2153	1604	1825	1585	1697	1515	1651	1962	1786	1832	1485	1842	1887	1588	1483	1416	1926	1398	2372	2009	1564	1827	1882	1791	1910	1576	1656	1713	1648	1452	1624	1751	1442	1781	2034	1670	1496	1577	1681	1604	1772
ENSSSAG00000006335	114	105	98	88	119	99	102	106	143	150	79	80	94	131	96	93	71	100	145	93	90	105	144	141	137	143	97	93	111	108	113	92	127	123	89	115	103	118	101	104	84	123
ENSSSAG00000058725	0	0	0	0	0	0	0	0	0	0	0	0	0	0	0	0	0	0	0	0	0	0	0	0	0	0	0	0	0	0	0	0	0	0	0	0	0	0	0	0	0	0
ENSSSAG00000006337	0	0	0	0	0	0	0	0	0	0	0	0	0	0	0	0	0	0	0	0	0	0	0	0	0	0	0	0	0	0	0	0	0	0	0	0	0	0	0	0	0	0
ENSSSAG00000006338	246	297	284	241	236	268	193	229	242	237	200	234	300	301	266	262	88	338	133	315	197	234	304	254	228	337	219	248	271	203	231	185	295	285	241	239	196	244	272	180	297	280
ENSSSAG00000006339	4	9	0	0	0	0	0	0	12	0	0	4	0	0	0	0	0	0	0	0	13	0	0	0	8	5	0	0	0	0	0	8	0	0	4	0	0	0	0	0	5	0
ENSSSAG00000049373	0	0	0	0	0	0	0	0	0	0	0	0	0	0	0	0	0	0	0	0	0	0	0	0	0	0	0	0	0	0	0	0	0	0	0	0	0	0	0	0	0	0
ENSSSAG00000036979	0	0	0	0	0	0	0	0	0	0	0	0	0	0	0	0	0	0	0	0	0	0	0	0	0	0	0	0	0	0	0	0	0	0	0	0	0	0	0	0	0	0
ENSSSAG00000018852	0	0	0	0	0	0	0	0	0	0	0	0	0	0	0	0	0	0	0	0	0	0	0	0	0	0	0	0	0	0	0	0	0	0	0	0	0	0	0	0	0	0
ENSSSAG00000041116	0	0	0	0	0	0	0	0	0	0	0	0	0	0	0	0	0	0	0	0	0	0	0	0	0	0	0	0	0	0	0	0	0	0	0	0	0	0	0	0	0	0
ENSSSAG00000080341	42	39	36	38	82	58	53	49	56	67	39	64	17	61	76	32	33	57	43	45	38	72	64	41	88	57	65	38	29	32	31	52	55	16	63	26	43	40	49	28	58	71
ENSSSAG00000041111	0	0	0	0	0	0	0	0	0	0	0	0	0	0	0	0	0	0	0	0	0	0	0	0	0	0	0	0	0	0	0	0	0	0	0	0	0	0	0	0	0	0
ENSSSAG00000036973	7	17	4	15	13	10	12	0	9	12	20	8	10	17	15	21	10	33	10	33	7	22	7	11	22	17	23	0	45	17	25	7	17	13	12	12	14	20	11	15	13	8
ENSSSAG00000036975	0	0	0	0	0	0	0	0	0	0	0	0	0	0	0	0	0	0	0	0	0	0	0	0	0	0	0	0	0	0	0	0	0	0	0	0	0	0	0	0	0	0
ENSSSAG00000036976	0	0	0	0	0	0	0	0	0	0	0	0	0	0	0	0	0	0	0	0	0	0	0	0	0	0	0	0	0	0	0	0	0	0	0	0	0	0	0	0	0	0
ENSSSAG00000058219	0	0	0	0	0	0	0	0	0	0	0	0	0	0	0	0	0	0	0	0	0	0	0	0	0	0	0	0	0	0	0	0	0	0	0	0	0	0	0	0	0	0
ENSSSAG00000079540	0	0	0	0	0	0	0	0	0	0	0	11	7	8	0	5	0	0	0	17	8	0	10	22	0	0	0	0	18	6	6	0	0	0	8	13	0	5	6	9	11	9
ENSSSAG00000080518	2143	2474	2106	2368	2317	1962	1736	1985	2210	1980	2276	1908	1938	2315	2169	1675	1614	2388	2013	3035	2567	2180	2339	2172	2124	2272	1667	1874	2160	1752	1842	2017	1887	1821	1958	2117	1949	2191	2031	2006	2037	2429
ENSSSAG00000080519	0	0	0	0	0	0	0	0	0	0	0	0	0	0	0	0	0	0	0	0	0	0	0	0	0	0	0	0	0	0	0	0	0	0	0	0	0	0	0	0	0	0
ENSSSAG00000035778	0	0	0	0	0	0	0	0	0	0	0	0	0	0	0	0	0	0	0	0	0	0	0	0	0	0	0	0	0	0	0	0	0	0	0	0	0	0	0	0	0	0
ENSSSAG00000080512	253	289	307	332	184	259	191	263	280	220	244	197	178	292	271	238	266	292	257	328	192	183	273	330	301	337	242	247	257	197	166	181	308	220	285	215	208	247	263	307	277	260
ENSSSAG00000080513	133	180	146	160	171	174	125	227	118	170	131	106	189	271	172	52	140	165	168	239	179	142	205	128	200	238	144	190	168	194	104	133	168	133	149	173	218	147	166	126	186	172
ENSSSAG00000035774	0	0	0	0	0	0	0	0	0	0	0	0	0	0	0	0	0	0	0	0	0	0	0	0	0	0	0	0	0	0	0	0	0	0	0	0	0	0	0	0	0	0
ENSSSAG00000035775	0	0	0	0	0	0	0	0	0	0	0	0	0	0	0	0	0	0	0	0	0	0	0	0	0	0	0	0	0	0	0	0	0	0	0	0	0	0	0	0	0	0
ENSSSAG00000080516	486	590	471	479	414	427	413	384	438	395	440	461	487	526	407	273	220	463	468	546	340	354	611	368	433	344	435	351	382	337	358	360	390	342	433	452	344	422	517	475	435	457
ENSSSAG00000035773	0	0	0	0	0	0	0	0	0	0	0	0	0	0	0	0	0	0	0	0	0	0	0	0	0	0	0	0	0	0	0	0	0	0	0	0	0	0	0	0	0	0
ENSSSAG00000080514	0	14	0	0	9	0	0	4	0	0	0	0	0	0	0	0	0	0	0	7	8	5	0	0	9	0	7	0	7	0	0	0	0	0	11	0	0	0	0	0	0	8
ENSSSAG00000080515	39	45	26	48	33	28	49	24	20	35	31	8	21	41	29	22	28	15	15	55	27	27	23	26	52	8	25	29	31	22	32	10	20	27	67	25	39	15	12	23	24	32
ENSSSAG00000030924	0	0	0	0	0	0	0	0	0	0	0	0	0	0	0	0	0	0	0	0	0	0	0	0	0	0	0	0	0	0	0	0	0	0	0	0	0	0	0	0	0	0
ENSSSAG00000030925	0	0	0	0	0	0	0	0	0	0	0	0	0	0	0	0	0	0	0	0	0	0	0	0	0	0	0	0	0	0	0	0	0	0	0	0	0	0	0	0	0	0
ENSSSAG00000020154	0	0	0	0	0	0	0	0	0	0	0	0	0	0	0	0	0	0	0	0	0	0	0	0	0	0	0	0	0	0	0	0	0	0	0	0	0	0	0	0	0	0
ENSSSAG00000063443	59	38	60	60	43	63	55	56	35	80	37	20	32	49	24	42	16	24	44	19	52	37	46	32	43	28	29	36	53	69	64	30	52	26	37	40	36	45	51	46	23	34
ENSSSAG00000020156	0	0	0	0	0	0	0	0	0	0	0	0	0	0	0	0	0	0	0	0	0	0	0	0	0	0	0	0	0	0	0	0	0	0	0	0	0	0	0	0	0	0
ENSSSAG00000031479	0	0	0	0	0	0	0	0	0	0	0	0	0	0	0	0	0	0	0	0	0	0	0	0	0	0	0	0	0	0	0	0	0	0	0	0	0	0	0	0	0	0
ENSSSAG00000031478	0	0	0	0	0	0	0	0	0	0	0	0	0	0	0	0	0	0	0	0	0	0	0	0	0	0	0	0	0	0	0	0	0	0	0	0	0	0	0	0	0	0
ENSSSAG00000043031	91	34	11	16	20	28	22	22	29	16	28	10	8	30	24	14	15	16	0	42	93	22	28	25	33	58	40	63	33	37	32	47	45	25	15	22	11	44	30	5	9	48
ENSSSAG00000031475	594	568	405	482	441	533	404	522	502	388	450	499	481	452	447	331	399	467	414	524	428	470	508	492	498	409	299	437	401	340	296	358	409	410	481	518	377	416	527	520	445	477
ENSSSAG00000030927	0	0	0	0	0	0	0	0	0	0	0	0	0	0	0	0	0	0	0	0	0	0	0	0	0	0	0	0	0	0	0	0	0	0	0	0	0	0	0	0	0	0
ENSSSAG00000031471	0	0	0	0	0	0	0	0	0	0	0	0	0	0	0	0	0	0	0	0	0	0	0	0	0	0	0	0	0	0	0	0	0	0	0	0	0	0	0	0	0	0
ENSSSAG00000063441	57	65	123	50	39	94	35	63	59	72	54	53	70	85	102	82	75	66	61	80	93	70	106	60	96	75	134	47	66	32	29	71	68	47	100	97	85	58	91	58	90	27
ENSSSAG00000074519	546	586	427	472	455	438	337	461	469	531	480	495	510	494	555	383	423	751	456	618	416	533	444	494	463	561	378	517	559	465	517	486	547	544	535	589	489	431	536	473	497	665
ENSSSAG00000074518	264	373	126	215	163	292	171	170	123	188	132	229	127	210	239	147	187	289	155	397	265	126	288	222	283	332	124	200	154	265	191	141	233	221	133	176	167	187	269	266	181	195
ENSSSAG00000063440	0	0	4	2	0	2	0	0	6	0	0	0	2	0	0	0	2	0	0	0	2	0	4	0	2	0	0	0	0	0	0	0	0	0	0	0	0	0	0	0	0	6
ENSSSAG00000003869	0	0	0	0	0	0	0	0	0	0	0	0	0	0	0	0	0	0	0	0	0	0	0	0	0	0	0	0	0	0	0	0	0	0	0	0	0	0	0	0	0	0
ENSSSAG00000069567	5	0	0	0	0	0	7	0	0	0	0	7	7	0	0	4	0	0	0	0	0	0	0	0	0	0	0	0	0	4	0	0	14	0	0	0	0	0	0	8	4	0
ENSSSAG00000074511	29	20	98	45	32	92	7	45	26	13	58	30	14	23	12	28	17	31	82	58	22	10	18	22	17	12	380	33	88	34	4	26	75	18	78	33	87	5	11	26	33	23
ENSSSAG00000074510	1519	1938	1603	1699	1752	1665	1190	1737	1768	1791	1793	1396	1619	2135	2025	1365	1547	2127	1609	2466	1904	1887	1771	1605	1944	2036	1593	1614	1807	1674	1471	1504	1647	1293	1918	1634	1942	1198	1805	1538	1383	1684
ENSSSAG00000071745	727	1023	831	898	665	658	557	698	620	645	773	686	578	785	781	482	540	575	605	974	795	602	832	723	721	596	689	593	699	584	553	623	559	680	870	687	698	677	788	855	610	821
ENSSSAG00000074512	0	0	0	0	0	0	0	0	0	0	0	0	0	0	0	0	0	0	0	0	0	0	0	0	0	0	0	0	0	0	0	0	0	0	0	0	0	0	0	0	0	0
ENSSSAG00000071743	317	304	198	192	129	171	163	186	140	114	153	215	123	155	203	141	137	218	155	265	178	141	233	116	235	199	171	183	181	177	140	150	233	181	229	185	122	164	220	211	267	264
ENSSSAG00000003862	326	297	274	277	215	218	192	214	268	223	248	170	211	189	239	177	179	367	239	371	275	185	293	242	260	328	202	206	345	229	199	176	290	250	367	305	211	257	278	307	264	259
ENSSSAG00000071741	194	143	161	184	173	151	114	205	195	216	188	125	190	269	226	199	213	206	197	276	206	163	167	186	287	212	250	199	294	201	202	245	214	137	250	188	225	159	170	139	156	200
ENSSSAG00000046043	5	10	0	12	0	0	0	5	0	0	0	5	0	0	8	0	0	0	0	0	0	14	0	10	9	0	0	0	0	6	24	0	4	19	8	31	14	0	0	0	7	4
ENSSSAG00000062930	305	291	151	158	109	200	134	219	180	163	165	261	129	142	205	119	159	231	150	277	206	160	187	207	383	347	202	252	410	336	212	187	320	258	212	283	226	196	376	422	230	300
ENSSSAG00000069565	174	247	289	319	278	229	233	258	269	265	240	166	239	299	182	166	246	279	270	378	248	221	238	232	390	399	196	275	342	227	209	250	299	236	346	172	257	196	310	202	265	278
ENSSSAG00000046040	0	0	0	0	0	0	0	0	0	0	0	0	0	0	0	0	0	0	0	0	0	0	0	0	0	0	0	0	0	0	0	0	0	0	0	0	0	0	0	0	0	0
ENSSSAG00000062931	39	28	32	37	14	38	24	37	55	28	24	39	32	27	29	26	28	65	45	44	13	19	28	28	19	3	0	29	26	47	15	60	30	24	36	19	34	30	17	33	22	28
ENSSSAG00000068613	218	183	119	223	235	185	114	183	167	199	163	152	150	249	216	121	183	210	98	318	212	244	260	210	270	239	164	222	197	246	203	206	222	112	190	233	216	171	225	157	196	182
ENSSSAG00000069562	953	1163	799	901	798	980	690	936	913	783	791	770	715	724	933	583	609	866	534	928	765	754	818	900	829	986	833	837	986	830	644	746	727	676	908	877	716	739	931	809	798	992
ENSSSAG00000046041	1343	1316	1222	1607	1761	1627	1155	1482	1526	1301	1445	1180	1613	2056	1365	1124	1194	1170	1669	1969	1705	1453	1828	1168	1228	1555	1145	1348	1310	1214	1104	1306	1477	1176	1310	1308	1352	1171	1270	1062	1126	1184
ENSSSAG00000080267	1075	1138	768	902	839	910	542	943	769	810	697	886	931	938	905	748	658	985	777	941	783	739	942	820	1015	1051	777	956	976	835	786	901	1004	906	868	976	851	830	966	954	952	862
ENSSSAG00000069563	138	212	117	107	214	153	122	191	175	132	238	150	112	191	108	108	117	185	80	223	108	124	136	122	109	118	74	136	127	114	104	67	137	201	117	189	129	142	202	161	158	157
ENSSSAG00000005522	0	22	0	10	0	0	9	0	6	24	8	0	0	12	0	0	6	13	0	0	0	5	0	0	11	0	21	0	23	8	0	32	24	0	0	0	8	16	17	4	0	0
ENSSSAG00000069561	0	0	0	0	0	0	0	0	0	0	0	0	0	0	0	0	0	0	0	0	0	0	0	0	0	0	0	0	0	0	0	0	0	0	0	0	0	0	0	0	0	0
ENSSSAG00000006676	18	4	5	12	0	0	4	0	4	10	7	0	0	4	0	0	4	14	0	6	0	6	0	13	24	15	0	11	0	10	18	7	0	0	19	0	16	6	18	27	5	0
ENSSSAG00000045443	185	172	107	219	154	180	120	158	167	149	189	112	134	153	200	184	173	213	62	188	142	156	195	179	157	243	166	216	261	233	177	175	204	115	223	163	229	156	255	69	166	156
ENSSSAG00000045442	1035	1297	1017	1217	1084	980	845	982	1009	886	942	990	913	1224	1050	746	784	935	1094	1351	1051	978	1389	927	926	1044	775	947	811	836	746	834	953	1092	1043	1150	922	1018	1101	998	1056	1073
ENSSSAG00000077963	564	556	386	534	533	422	498	536	522	538	484	404	529	570	657	328	500	585	505	729	566	610	603	477	745	790	588	770	658	445	478	524	524	461	682	617	614	515	688	368	482	539
ENSSSAG00000077962	440	380	386	496	733	631	411	650	570	437	493	379	471	624	718	552	622	632	406	668	708	587	450	530	558	866	621	516	821	672	431	630	553	240	565	547	629	335	359	328	356	464
ENSSSAG00000077965	0	0	0	0	6	4	0	10	6	0	0	0	0	6	0	0	0	0	0	0	14	0	0	0	0	0	0	0	10	0	0	0	0	0	0	8	0	0	0	0	0	0
ENSSSAG00000045446	0	0	0	0	0	0	0	0	0	0	0	0	0	0	0	0	0	0	0	0	0	0	0	0	0	0	0	0	0	0	0	0	0	0	0	0	0	0	0	0	0	0
ENSSSAG00000077967	440	545	437	443	287	285	306	362	395	311	239	349	385	277	377	266	253	464	343	512	284	351	400	447	555	302	490	553	624	362	414	457	365	371	572	439	372	297	419	395	422	368
ENSSSAG00000077966	8	0	7	15	18	0	0	0	6	6	5	9	22	14	0	0	10	8	0	0	16	21	22	0	11	10	20	0	0	0	20	0	0	6	18	0	0	0	0	9	6	0
ENSSSAG00000077969	0	0	0	0	0	0	0	0	0	3	0	0	0	0	0	0	0	0	0	0	0	0	0	0	0	0	0	0	0	0	0	0	0	0	0	0	0	0	0	0	0	10
ENSSSAG00000001648	0	0	0	0	0	0	0	0	0	0	0	0	0	0	0	0	0	0	0	0	0	0	0	0	0	0	0	0	0	0	0	0	0	0	0	0	0	0	0	0	0	0
ENSSSAG00000045449	0	0	0	0	0	0	0	0	0	0	0	0	0	0	0	0	0	0	0	0	0	0	0	0	0	0	0	0	0	0	0	0	0	0	0	0	0	0	0	0	0	0
ENSSSAG00000045448	0	0	4	0	0	0	0	0	0	0	0	0	0	0	0	0	0	0	5	3	0	0	0	0	0	0	0	0	0	0	0	0	0	0	8	0	4	0	0	0	0	9
ENSSSAG00000039101	0	0	0	0	0	0	0	0	0	0	0	0	0	0	0	0	0	0	0	0	0	0	0	0	0	0	0	0	0	0	0	0	0	0	0	0	0	0	0	0	0	0
ENSSSAG00000059219	0	0	0	0	0	0	0	0	0	0	0	0	0	0	0	0	0	0	0	0	0	0	0	0	0	0	0	0	0	0	0	0	0	0	0	0	0	0	0	0	0	0
ENSSSAG00000039100	426	737	440	454	681	496	495	356	545	480	482	464	431	613	691	244	354	524	497	542	284	376	741	441	564	535	309	501	578	352	630	424	397	504	505	505	367	527	628	687	585	567
ENSSSAG00000059217	308	365	221	307	333	297	218	291	266	262	276	248	263	284	266	229	223	352	281	399	228	225	291	240	279	291	252	205	261	229	204	223	253	268	271	318	253	214	293	282	251	316
ENSSSAG00000059216	0	0	0	0	0	0	0	0	0	0	0	0	0	0	0	0	0	0	0	0	0	0	0	0	0	0	0	0	0	0	0	0	0	0	0	0	0	0	0	0	0	0
ENSSSAG00000059215	12	0	0	0	0	0	0	0	6	0	6	8	15	0	0	19	0	11	0	0	0	0	5	9	10	8	6	0	6	0	17	0	0	0	20	11	0	5	0	10	10	11
ENSSSAG00000059214	0	38	12	36	13	11	22	24	15	23	27	0	20	33	14	37	15	19	27	13	24	12	13	7	21	30	23	12	31	7	19	22	37	15	17	21	32	6	19	13	20	8
ENSSSAG00000059213	0	0	0	0	0	0	0	0	0	0	0	0	0	0	0	0	0	0	0	0	0	0	0	0	0	0	0	0	0	0	0	0	0	0	0	0	0	0	0	0	0	0
ENSSSAG00000059212	0	0	3	0	6	0	2	3	4	0	0	0	3	0	0	0	0	2	0	7	0	0	0	0	0	0	0	0	7	3	0	0	14	0	0	6	0	0	0	0	0	4
ENSSSAG00000059211	214	266	269	287	255	216	227	264	319	202	304	306	298	224	198	298	184	292	289	336	182	190	244	213	274	173	160	246	279	188	217	277	223	254	210	283	189	254	268	344	302	311
ENSSSAG00000059210	0	0	0	0	0	0	0	0	0	0	0	0	0	0	0	0	0	0	0	0	0	0	0	0	0	0	0	0	0	0	0	0	0	0	0	0	0	0	0	0	0	0
ENSSSAG00000075300	473	661	402	573	388	487	416	472	483	478	479	379	453	550	506	418	385	455	277	601	432	440	508	553	562	648	531	482	643	480	469	338	422	398	564	389	402	342	468	397	390	506
ENSSSAG00000039105	0	0	0	0	0	0	0	0	0	0	0	0	0	0	0	0	0	0	0	0	0	0	0	0	0	0	0	0	0	0	0	0	0	0	0	0	0	0	0	0	0	0
ENSSSAG00000007426	229	229	158	213	238	192	169	228	159	174	225	213	187	235	179	102	103	185	147	334	138	193	199	122	257	198	162	209	181	204	179	166	200	218	208	168	239	159	217	152	221	227
ENSSSAG00000037730	2	0	0	0	0	0	0	0	0	0	0	0	0	0	0	0	0	0	0	0	0	0	0	0	0	0	0	0	0	0	0	0	0	0	0	4	0	0	0	0	0	0
ENSSSAG00000037732	60	62	14	29	28	38	15	47	36	20	35	50	19	38	73	63	55	68	0	79	48	35	28	22	90	38	84	38	55	68	56	32	56	35	75	44	32	48	79	22	80	50
ENSSSAG00000037733	0	0	0	0	0	0	0	0	0	0	0	0	0	0	0	0	0	0	0	0	0	0	0	0	0	0	0	0	0	0	0	0	0	0	0	0	0	0	0	0	0	0
ENSSSAG00000072218	1409	1397	888	1175	886	1015	968	1024	1086	853	979	959	958	1057	1020	843	864	1367	753	1258	1114	883	1001	1039	1347	1987	1267	1074	1406	1171	942	925	1277	1200	1288	1068	782	890	1208	1082	1030	1315
ENSSSAG00000075305	31	33	27	26	24	36	36	41	31	34	34	19	19	19	30	49	41	35	22	62	29	24	23	28	56	43	54	33	37	33	27	20	48	23	48	34	30	26	37	23	19	27
ENSSSAG00000037736	0	0	0	0	0	0	0	0	0	0	0	0	0	0	0	0	0	0	0	0	0	0	0	0	0	0	0	0	0	0	0	0	0	0	0	0	0	0	0	0	0	0
ENSSSAG00000007529	0	0	0	0	0	0	0	0	0	4	0	0	0	0	0	0	0	0	0	0	0	0	0	0	0	0	0	0	0	0	0	0	0	0	0	0	0	4	0	0	0	0
ENSSSAG00000007526	0	0	0	0	0	0	0	0	0	0	0	0	0	0	0	0	0	0	0	0	0	0	0	0	0	0	0	0	0	0	0	0	0	0	0	0	0	0	0	0	0	0
ENSSSAG00000007527	9	33	17	20	16	27	24	31	12	10	20	6	8	24	22	34	21	22	21	36	40	19	61	10	18	21	63	27	31	30	20	0	22	27	29	17	50	19	31	21	41	23
ENSSSAG00000072216	547	352	264	374	345	433	301	387	412	378	422	408	425	428	397	352	360	637	404	732	422	340	413	431	665	563	386	511	637	538	456	399	552	394	577	401	424	399	435	438	398	392
ENSSSAG00000072217	10	4	18	0	0	10	20	12	0	14	0	14	0	4	16	21	0	0	0	0	7	0	24	14	0	10	10	14	0	3	6	0	7	9	11	11	0	0	4	14	21	4
ENSSSAG00000072210	70	75	92	48	32	148	67	111	71	76	53	26	81	75	90	41	74	103	64	117	22	98	59	54	126	42	37	73	69	75	39	18	39	53	77	97	72	88	133	79	97	95
ENSSSAG00000007523	399	436	290	412	454	376	287	436	492	390	409	333	401	449	593	410	448	473	366	521	481	447	366	400	408	660	468	502	476	407	320	469	456	285	372	412	343	363	429	330	404	480
ENSSSAG00000072212	1709	2084	1400	1427	1537	1735	1363	1461	1255	1444	1721	1285	1243	1446	1189	1002	924	1439	1015	1437	1042	1415	1607	1075	1166	1341	862	916	1133	1192	1076	1084	1278	1447	1454	1283	995	1152	1761	1701	1355	1484
ENSSSAG00000072213	0	0	0	0	0	0	0	0	0	0	0	0	0	0	0	0	0	0	0	0	0	0	0	0	0	0	0	0	0	0	0	0	0	0	0	0	3	4	0	0	0	0
ENSSSAG00000029077	0	0	0	0	0	0	0	0	0	0	1	0	0	0	0	0	0	0	0	0	0	1	0	0	0	0	0	0	0	0	0	0	0	0	0	0	0	0	0	0	1	0
ENSSSAG00000003277	78	106	43	47	18	61	24	39	57	51	27	22	36	49	43	46	27	9	50	51	33	47	68	99	42	59	36	46	16	31	45	41	40	37	52	61	48	44	51	35	49	40
ENSSSAG00000044651	2829	2778	1960	2442	2293	2149	2014	2354	2392	1945	2153	1814	2312	2286	2410	1904	1955	2655	1734	3362	2141	2408	2606	2498	3006	3129	2379	2757	3271	2278	2259	2392	2861	2014	2757	2649	2564	2090	2355	2323	2261	2752
ENSSSAG00000010570	5	5	8	2	5	5	4	4	6	3	1	3	7	5	5	2	2	2	2	5	3	5	5	3	4	7	6	6	4	4	6	6	2	2	7	4	7	3	7	5	6	3
ENSSSAG00000044650	214	244	146	194	197	176	155	168	229	173	140	174	201	181	214	164	155	219	187	189	208	133	253	149	245	221	180	197	243	253	256	215	272	166	274	156	158	211	187	182	209	227
ENSSSAG00000075308	74	102	60	43	48	58	57	71	59	55	45	59	51	38	66	18	14	64	56	99	29	57	75	50	46	76	65	37	34	77	58	76	58	60	79	49	33	86	84	71	75	82
ENSSSAG00000065230	34	47	48	30	30	33	44	26	40	23	32	24	34	40	32	24	30	32	39	33	41	46	10	39	22	47	29	35	30	16	39	21	16	25	12	51	46	40	34	41	14	54
ENSSSAG00000044652	0	0	0	0	0	0	0	0	0	0	0	0	0	0	0	0	0	0	0	0	0	0	0	0	0	0	0	0	0	0	0	0	0	0	0	0	0	0	0	0	0	0
ENSSSAG00000005010	52	72	52	55	64	59	74	143	60	81	77	58	40	43	75	47	46	94	42	127	85	48	86	85	83	95	75	103	138	84	73	96	132	56	90	54	52	44	90	83	47	90
ENSSSAG00000069813	1523	2056	1685	1630	1733	1597	1482	1682	1646	1838	1810	1466	1697	1807	1513	1451	1431	1758	1412	2563	1854	1340	1706	1831	1768	1739	1197	1268	1608	1478	1450	1369	1356	1346	1504	1495	1383	1329	1487	1656	1396	1768
ENSSSAG00000069810	493	532	413	408	383	373	275	347	338	411	383	422	437	468	400	342	274	409	362	521	545	281	559	286	381	401	353	365	349	359	324	464	326	406	346	451	393	348	455	374	388	465
ENSSSAG00000000065	172	80	67	183	105	107	142	182	122	122	132	111	150	135	163	105	114	105	67	109	126	147	152	171	122	204	189	155	183	118	124	141	175	117	183	181	127	146	151	141	119	124
ENSSSAG00000000062	220	222	138	201	194	130	115	155	132	200	159	154	116	142	204	182	208	231	104	210	211	192	205	131	246	205	186	176	249	165	184	100	243	129	268	172	160	177	264	146	139	238
ENSSSAG00000000063	77	102	39	70	61	58	65	69	81	60	87	83	74	96	62	57	70	151	84	106	85	58	95	58	93	114	76	92	63	88	91	63	49	56	65	109	83	60	72	67	49	73
ENSSSAG00000000060	188	148	111	127	171	140	116	157	130	131	155	109	185	211	276	212	149	109	129	250	151	148	129	134	270	202	199	142	228	205	189	122	207	162	194	161	187	179	173	140	125	194
ENSSSAG00000000061	0	0	0	0	0	0	0	0	0	0	0	0	0	0	0	0	0	0	0	0	0	0	0	0	0	0	0	0	0	0	0	0	0	0	0	0	0	0	0	0	0	0
ENSSSAG00000005018	44	13	21	28	21	26	19	16	20	20	25	17	25	9	26	19	14	19	31	42	0	18	18	23	23	57	24	25	55	25	25	16	21	26	26	36	15	17	6	22	52	20
ENSSSAG00000005019	0	17	6	0	0	18	9	6	0	0	11	12	10	19	5	0	5	0	7	0	0	9	0	22	0	0	4	4	21	14	0	8	11	15	11	0	5	0	12	0	0	14
ENSSSAG00000069818	0	0	0	0	0	0	0	0	0	0	0	0	0	0	0	0	0	0	0	0	0	0	0	0	0	0	0	0	0	0	0	0	0	0	0	0	0	0	0	0	0	0
ENSSSAG00000010573	2	2	0	0	0	0	0	2	0	0	0	0	2	0	0	0	0	2	0	0	0	8	0	0	0	0	8	0	0	0	0	0	4	2	0	0	0	0	0	6	2	0
ENSSSAG00000000068	87	55	47	62	83	57	37	71	58	33	13	43	43	51	101	45	63	65	62	98	68	61	62	46	87	79	115	86	93	48	77	81	54	36	76	78	127	42	47	41	50	61
ENSSSAG00000000069	0	0	0	8	4	0	0	3	0	0	0	0	15	0	0	0	0	0	0	0	0	0	0	0	0	0	0	0	0	3	0	0	0	0	0	3	0	0	0	0	8	0
ENSSSAG00000055918	471	503	379	417	425	290	368	341	342	400	336	325	249	428	372	333	274	425	447	516	454	312	408	394	416	377	386	319	376	383	268	345	378	340	329	328	291	416	497	436	359	431
ENSSSAG00000055919	0	0	0	0	0	0	0	0	0	0	0	0	0	0	0	0	0	0	0	0	0	0	0	0	0	0	0	0	0	0	0	0	0	0	0	0	0	0	0	0	0	0
ENSSSAG00000025739	0	0	0	0	0	0	0	0	0	0	0	0	0	0	0	0	0	0	0	0	0	0	0	0	0	0	0	0	0	0	0	0	0	0	0	0	0	0	0	0	0	0
ENSSSAG00000036101	0	0	0	0	0	0	0	0	0	0	0	0	0	0	0	0	0	0	0	0	0	0	0	0	0	0	0	0	0	0	0	0	0	0	0	0	0	0	0	0	0	0
ENSSSAG00000055910	269	305	167	312	166	275	167	240	218	160	188	242	192	231	272	119	190	261	137	227	213	173	195	198	384	203	194	228	278	312	307	272	257	150	261	239	333	188	244	204	178	245
ENSSSAG00000055911	0	0	0	0	0	0	0	0	0	0	0	0	0	0	0	0	0	0	0	0	0	0	0	0	0	0	0	0	0	0	0	0	0	0	0	0	0	0	0	0	0	0
ENSSSAG00000055912	0	0	0	0	0	0	0	0	0	0	0	0	0	0	0	0	0	0	0	0	0	0	0	0	0	0	0	0	0	0	0	0	0	0	0	0	0	0	0	0	0	0
ENSSSAG00000055913	0	3	0	0	0	0	0	0	4	4	8	6	0	0	0	0	0	4	0	0	0	0	0	29	0	0	0	0	0	0	0	0	0	4	0	0	0	0	4	0	0	0
ENSSSAG00000055914	650	726	535	547	504	504	511	526	726	526	580	488	588	661	643	499	547	610	508	892	597	558	754	609	709	495	605	706	665	623	518	571	690	548	888	551	601	515	701	608	582	544
ENSSSAG00000055915	0	0	0	0	0	0	0	0	0	0	0	0	0	0	0	0	0	0	0	0	0	0	0	0	0	0	0	0	0	0	0	0	0	0	0	0	0	0	0	0	0	0
ENSSSAG00000055916	0	0	0	0	0	0	0	0	0	0	0	0	0	0	0	0	0	0	0	0	0	0	0	0	0	0	0	0	0	0	0	0	0	0	0	0	0	0	0	0	0	0
ENSSSAG00000055917	0	0	0	0	0	0	0	0	5	0	0	0	3	7	0	0	0	0	0	0	0	0	5	0	3	3	4	0	0	0	0	0	0	0	9	0	0	0	0	0	4	0
ENSSSAG00000025737	0	0	0	0	0	0	0	0	0	0	0	0	0	0	0	0	0	0	0	0	0	0	0	0	0	0	0	0	0	0	0	0	0	0	0	0	0	0	0	0	0	0
ENSSSAG00000055689	0	0	0	0	0	0	0	0	0	0	0	0	0	0	0	0	0	0	0	0	0	0	0	0	0	0	0	0	0	0	0	0	0	0	0	0	0	0	0	0	0	0
ENSSSAG00000072054	0	0	0	0	0	0	0	0	0	0	4	0	0	0	0	0	0	0	0	6	0	0	0	0	0	0	0	0	0	0	0	0	0	0	0	0	0	0	0	0	0	4
ENSSSAG00000022102	0	0	0	0	0	0	0	0	0	0	0	0	0	0	0	0	0	0	0	0	0	0	0	0	0	0	0	0	0	0	0	0	0	0	0	0	0	0	0	0	0	0
ENSSSAG00000014744	0	0	0	0	0	0	0	0	0	0	0	0	0	0	0	0	0	0	0	0	0	0	0	0	0	0	0	0	0	0	0	0	0	0	0	0	0	0	0	0	0	0
ENSSSAG00000067947	0	0	0	0	0	0	0	0	0	0	0	0	0	0	0	0	0	0	0	0	0	0	0	0	0	0	0	0	0	0	0	0	0	0	0	0	0	0	0	0	0	0
ENSSSAG00000031335	0	0	0	0	0	0	0	0	0	0	0	0	0	0	0	0	0	0	0	0	0	0	0	0	0	0	0	0	0	0	0	0	0	0	0	0	0	0	0	0	0	0
ENSSSAG00000032819	0	0	0	0	0	0	0	0	0	0	0	0	0	0	0	0	0	0	0	0	0	0	0	0	0	0	0	0	0	0	0	0	0	0	0	0	0	0	0	0	0	0
ENSSSAG00000032816	0	0	0	0	0	0	0	0	0	0	0	0	0	0	0	0	0	0	0	0	0	0	0	0	0	0	0	0	0	0	0	0	0	0	0	0	0	0	0	0	0	0
ENSSSAG00000072051	0	0	0	0	0	0	0	0	0	0	0	0	0	0	0	0	0	0	0	0	0	0	0	0	0	0	0	0	0	0	0	0	0	0	0	0	0	0	0	0	0	0
ENSSSAG00000032812	0	0	0	0	0	0	0	0	0	0	0	0	0	0	0	0	0	0	0	0	0	0	0	0	0	0	0	0	0	0	0	0	0	0	0	0	0	0	0	0	0	0
ENSSSAG00000052837	0	0	0	0	0	0	0	0	0	0	0	0	0	0	0	0	0	0	0	0	0	0	0	0	0	0	0	0	0	0	0	0	0	0	0	0	0	0	0	0	0	0
ENSSSAG00000008273	131	211	146	74	118	129	121	88	129	115	99	103	123	157	136	126	84	212	111	142	164	128	161	135	204	127	101	171	99	120	103	123	70	105	143	103	126	87	175	172	109	129
ENSSSAG00000008272	0	0	0	0	0	0	0	0	0	0	0	0	0	0	0	0	0	0	0	0	0	0	0	0	0	0	0	0	0	0	0	0	0	0	0	0	0	0	0	0	0	0
ENSSSAG00000008271	0	2	0	0	0	0	0	5	0	0	0	0	4	0	0	0	0	0	0	0	0	0	0	0	0	0	0	0	0	0	0	0	0	0	0	0	0	0	0	0	3	3
ENSSSAG00000008270	0	0	0	0	0	0	0	0	0	0	0	0	0	0	0	0	0	0	0	0	0	0	0	0	0	0	0	0	0	0	0	0	0	0	0	0	0	0	0	0	0	0
ENSSSAG00000008277	502	449	416	501	538	423	353	419	498	495	477	295	366	588	410	374	461	435	390	557	477	398	598	470	406	554	420	344	555	396	386	457	468	375	481	444	418	385	555	398	404	497
ENSSSAG00000008276	0	0	0	0	0	0	0	0	0	0	0	0	0	0	0	0	0	0	0	0	0	0	0	0	0	0	0	0	0	0	0	0	0	0	0	0	0	0	0	0	0	0
ENSSSAG00000008275	0	0	0	0	0	0	0	0	0	0	0	0	0	0	0	0	0	0	0	0	0	0	0	0	0	0	0	0	0	0	0	0	0	0	0	0	0	0	0	0	0	0
ENSSSAG00000008274	124	155	113	126	96	76	86	86	78	100	66	96	49	82	99	63	86	103	72	123	115	170	87	89	78	94	79	113	66	40	89	90	102	112	64	153	50	74	111	80	131	92
ENSSSAG00000006531	123	80	48	74	46	77	54	75	60	80	96	88	49	22	118	51	66	95	61	37	90	60	42	63	165	191	124	80	161	132	74	68	121	87	112	126	98	27	100	105	72	146
ENSSSAG00000008279	1618	2187	1529	1626	1407	1650	1539	1545	1681	1495	1708	1460	1611	1893	1366	1251	1059	1750	1450	2287	1511	1461	1778	1656	1466	1610	1220	1226	1614	1293	1340	1379	1230	1616	1657	1711	1206	1158	1802	1829	1525	1769
ENSSSAG00000008278	0	0	0	0	0	0	0	0	0	0	0	0	0	0	0	0	0	0	0	0	0	0	0	0	0	0	0	0	0	0	0	0	0	0	0	0	0	0	0	0	0	0
ENSSSAG00000080501	402	403	281	388	342	323	281	344	363	381	339	330	421	389	312	356	279	353	340	421	418	321	419	365	506	464	322	355	342	315	230	315	348	317	360	368	301	303	317	405	315	481
ENSSSAG00000010243	119	82	36	75	54	101	62	65	61	80	55	70	65	66	97	108	115	141	49	180	94	158	78	132	149	127	108	117	137	121	118	91	137	57	112	55	114	107	87	62	77	78
ENSSSAG00000004760	110	140	79	95	113	207	78	120	118	130	96	116	134	121	101	85	65	150	48	150	138	125	113	64	155	145	164	143	162	137	131	101	118	55	137	151	142	111	79	97	114	106
ENSSSAG00000010241	7	0	4	0	0	0	0	0	0	0	0	0	0	0	0	0	0	0	0	0	0	0	0	0	0	0	0	0	0	0	0	3	0	0	0	0	0	0	0	0	0	0
ENSSSAG00000010240	4	4	0	0	0	0	0	0	0	0	0	0	0	0	0	0	0	0	0	0	0	0	0	0	0	0	4	0	0	0	0	0	0	0	4	0	0	0	0	0	0	0
ENSSSAG00000004765	390	323	415	180	126	165	154	179	224	191	124	322	207	166	230	159	181	186	202	271	177	131	180	220	302	249	233	291	235	222	179	212	113	197	366	188	332	163	275	280	304	340
ENSSSAG00000010246	186	182	160	143	95	123	131	157	137	151	128	115	129	126	120	107	100	178	95	215	98	95	161	147	146	199	157	192	170	103	189	99	235	176	130	130	138	141	190	124	152	114
ENSSSAG00000004767	391	685	463	610	456	511	428	467	473	464	492	353	460	537	417	367	372	493	426	556	414	433	534	456	418	453	306	364	439	381	347	353	403	436	447	478	352	500	463	466	363	522
ENSSSAG00000004766	1200	1295	1086	1292	1141	1149	1007	1083	1108	923	1074	1212	1118	1357	1087	777	595	1147	917	1420	1021	948	1245	986	1217	1047	859	804	1023	848	777	948	951	964	1149	1138	1147	889	1102	1188	976	1154
ENSSSAG00000004769	327	358	373	456	303	478	322	349	403	387	323	251	344	502	484	373	303	369	327	576	308	334	447	403	466	343	303	388	456	342	220	432	322	300	385	323	293	356	340	257	314	324
ENSSSAG00000004768	107	156	44	63	23	84	18	56	11	27	17	105	17	20	61	25	54	92	33	94	49	97	73	102	164	174	61	101	59	155	68	88	96	66	66	150	106	27	105	129	55	100
ENSSSAG00000010249	358	549	436	478	442	440	297	415	333	319	274	371	399	372	355	295	376	423	324	516	288	354	424	275	368	296	204	337	395	220	296	268	263	266	287	255	312	287	352	356	385	447
ENSSSAG00000010248	144	138	78	105	66	83	50	69	62	45	48	65	51	52	59	49	48	110	35	143	78	51	67	48	86	69	79	95	81	58	58	77	71	63	53	42	67	69	57	89	63	120
ENSSSAG00000056298	111	102	106	102	114	94	84	91	115	104	71	70	84	104	129	103	81	118	95	145	92	104	113	71	149	98	99	84	171	186	101	115	134	61	132	123	158	107	123	55	77	133
ENSSSAG00000059969	0	0	0	0	0	0	0	0	0	0	0	0	0	0	0	0	0	0	0	0	0	0	0	0	0	0	0	0	0	0	0	0	0	0	0	0	0	0	0	0	0	0
ENSSSAG00000059968	10	9	0	0	0	0	0	0	0	10	0	0	0	0	0	0	0	0	4	2	0	9	0	0	8	0	0	16	4	0	6	3	0	4	0	0	7	4	4	3	0	0
ENSSSAG00000059965	0	0	0	0	0	0	0	0	0	0	0	0	0	0	0	0	0	0	0	0	0	0	0	0	0	0	0	0	0	0	0	0	0	0	0	0	0	0	0	0	0	0
ENSSSAG00000059964	445	528	416	458	457	493	353	405	297	332	384	307	491	443	365	420	288	396	411	789	496	315	416	425	419	463	300	369	312	348	421	364	352	369	479	483	404	382	456	425	377	367
ENSSSAG00000059967	3783	4382	3268	3643	3233	3480	2817	3499	3722	3314	3361	3581	3254	3581	2828	3163	2949	4552	3841	4729	3171	2677	3680	3533	3185	3511	2514	2683	3254	2721	2593	2823	2991	2920	3032	3246	2921	3281	3496	4004	3068	3683
ENSSSAG00000059966	86	78	61	68	73	80	45	71	73	58	52	72	75	45	66	87	84	103	81	161	103	79	72	59	114	81	71	89	95	68	83	55	66	34	81	72	87	39	74	62	128	80
ENSSSAG00000059961	0	0	0	0	0	0	0	0	0	0	0	0	0	0	0	0	0	0	0	0	0	0	0	0	0	0	0	0	0	0	0	0	0	0	0	0	0	0	0	0	0	0
ENSSSAG00000059960	452	476	308	470	368	305	257	296	327	340	368	250	323	344	260	308	212	369	254	559	284	274	467	425	392	279	270	243	342	272	282	302	219	328	456	332	257	419	429	343	374	395
ENSSSAG00000059963	18	18	40	18	23	8	0	21	20	21	27	24	38	23	20	0	17	28	47	50	32	48	60	17	36	39	20	10	22	35	0	40	34	12	32	16	7	13	23	18	14	4
ENSSSAG00000059962	227	259	303	317	326	372	241	323	342	330	157	251	366	367	330	228	234	354	202	536	286	329	268	219	313	333	141	271	231	297	200	211	205	240	278	257	327	149	266	323	177	280
ENSSSAG00000006537	0	0	0	0	0	0	0	0	0	0	0	0	0	0	0	0	0	0	0	0	0	0	0	0	0	0	0	0	0	0	0	0	0	0	0	0	0	0	0	0	0	0
ENSSSAG00000003271	0	0	0	0	0	0	0	0	0	0	0	0	0	0	0	0	0	0	0	0	0	0	0	0	0	0	0	0	0	0	0	0	0	0	0	0	0	0	0	0	0	0
ENSSSAG00000079866	0	0	0	0	0	0	0	0	0	0	0	0	0	0	0	0	0	0	0	0	0	0	0	0	0	0	0	0	0	0	0	0	0	0	0	0	0	0	0	0	0	0
ENSSSAG00000079867	0	0	0	0	0	0	0	0	0	0	0	3	0	0	0	0	6	0	0	0	0	8	0	6	0	0	0	0	0	7	6	0	0	0	0	0	0	0	0	0	0	0
ENSSSAG00000079864	0	0	0	0	0	0	0	0	0	0	0	0	0	0	0	0	0	0	0	0	0	0	0	0	0	0	0	0	0	0	0	0	0	0	0	0	0	0	0	0	0	0
ENSSSAG00000079865	34	29	18	29	18	15	11	16	19	8	23	12	3	12	18	17	12	15	19	23	29	4	15	13	17	8	8	7	12	23	14	17	30	8	6	3	16	8	14	12	17	10
ENSSSAG00000079862	6	7	0	3	0	0	0	0	0	0	8	6	0	8	0	9	4	4	7	0	0	0	0	0	0	0	0	0	17	0	0	6	9	13	0	0	0	6	0	11	6	0
ENSSSAG00000079863	1113	1426	1096	1146	944	1131	749	1223	970	1064	1281	959	1065	1216	1235	891	795	1510	1184	1530	1135	1046	1080	1236	1050	1178	954	950	1036	1014	881	1070	1102	797	1048	1068	1056	906	1103	1162	1045	1094
ENSSSAG00000079860	6	0	0	0	0	0	0	0	0	0	0	0	0	0	0	0	0	0	0	0	0	0	0	0	0	0	0	0	0	0	0	0	0	0	0	0	0	0	0	0	0	0
ENSSSAG00000079861	0	0	0	0	0	0	0	0	0	0	0	0	0	0	0	0	0	0	0	0	0	0	0	0	0	0	0	0	0	0	0	0	0	0	0	0	0	0	0	0	0	0
ENSSSAG00000079868	354	556	290	546	476	406	325	408	528	390	375	470	322	499	382	456	287	487	400	618	471	509	509	419	439	719	343	306	466	527	328	416	448	408	458	362	489	425	472	505	443	399
ENSSSAG00000079869	127	134	149	99	0	136	94	0	0	0	157	131	138	118	69	0	117	105	7	0	217	111	0	222	0	90	62	76	0	98	0	100	0	0	118	147	34	128	125	182	116	0
ENSSSAG00000003089	180	173	172	182	178	135	156	140	194	184	139	170	166	224	110	113	100	132	148	261	138	105	178	133	151	173	119	150	181	160	168	129	197	135	170	177	111	220	213	184	128	231
ENSSSAG00000040254	46	45	56	71	53	61	55	33	58	30	48	33	32	51	59	16	20	79	34	58	28	44	50	16	48	36	30	53	31	19	55	20	44	41	44	44	45	26	35	52	37	40
ENSSSAG00000040257	0	0	0	0	0	0	0	0	0	0	0	0	0	0	0	0	0	0	0	0	0	0	0	0	0	0	0	0	0	0	0	0	0	0	0	0	0	0	0	0	0	0
ENSSSAG00000040256	13	43	27	20	9	36	8	16	36	34	33	22	16	44	13	0	9	66	16	20	19	15	17	25	31	39	13	15	38	39	64	16	35	10	14	19	40	24	20	28	14	38
ENSSSAG00000040251	186	89	125	134	96	101	109	87	123	113	113	92	136	139	83	121	238	210	139	126	58	123	82	91	185	177	191	239	170	135	74	97	85	163	206	138	152	79	138	201	105	63
ENSSSAG00000040250	1043	1071	988	1200	1088	831	640	958	851	948	801	820	670	992	983	855	775	969	1007	1438	1174	798	1089	1058	990	1138	786	992	858	891	741	810	958	855	918	699	875	896	984	929	973	842
ENSSSAG00000040253	0	0	0	0	0	0	0	0	0	0	0	0	0	0	0	0	0	0	0	0	0	0	0	0	0	0	0	0	0	0	0	0	0	0	0	0	0	0	0	0	0	0
ENSSSAG00000040252	513	514	316	487	493	316	354	359	527	276	393	334	357	487	538	415	483	622	593	653	654	626	547	536	767	672	741	701	764	530	610	718	661	407	621	700	677	362	527	484	416	592
ENSSSAG00000003081	384	416	449	399	379	393	275	423	302	406	346	346	466	360	351	356	362	376	386	499	279	399	436	329	444	362	468	449	364	347	348	304	461	332	470	490	297	258	478	386	310	454
ENSSSAG00000003080	42	46	13	35	58	71	14	55	65	30	42	14	28	36	29	36	43	26	17	41	27	18	35	28	35	55	26	44	58	36	36	56	49	28	30	33	49	9	24	15	43	33
ENSSSAG00000003083	35	37	36	24	22	42	34	19	20	20	29	20	49	27	17	4	0	31	40	35	26	31	19	40	53	45	27	6	19	48	19	12	28	30	27	32	25	9	24	30	10	38
ENSSSAG00000003082	1785	1919	1420	1433	1311	1669	1179	1376	1330	1222	1237	1421	1295	1515	1052	1342	1070	1575	1201	2009	1156	1339	1731	1514	1481	1417	1238	1178	1440	1278	1193	1111	1487	1510	1536	1472	1376	1346	1540	1680	1287	1592
ENSSSAG00000040259	244	241	227	197	247	215	233	265	224	209	285	163	212	249	260	198	214	309	173	359	240	252	264	242	420	493	444	411	455	428	308	318	306	180	456	362	347	147	217	209	200	242
ENSSSAG00000003084	105	57	81	77	62	58	62	35	71	27	80	58	69	56	111	70	55	68	69	95	39	47	44	41	104	111	76	80	86	82	60	90	82	54	74	107	54	101	48	74	65	73
ENSSSAG00000003087	2552	2860	2460	3157	3407	2630	1970	2530	2752	2363	2383	2463	2692	3831	2756	1743	2336	2275	2413	3908	2653	2635	3678	2208	1950	2635	1969	2340	2309	2024	1969	2207	2034	2110	2152	2451	2586	1920	2941	2031	2303	2572
ENSSSAG00000003086	0	0	0	0	0	0	0	0	0	0	0	0	0	0	0	0	0	0	0	0	0	0	0	0	0	0	0	0	0	0	0	0	0	0	0	0	0	0	0	0	0	0
ENSSSAG00000006535	12	7	9	8	4	8	5	6	2	8	0	6	4	12	10	4	12	2	13	6	1	7	2	15	19	2	16	6	14	23	22	2	7	2	9	0	6	15	5	4	4	14
ENSSSAG00000081678	35	41	32	18	21	27	20	24	60	10	13	31	44	4	14	6	19	11	0	23	60	29	25	36	40	41	85	47	81	39	28	49	38	41	51	88	60	69	54	27	30	38
ENSSSAG00000081679	821	980	718	864	772	704	665	757	859	800	794	594	828	864	775	685	640	809	550	1092	711	750	828	765	784	748	650	675	836	741	648	765	855	662	861	941	765	642	789	611	705	738
ENSSSAG00000081674	1847	2099	1270	1637	1293	1358	1393	1411	1288	1328	1408	1410	1308	1803	1328	1092	1073	1830	1425	2109	1719	1240	1631	1851	1803	1601	1371	1415	1916	1559	1401	1256	1542	1471	1998	1705	1520	1203	1490	1885	1397	1567
ENSSSAG00000081675	0	0	0	0	0	0	0	0	0	0	0	0	0	0	0	0	0	0	0	0	0	0	0	0	0	0	0	0	0	0	0	0	0	0	0	0	0	0	0	0	0	0
ENSSSAG00000081676	0	0	0	0	0	0	0	0	0	0	0	0	0	0	0	0	0	0	0	0	0	0	0	0	0	0	0	0	0	0	0	0	0	0	0	0	0	0	0	0	0	0
ENSSSAG00000081677	562	594	536	527	503	490	501	447	582	509	430	501	446	483	485	413	486	483	481	679	470	577	600	578	571	621	392	518	673	458	475	425	538	452	583	500	397	407	575	535	468	627
ENSSSAG00000081670	54	49	39	81	43	49	53	25	68	46	58	45	43	32	35	11	23	58	62	84	20	9	44	19	57	37	47	39	23	30	16	66	52	62	74	19	62	75	50	31	65	34
ENSSSAG00000081671	58	78	35	47	31	52	60	17	60	71	63	32	65	67	72	36	48	69	40	84	37	48	57	45	57	66	30	20	83	57	60	47	46	55	74	46	81	84	85	52	69	60
ENSSSAG00000081672	26	18	18	11	0	13	0	30	22	29	0	25	37	16	25	14	27	0	23	0	5	48	67	10	47	45	67	22	55	26	11	23	30	9	0	23	35	9	29	19	0	9
ENSSSAG00000081673	1320	1392	1040	1384	1008	1103	1037	1083	1127	1075	1121	1121	1086	1276	1170	885	771	1325	1059	1203	993	815	1339	1320	1256	1264	981	1046	1419	1168	1051	992	1093	1053	1119	1284	976	1002	1139	1222	1130	1293
ENSSSAG00000034413	0	0	0	0	0	0	0	0	0	0	0	0	0	0	0	0	0	0	0	0	0	0	0	0	0	0	0	0	0	0	0	0	0	0	0	0	0	0	0	0	0	0
ENSSSAG00000034414	0	0	0	0	0	0	0	0	0	0	0	0	0	0	0	0	0	0	0	0	0	0	0	0	0	0	0	0	0	0	0	0	0	0	0	0	0	0	0	0	0	0
ENSSSAG00000034416	0	0	0	0	0	0	0	0	0	0	0	0	0	0	0	0	0	0	0	0	0	0	0	0	0	2	0	0	0	0	0	0	0	0	0	0	0	0	0	0	0	0
ENSSSAG00000034417	0	0	0	0	0	0	0	0	0	0	0	0	0	0	0	0	0	0	0	0	0	0	0	0	0	0	0	0	0	0	0	0	0	0	0	0	0	0	0	0	0	0
ENSSSAG00000034418	0	0	0	0	0	0	0	0	0	0	0	0	0	0	0	0	0	0	0	0	0	0	0	0	0	0	0	0	0	0	0	0	0	0	0	0	0	0	0	0	0	0
ENSSSAG00000034419	0	0	0	0	0	0	0	0	0	0	0	0	0	0	0	0	0	0	0	0	0	0	0	0	0	0	0	0	0	0	0	0	0	0	0	0	0	0	0	0	0	0
ENSSSAG00000070141	895	1154	1064	438	522	335	318	542	618	328	617	1038	589	282	421	437	275	455	464	632	378	519	565	514	574	636	982	933	865	642	679	953	604	829	759	979	1070	553	784	1093	651	898
ENSSSAG00000056331	0	0	0	0	0	0	0	0	0	0	0	0	0	0	0	0	0	0	0	0	0	0	0	0	0	0	0	0	0	0	0	0	0	0	0	0	0	0	0	0	0	0
ENSSSAG00000039910	91	86	70	72	70	90	60	94	62	85	101	50	49	69	123	85	55	87	74	88	96	66	106	55	88	36	76	98	141	93	84	70	97	80	101	72	139	61	106	84	92	77
ENSSSAG00000007326	952	1139	1035	1006	987	999	804	1151	917	1027	1003	1069	941	1034	765	727	701	1406	868	1354	960	868	1115	1027	978	817	770	707	1017	817	892	766	1065	1040	969	1114	800	975	1002	1146	993	922
ENSSSAG00000056432	0	0	0	0	0	0	0	0	0	0	0	0	0	0	0	0	0	0	0	0	0	0	0	0	0	0	0	0	0	0	0	0	0	0	0	0	0	0	0	0	0	0
ENSSSAG00000056433	45	32	31	51	39	64	46	60	68	49	27	45	53	46	115	44	42	81	65	57	64	72	33	38	96	124	82	73	64	70	84	25	56	18	91	59	70	44	36	35	25	62
ENSSSAG00000056430	1403	1754	1342	1372	1242	1379	1026	1345	1377	1262	1279	1314	1342	1507	1148	1032	1054	1499	1062	2010	1190	986	1578	1289	1250	1312	1038	1058	1227	1218	1107	1016	1180	1295	1343	1502	1150	1182	1441	1461	1221	1415
ENSSSAG00000056431	504	542	389	474	393	408	432	533	468	417	445	383	384	475	373	314	269	456	474	620	388	346	488	439	611	609	391	393	557	540	425	343	503	369	450	504	393	325	493	391	474	529
ENSSSAG00000056436	0	0	0	0	0	0	0	0	0	0	0	0	0	0	0	0	0	0	0	0	0	0	0	0	0	0	0	0	0	0	0	0	0	0	0	0	0	0	0	0	0	0
ENSSSAG00000056437	5	8	8	2	6	12	5	4	8	6	2	9	0	5	8	0	12	12	0	5	0	8	6	5	10	25	2	16	17	4	2	8	0	10	4	8	13	7	9	11	12	8
ENSSSAG00000053406	0	6	0	0	0	0	0	0	0	0	0	10	0	0	0	0	0	0	0	0	0	3	0	0	0	0	4	14	0	0	0	0	0	0	0	0	0	6	0	0	9	0
ENSSSAG00000056435	0	0	0	0	0	3	0	0	0	0	0	0	0	0	0	0	0	0	0	0	0	0	0	0	0	0	0	0	0	0	0	0	0	0	0	0	0	0	0	0	0	0
ENSSSAG00000080985	518	521	352	398	445	372	323	475	447	318	409	403	411	421	434	338	408	428	343	534	493	367	434	493	454	621	355	405	390	417	287	368	531	419	491	437	330	356	403	480	434	481
ENSSSAG00000080984	8	5	7	8	5	5	0	5	5	4	6	8	5	8	7	3	10	7	12	4	10	14	8	12	7	8	5	10	12	5	5	14	7	3	12	4	7	3	16	3	3	9
ENSSSAG00000056438	592	518	503	563	600	672	422	620	494	550	551	420	574	781	559	436	412	624	537	667	584	491	664	607	602	576	477	430	651	402	564	467	579	469	634	473	559	472	561	568	472	591
ENSSSAG00000080986	0	0	0	0	0	0	0	0	0	0	0	0	0	0	0	0	0	0	0	0	0	0	0	0	0	0	0	0	0	0	0	0	0	0	0	0	0	0	0	0	0	0
ENSSSAG00000080981	477	558	341	450	505	443	339	429	493	363	421	333	449	502	571	429	454	365	370	604	407	349	593	389	573	777	513	543	667	542	406	395	572	446	489	431	606	404	434	351	451	500
ENSSSAG00000080980	227	302	159	147	224	189	174	234	138	184	146	179	181	318	133	150	183	188	149	193	155	158	246	194	216	212	161	144	183	194	147	126	168	139	254	177	249	162	212	219	239	152
ENSSSAG00000080983	0	0	0	0	0	0	0	0	0	0	0	0	0	0	0	0	0	0	0	0	0	0	0	0	0	0	0	0	0	0	0	0	0	0	0	0	0	0	0	0	0	0
ENSSSAG00000080982	2259	1838	1632	1641	1803	1678	1472	1731	1947	1916	1787	1469	1612	1985	2286	1791	1710	2161	1837	2555	2092	1785	2179	2142	2437	2546	1953	2234	2087	1879	1925	1696	1859	1554	2220	1964	2065	1752	1793	1526	1842	1850
ENSSSAG00000003332	7	7	5	0	29	0	0	12	0	0	0	0	4	0	0	0	0	8	0	0	0	9	16	16	0	0	0	9	0	0	7	0	7	4	0	0	0	0	5	0	0	0
ENSSSAG00000002684	0	0	0	0	0	0	0	0	0	0	0	0	0	0	0	0	0	0	0	0	0	0	0	0	0	0	0	0	0	0	0	0	0	0	0	0	0	0	0	0	0	0
ENSSSAG00000081587	305	385	348	370	286	342	246	347	259	367	249	296	389	329	249	269	301	390	262	492	293	272	325	311	261	377	204	298	332	261	363	243	217	302	430	335	267	273	333	358	290	246
ENSSSAG00000002686	5	5	5	0	0	6	0	5	2	0	0	2	8	3	2	0	0	5	0	6	0	0	10	5	9	0	4	0	11	7	0	0	3	5	10	7	0	6	11	0	6	0
ENSSSAG00000002687	0	0	0	0	0	0	0	0	4	0	0	0	0	0	0	0	0	0	0	0	0	0	0	0	0	0	0	0	0	0	0	0	0	0	0	0	0	0	0	0	0	0
ENSSSAG00000081582	0	0	0	0	0	0	0	0	0	0	0	0	0	0	0	0	0	0	0	0	0	0	0	0	0	0	0	0	0	0	0	0	0	0	0	0	0	0	3	0	3	3
ENSSSAG00000081583	0	0	0	0	0	0	0	0	0	0	0	0	0	0	0	0	0	0	0	0	0	0	0	0	0	0	0	0	0	0	0	0	0	0	0	0	0	0	0	0	0	0
ENSSSAG00000002682	1232	1296	1133	1290	1039	1219	931	1265	1128	1139	1186	1031	1164	1269	1124	988	893	1360	1063	1586	1107	983	1312	1151	1107	1203	856	1204	908	1034	890	1030	1135	916	1174	1248	1029	1082	1144	1212	1094	1315
ENSSSAG00000057520	0	0	0	0	0	0	0	0	0	0	0	0	0	0	0	0	0	0	0	0	0	0	0	0	0	0	0	0	0	0	0	0	0	0	0	0	0	0	0	0	0	0
ENSSSAG00000006538	0	0	0	0	0	0	0	0	0	0	0	0	0	0	0	0	0	0	0	0	0	0	0	0	0	0	0	0	0	0	0	0	0	0	0	0	0	0	0	0	0	0
ENSSSAG00000002688	493	459	414	450	344	446	299	428	328	273	351	308	369	361	338	256	292	348	252	371	254	343	387	333	495	412	514	483	472	412	335	382	342	389	416	443	335	281	477	464	481	360
ENSSSAG00000002689	0	0	0	0	0	0	0	0	0	0	0	0	0	4	0	0	0	0	0	0	0	0	0	0	0	0	0	0	0	0	0	0	0	0	1	0	0	0	0	0	0	0
ENSSSAG00000057529	79	105	92	106	79	73	63	68	67	83	71	57	84	116	85	89	66	93	68	79	73	67	66	78	67	77	45	47	131	71	49	54	66	98	79	60	94	109	81	73	81	107
ENSSSAG00000057528	1591	1774	1376	1713	1279	1326	1119	1437	1421	1373	1412	1366	1354	1606	1284	1225	1126	1513	1472	1687	789	1328	1815	1102	1317	1443	1122	1060	1464	1203	1206	1349	1372	1340	1470	1481	1124	1481	1471	1815	1577	1745
ENSSSAG00000040871	0	0	0	0	0	0	0	0	0	0	0	0	0	0	0	0	0	0	0	0	2	1	0	0	0	0	0	0	0	0	0	0	0	0	0	0	0	0	0	0	0	0
ENSSSAG00000040870	0	0	0	0	0	0	0	0	0	0	0	0	0	0	0	0	0	0	0	0	0	0	0	0	0	0	0	0	0	0	0	0	0	0	0	0	0	0	0	0	0	0
ENSSSAG00000004812	0	0	0	0	0	0	0	0	0	0	0	0	0	0	0	0	0	0	0	0	0	0	0	0	0	0	0	0	0	0	0	0	0	0	0	0	0	0	0	0	0	0
ENSSSAG00000040872	135	200	171	103	142	144	104	115	158	111	134	118	123	153	116	192	55	144	200	195	135	142	145	152	83	129	139	148	142	144	173	134	131	148	148	140	132	94	167	144	143	180
ENSSSAG00000040875	108	79	61	125	92	72	85	55	136	102	76	67	86	49	57	89	104	84	99	103	72	62	56	86	122	151	130	77	75	109	83	59	110	84	94	77	80	76	96	67	53	121
ENSSSAG00000040874	96	139	148	367	106	532	225	308	292	318	50	330	308	150	131	252	225	283	155	169	35	269	387	107	151	391	108	49	446	277	137	110	265	120	123	328	125	55	128	63	406	367
ENSSSAG00000040877	0	0	0	0	0	0	0	0	0	0	0	0	0	0	0	0	0	0	0	0	0	0	0	0	0	0	0	0	0	0	0	0	0	0	0	0	0	0	0	0	0	0
ENSSSAG00000040876	89	74	46	71	35	39	60	52	56	49	23	38	57	32	79	41	44	57	21	52	17	25	64	52	120	83	106	81	99	45	73	61	58	58	58	63	83	44	62	40	50	75
ENSSSAG00000040879	51	56	28	75	28	35	37	50	62	31	35	45	56	69	40	43	22	107	45	86	65	63	37	117	105	109	57	58	59	58	35	31	71	76	78	60	33	42	67	43	63	79
ENSSSAG00000040878	249	258	230	276	337	236	231	224	268	270	138	235	196	184	200	164	156	219	205	298	250	141	388	181	269	243	131	188	160	174	172	292	186	130	159	203	207	241	264	168	217	243
ENSSSAG00000058314	0	0	0	0	0	0	0	0	0	0	0	0	0	0	0	0	0	0	0	0	0	0	0	0	0	0	0	0	0	0	0	0	0	0	0	0	0	0	0	0	0	0
ENSSSAG00000012085	289	290	272	224	161	210	227	232	218	147	213	213	227	196	164	121	175	200	172	224	134	191	246	183	258	288	307	263	327	225	199	291	182	278	276	253	302	134	266	220	261	321
ENSSSAG00000009592	0	0	0	0	0	0	0	0	0	0	0	0	0	0	0	0	0	0	0	0	0	0	0	0	0	0	0	0	0	0	0	0	0	0	0	0	0	0	0	0	0	0
ENSSSAG00000024461	0	0	0	0	0	0	0	0	0	0	0	0	0	0	0	0	0	0	0	0	0	0	0	0	0	0	0	0	0	0	0	0	0	0	0	0	0	0	0	0	0	0
ENSSSAG00000046158	12	10	16	6	12	14	17	7	10	10	17	8	15	8	0	28	0	0	13	0	0	0	9	7	7	6	0	7	7	15	4	16	13	8	13	0	0	9	27	26	8	0
ENSSSAG00000046159	0	0	0	0	0	0	0	0	0	0	0	0	0	0	0	0	0	0	0	0	0	0	0	0	0	0	0	0	0	0	0	0	0	0	0	0	0	0	0	0	0	0
ENSSSAG00000024462	0	0	0	0	0	0	0	0	0	0	0	0	0	0	0	0	0	0	0	0	0	0	0	0	0	0	0	0	0	0	0	0	0	0	0	0	0	0	0	0	0	0
ENSSSAG00000002358	47	37	35	43	39	38	28	20	32	50	63	40	41	66	20	29	45	98	46	61	27	21	29	25	40	59	27	30	54	35	39	14	33	31	14	30	22	55	47	47	21	27
ENSSSAG00000002359	0	0	0	0	0	0	0	0	0	0	0	0	0	0	0	0	0	0	0	0	0	0	0	0	0	0	0	0	0	0	0	0	0	0	0	0	0	0	0	0	0	0
ENSSSAG00000046150	0	0	0	0	0	0	0	0	0	0	0	0	0	0	0	0	0	0	0	0	0	0	0	0	0	0	0	0	0	0	0	0	0	0	0	0	0	0	0	0	0	0
ENSSSAG00000002357	433	558	482	456	350	474	318	440	434	428	467	402	469	441	490	410	380	663	420	754	463	393	557	445	484	472	343	361	497	429	418	489	460	430	438	552	426	403	460	416	461	483
ENSSSAG00000046152	0	0	0	0	0	0	0	0	0	0	0	0	0	0	0	0	0	0	0	0	0	0	0	0	0	0	0	0	0	0	0	0	0	0	0	0	0	0	0	0	0	0
ENSSSAG00000002355	0	0	0	0	0	0	0	0	0	0	0	0	0	0	0	0	0	0	0	0	0	0	0	0	0	0	0	0	0	0	0	0	0	0	0	0	0	0	0	0	0	0
ENSSSAG00000002352	922	1116	980	1188	1443	1023	834	1200	1193	1013	985	793	1001	1466	1057	773	855	847	1103	1378	1313	1107	1188	868	1111	1201	836	1088	1016	991	894	902	1004	730	1077	1091	1062	822	1023	667	818	1049
ENSSSAG00000002353	534	627	295	485	323	438	221	339	440	444	547	583	330	272	354	314	378	783	433	537	455	373	484	585	637	624	432	453	621	402	352	375	536	394	373	504	456	422	624	716	482	574
ENSSSAG00000002350	0	0	0	0	0	0	0	0	0	0	0	0	0	0	0	0	0	0	0	0	0	0	0	0	0	0	0	0	0	0	0	0	0	0	0	0	0	0	0	0	0	0
ENSSSAG00000046157	117	167	109	171	183	196	167	234	141	186	168	132	144	217	266	117	175	161	252	314	228	187	206	115	228	197	177	145	199	157	126	186	136	123	186	199	216	125	131	126	129	151
ENSSSAG00000050171	0	0	0	0	0	0	0	0	0	0	0	0	0	0	0	0	0	0	0	0	0	0	0	0	0	0	0	0	0	0	0	0	0	0	0	0	0	0	0	0	0	0
ENSSSAG00000050174	0	0	0	0	0	0	0	0	0	0	0	0	0	0	0	0	0	0	0	0	0	0	0	0	0	0	0	0	0	0	0	0	0	0	0	0	0	0	0	0	0	0
ENSSSAG00000050177	0	0	0	0	0	0	0	0	0	0	0	0	0	0	0	0	0	0	0	0	0	0	0	0	0	0	0	0	0	0	0	0	0	0	0	0	0	0	0	0	0	0
ENSSSAG00000050178	77	64	46	72	66	81	53	62	90	85	102	60	57	43	44	29	70	89	76	24	64	44	32	84	71	65	47	50	97	58	48	16	76	44	106	64	54	100	56	94	44	67
ENSSSAG00000052371	129	76	62	96	97	51	60	88	93	109	77	62	66	134	66	85	39	101	62	118	76	80	72	68	93	83	73	93	75	76	54	92	66	77	113	67	85	84	100	76	79	61
ENSSSAG00000051808	0	0	0	0	0	0	0	0	0	0	0	0	0	0	0	0	0	0	0	0	0	0	0	0	0	0	0	0	0	0	0	0	0	0	0	0	0	0	0	0	0	0
ENSSSAG00000003336	30	56	41	25	42	62	17	24	44	36	34	11	36	27	42	40	14	17	49	34	28	16	41	68	44	31	19	37	11	54	44	44	42	26	34	59	42	35	28	42	70	46
ENSSSAG00000051802	141	157	88	137	92	128	111	124	114	150	223	119	180	141	147	100	130	110	57	150	141	87	149	129	136	119	101	165	122	103	103	172	93	122	139	183	142	142	139	106	125	118
ENSSSAG00000051803	417	424	323	416	476	324	324	376	352	410	371	276	390	409	527	417	269	414	326	434	339	356	394	453	360	388	475	335	549	348	385	360	458	302	417	405	330	413	390	391	390	445
ENSSSAG00000051801	253	272	222	184	200	279	131	238	272	216	333	278	286	233	254	223	147	333	211	348	176	223	239	331	282	333	221	309	273	179	206	227	201	235	183	355	230	204	233	225	205	251
ENSSSAG00000051806	270	213	224	211	204	222	159	254	187	231	198	202	167	189	216	186	270	302	113	281	257	195	217	142	369	312	241	244	320	228	147	239	274	191	236	193	242	246	270	235	274	290
ENSSSAG00000051805	0	0	0	0	0	0	0	0	0	0	0	0	0	0	0	0	0	0	0	0	0	0	0	0	0	0	0	0	0	0	0	0	0	0	0	0	0	0	0	0	0	0
ENSSSAG00000058764	0	0	0	0	0	0	0	0	0	0	0	0	0	0	0	0	0	0	0	0	0	0	0	0	0	0	0	0	0	0	0	0	0	0	0	0	0	0	0	0	0	0
ENSSSAG00000058765	0	0	0	0	0	0	0	0	0	0	0	0	0	0	0	0	0	0	0	0	0	0	0	0	0	0	0	0	0	0	0	0	0	0	0	0	0	0	0	0	0	0
ENSSSAG00000000855	20	65	107	45	57	312	39	160	11	23	24	34	38	21	85	43	45	34	23	59	44	39	64	19	124	17	108	155	61	69	61	38	16	40	53	36	162	44	42	19	43	31
ENSSSAG00000000854	82	80	45	52	32	52	30	52	75	26	50	41	51	36	76	71	37	100	27	54	67	58	81	42	91	113	78	24	115	47	54	64	99	77	91	70	53	72	51	43	70	49
ENSSSAG00000000853	0	0	0	0	0	0	0	0	0	0	0	0	0	0	0	0	0	0	0	0	0	0	0	0	0	0	0	0	0	0	0	0	0	0	0	0	0	0	0	0	0	0
ENSSSAG00000000852	1051	1292	1058	1081	867	997	865	1060	1077	1015	1017	936	918	1186	820	778	680	1101	989	1192	842	849	1093	1007	818	825	630	711	851	721	674	774	779	925	767	902	727	865	1018	1214	853	987
ENSSSAG00000000851	0	0	0	0	0	0	0	0	0	0	0	0	0	0	0	0	0	0	0	0	0	0	0	0	0	0	0	0	0	0	0	0	0	0	0	0	0	0	0	0	0	0
ENSSSAG00000058763	0	0	0	0	0	0	0	0	0	0	0	0	0	0	0	0	0	0	0	0	0	0	0	0	0	0	0	0	0	0	0	0	0	0	0	0	0	0	0	0	0	0
ENSSSAG00000063267	462	452	370	452	311	394	253	303	346	349	315	350	289	434	334	237	234	469	376	492	231	260	379	245	344	322	307	281	321	323	306	316	265	397	302	309	306	346	362	395	342	322
ENSSSAG00000063266	0	0	0	0	0	0	0	0	0	0	0	0	0	0	0	0	0	0	0	0	0	0	0	0	0	0	0	0	0	0	0	0	0	0	0	0	0	0	0	0	0	0
ENSSSAG00000063265	0	0	0	0	0	0	0	0	0	0	0	0	0	0	0	0	0	0	0	0	0	0	0	0	0	0	0	0	0	0	0	0	0	0	0	0	0	0	0	0	0	0
ENSSSAG00000063264	95	193	52	102	72	129	30	115	94	94	70	99	60	81	156	62	104	167	78	164	87	123	78	128	192	126	101	68	138	167	117	121	144	96	109	148	107	13	85	162	91	171
ENSSSAG00000058768	0	0	0	0	0	66	0	27	0	0	0	0	0	0	0	0	0	0	0	0	0	4	0	0	0	0	0	11	0	0	3	0	0	0	0	0	50	0	0	0	0	4
ENSSSAG00000063262	1704	1103	968	1108	821	780	792	856	984	863	934	926	1058	976	927	694	664	994	707	1088	654	744	1242	920	1370	1009	975	828	1212	1013	989	788	967	1000	1333	858	687	1108	1182	946	1272	1009
ENSSSAG00000063261	0	0	0	0	0	0	0	0	0	0	0	0	0	0	0	0	0	0	0	0	0	0	0	0	0	0	0	0	0	0	0	0	0	0	0	0	0	0	0	0	0	0
ENSSSAG00000063260	0	4	9	4	0	48	0	24	0	0	0	4	0	4	0	0	0	0	8	12	0	0	12	12	13	0	0	28	4	11	4	7	5	0	16	4	12	4	0	0	4	4
ENSSSAG00000022809	0	0	0	0	0	0	0	0	0	0	0	0	0	0	0	0	0	0	0	0	0	0	0	0	0	0	0	0	0	0	0	0	0	0	0	0	0	0	0	0	0	0
ENSSSAG00000009489	279	295	151	178	147	199	125	199	161	132	203	166	170	238	191	110	161	192	130	280	126	157	264	194	307	217	194	244	189	220	164	171	192	175	231	263	226	161	223	195	205	231
ENSSSAG00000009488	0	0	0	0	0	0	0	0	0	0	0	0	0	0	0	0	0	0	0	0	0	0	0	0	0	16	0	0	0	0	0	0	0	0	0	0	0	0	7	0	0	0
ENSSSAG00000009487	17	19	12	14	16	0	0	9	8	11	0	18	9	6	10	0	0	12	0	16	14	29	11	0	0	32	21	16	19	0	0	0	0	0	14	8	10	16	0	17	13	12
ENSSSAG00000022801	0	0	0	0	0	0	0	0	0	0	0	0	0	0	0	0	0	0	0	0	0	0	0	0	0	0	0	0	0	0	0	0	0	0	0	0	0	0	0	0	0	0
ENSSSAG00000009485	333	294	255	270	285	267	263	317	245	236	278	273	331	231	267	221	291	352	285	392	175	241	305	249	241	328	231	184	226	222	157	291	254	238	246	255	278	185	268	303	234	314
ENSSSAG00000009484	0	0	0	0	0	0	0	0	0	0	0	4	2	0	0	0	0	0	0	0	0	7	0	0	0	0	0	0	0	0	0	0	0	2	0	0	0	0	2	0	0	0
ENSSSAG00000009483	343	319	289	231	260	262	198	262	351	241	306	230	265	277	181	229	234	299	324	345	300	212	335	254	268	241	247	217	256	251	205	274	202	220	228	270	211	266	286	282	232	324
ENSSSAG00000009482	464	377	225	372	307	364	324	323	279	363	433	388	304	432	355	209	221	262	263	463	409	349	315	387	380	392	445	310	527	408	303	266	370	301	270	480	254	322	365	397	265	340
ENSSSAG00000009481	1199	1167	810	1106	865	913	765	1093	1046	886	902	765	1032	965	1174	923	945	1155	767	1091	1159	972	1136	905	1501	1247	1009	1206	1411	1159	1032	960	1090	856	1113	1154	1098	870	1136	845	905	1194
ENSSSAG00000009480	0	0	0	0	0	0	0	0	0	0	0	0	0	0	0	0	0	0	0	0	0	0	0	0	0	0	0	0	0	0	0	0	0	0	0	0	0	0	0	0	0	0
ENSSSAG00000078197	0	0	4	0	0	0	0	0	0	0	0	0	0	0	0	0	0	0	0	0	0	0	0	0	0	0	0	0	0	0	0	0	0	0	0	0	0	0	0	0	0	0
ENSSSAG00000010122	0	0	0	0	0	0	0	0	0	0	0	0	0	0	0	0	0	0	0	0	0	0	0	0	0	0	0	0	0	0	0	0	0	0	0	0	0	0	0	0	0	0
ENSSSAG00000010123	0	0	0	0	0	0	0	0	0	0	0	0	0	0	0	0	0	0	0	0	0	0	0	0	0	0	0	0	0	0	0	0	0	0	0	0	0	0	0	0	0	0
ENSSSAG00000010120	0	0	0	0	0	0	0	0	0	0	0	0	0	0	0	0	0	0	0	0	0	0	0	0	0	0	0	0	0	0	0	0	0	0	0	0	0	0	0	0	0	0
ENSSSAG00000040641	0	0	2	0	0	0	0	0	0	0	0	0	0	0	0	0	0	0	0	0	0	0	2	0	0	0	0	0	0	0	0	0	0	0	0	0	0	0	0	0	0	0
ENSSSAG00000010127	1313	1053	778	831	782	915	623	816	776	712	825	1005	856	885	719	563	590	861	659	1006	621	593	1029	680	1187	963	854	930	1308	883	892	838	1071	925	1015	896	885	953	1002	953	847	991
ENSSSAG00000055275	0	0	0	0	0	0	0	0	0	0	0	0	0	0	0	0	0	0	0	0	0	0	0	0	0	0	0	0	0	0	0	0	0	0	0	0	0	0	0	0	0	0
ENSSSAG00000055274	1173	1311	812	1116	881	864	797	920	956	907	947	939	920	1034	1113	820	751	1139	657	1236	899	1037	1006	1081	1301	1254	985	1139	1334	990	902	1059	1106	1017	1227	1163	1280	990	1050	1068	1015	1100
ENSSSAG00000055277	1350	1508	1198	1248	1176	1383	1132	1209	1582	1516	1433	1302	1386	1479	1444	1365	1391	2076	1135	1973	1592	1441	1387	1405	1391	1741	1327	1290	1796	1314	1290	1153	1324	1071	1482	1511	1229	1188	1284	1198	1259	1414
ENSSSAG00000055276	2871	3329	2651	3018	2650	2747	2310	2741	2352	2695	2614	2634	2478	3446	2576	2369	2154	3442	2390	3767	2666	2580	3154	2817	2591	2617	2097	2511	2627	2324	2452	2471	2667	2417	2835	2940	2643	2188	2956	2978	2866	3024
ENSSSAG00000055271	83	191	181	146	162	172	86	163	98	117	130	94	134	157	156	117	120	178	146	215	144	140	123	130	148	112	137	95	140	114	165	136	157	102	146	152	143	121	128	132	196	147
ENSSSAG00000055270	34	31	7	27	31	19	17	11	33	29	13	36	14	19	42	18	18	26	16	35	26	37	24	17	24	48	8	23	35	33	18	33	8	27	14	49	28	27	55	39	40	63
ENSSSAG00000055273	109	142	96	82	82	102	106	118	112	122	143	119	97	101	94	97	119	139	116	178	186	79	86	160	183	135	105	92	87	98	72	80	173	100	119	158	132	108	137	73	83	118
ENSSSAG00000046849	23	33	6	25	19	4	25	21	18	23	13	22	26	21	15	46	11	19	28	13	16	23	17	14	43	36	6	14	0	16	13	28	29	24	52	18	26	0	15	19	14	21
ENSSSAG00000046846	0	0	0	0	0	0	0	0	0	0	0	0	0	0	0	0	0	0	0	0	0	0	0	0	0	0	0	0	0	0	0	0	0	0	0	0	0	0	0	0	0	0
ENSSSAG00000046847	820	811	778	903	917	890	739	706	781	783	801	540	768	889	786	587	656	768	690	1094	647	790	923	694	914	768	833	827	942	760	700	774	691	611	776	712	698	689	685	802	774	925
ENSSSAG00000046844	2149	2809	1686	2015	1620	1308	1144	2219	2423	1698	1473	1669	2336	2580	2000	1499	1800	2483	2440	3046	1704	1305	2006	2463	2601	1583	2346	1769	2615	1557	2034	2431	2398	1693	1773	2420	2431	1938	1425	1176	2167	2122
ENSSSAG00000046845	192	171	113	159	162	93	133	159	111	129	130	124	136	136	136	104	94	148	115	179	194	135	183	176	127	191	205	144	228	119	178	143	186	97	193	157	150	135	133	155	160	112
ENSSSAG00000046842	0	0	0	0	0	0	0	0	0	0	0	0	0	0	0	0	0	0	0	0	0	0	0	0	0	0	0	0	0	0	0	0	0	0	0	0	0	0	0	0	0	0
ENSSSAG00000055278	71	28	0	21	21	27	28	69	80	17	36	12	12	17	24	26	32	24	12	53	43	28	11	26	16	34	40	55	18	25	40	11	23	46	52	34	15	31	64	44	19	26
ENSSSAG00000046841	3	2	4	1	5	10	2	5	7	2	0	2	3	5	0	2	2	2	4	0	0	0	5	2	7	5	2	0	2	0	2	5	5	2	4	2	4	0	5	6	3	7
ENSSSAG00000015613	728	801	679	626	639	562	454	684	712	555	536	501	601	734	464	557	535	628	527	991	664	625	636	604	742	652	533	718	707	552	500	685	580	599	667	499	569	486	600	544	617	641
ENSSSAG00000015612	0	0	0	0	0	0	0	0	0	0	0	0	0	0	0	0	0	0	0	0	0	0	0	0	0	0	0	0	0	0	0	0	0	0	0	0	0	0	0	0	0	0
ENSSSAG00000015611	0	0	0	0	0	0	0	0	0	0	0	0	4	0	0	0	0	0	6	0	0	0	0	0	0	0	0	0	0	0	0	0	0	0	0	0	0	0	0	0	0	0
ENSSSAG00000016022	756	664	512	634	520	493	451	550	456	519	531	547	581	583	405	423	482	584	540	683	635	474	588	558	595	712	548	599	534	472	506	536	584	543	540	503	572	529	689	502	533	642
ENSSSAG00000015617	0	0	0	0	0	0	0	0	0	0	0	0	0	0	0	0	0	0	0	0	0	0	0	0	0	0	0	0	0	0	0	0	0	0	0	0	0	0	0	0	0	0
ENSSSAG00000015616	805	894	686	718	729	641	544	744	691	573	657	656	780	757	727	708	575	797	914	1160	709	657	872	725	795	705	582	674	787	697	649	690	690	620	658	825	674	560	636	660	665	674
ENSSSAG00000056011	0	0	0	0	0	0	0	6	0	0	0	14	0	0	0	0	0	4	0	0	0	0	0	0	16	0	5	0	0	0	0	0	0	0	0	0	13	0	0	0	0	5
ENSSSAG00000015619	0	0	0	0	0	0	0	0	0	0	0	0	0	0	0	0	0	0	0	0	0	0	0	0	0	0	0	0	0	0	0	0	0	0	0	0	0	0	0	0	0	0
ENSSSAG00000015618	493	534	338	388	277	344	275	430	390	344	326	365	319	336	400	260	388	537	274	430	437	372	287	493	552	675	491	428	722	584	299	511	536	398	445	308	449	298	439	449	313	536
ENSSSAG00000010128	0	9	19	10	9	17	11	7	23	12	15	8	0	6	9	7	0	9	7	9	0	3	10	0	0	14	8	10	11	0	0	7	13	10	15	17	11	16	0	0	0	5
ENSSSAG00000042344	0	0	0	0	0	0	0	0	0	0	0	0	0	0	0	0	0	0	0	0	0	0	0	0	0	0	0	0	0	0	0	0	0	0	0	0	0	0	0	0	0	0
ENSSSAG00000071264	758	726	559	648	478	650	419	520	590	514	522	629	533	677	517	516	424	693	431	743	561	515	599	617	769	499	554	494	603	564	655	497	500	575	677	704	544	417	639	722	597	588
ENSSSAG00000071265	1141	1478	1114	1110	975	1152	899	1002	1220	1284	941	1111	895	1149	1153	865	1044	1290	1017	1426	984	963	1469	1155	1123	1191	817	1045	1034	755	915	949	1049	1171	984	1039	817	938	1099	1127	1022	1257
ENSSSAG00000026327	0	0	0	0	0	0	0	0	0	0	0	0	0	0	0	0	0	0	0	0	0	0	0	0	0	0	0	0	0	0	0	0	0	0	0	0	0	0	0	0	0	0
ENSSSAG00000071267	824	811	684	911	804	780	745	751	781	735	694	643	781	1106	775	595	503	483	835	1216	762	545	875	593	812	586	406	539	537	573	598	643	500	689	704	706	517	664	848	597	660	754
ENSSSAG00000071260	177	191	135	132	121	127	75	162	199	123	123	119	140	142	186	141	75	142	116	130	104	154	158	119	200	251	177	145	234	138	148	191	211	104	198	173	167	113	129	102	139	145
ENSSSAG00000026320	0	0	0	0	0	0	0	0	0	0	0	0	0	0	0	0	0	0	0	0	0	0	0	0	0	0	0	0	0	0	0	0	0	0	0	0	0	0	0	0	0	0
ENSSSAG00000071262	212	126	105	128	153	146	152	135	151	86	154	169	91	148	267	111	139	212	146	173	162	174	194	140	165	208	147	172	167	259	181	186	185	151	126	223	219	165	157	86	156	239
ENSSSAG00000071263	179	146	136	149	133	146	108	161	172	154	92	118	88	192	83	68	153	87	28	122	99	95	146	135	168	132	144	147	153	167	126	115	103	74	144	123	139	90	98	126	151	112
ENSSSAG00000071268	45	21	65	38	11	28	31	24	19	22	20	6	10	26	21	24	18	57	25	17	13	34	33	12	48	26	6	47	35	19	16	18	35	16	29	30	35	33	44	9	18	38
ENSSSAG00000071269	40	54	29	68	35	80	51	56	21	24	43	37	58	68	41	39	27	50	43	38	58	63	49	30	55	17	60	79	66	38	143	55	33	57	57	49	66	43	36	47	75	65
ENSSSAG00000049393	217	129	165	181	268	161	181	207	152	195	189	169	179	215	238	183	146	189	159	327	247	209	209	182	147	220	151	225	135	110	144	209	254	107	118	132	209	107	148	141	72	148
ENSSSAG00000049392	114	118	110	97	73	139	75	105	138	114	94	85	116	115	97	77	72	202	129	176	173	58	94	93	93	93	100	70	88	90	121	105	99	88	112	112	91	77	81	79	79	101
ENSSSAG00000049391	44	44	17	48	21	45	46	47	71	58	60	28	51	32	49	71	58	48	28	49	59	35	46	68	57	49	28	50	61	50	24	22	49	24	50	65	41	46	52	38	53	31
ENSSSAG00000050477	4	1	2	7	5	10	1	2	7	1	0	1	2	8	2	0	5	0	2	1	2	2	1	11	5	2	0	15	2	2	2	0	0	0	2	2	2	0	1	0	4	2
ENSSSAG00000049397	0	0	0	0	0	0	0	0	5	0	3	0	0	0	0	0	0	0	0	0	0	0	0	0	0	0	0	0	0	0	0	0	0	0	0	4	0	0	0	0	0	0
ENSSSAG00000049394	0	0	0	0	0	0	0	0	0	0	0	0	0	0	0	0	0	0	0	0	0	0	0	0	0	0	0	0	0	0	0	0	0	0	0	0	0	0	0	0	0	0
ENSSSAG00000062379	0	0	0	0	0	0	0	0	0	0	0	0	0	0	0	0	0	0	0	0	0	0	0	0	0	0	0	0	0	0	0	0	0	0	0	0	0	0	0	0	0	0
ENSSSAG00000049399	85	54	89	87	101	65	45	48	56	69	49	56	48	56	74	68	63	70	8	67	37	66	81	78	78	97	38	66	75	63	65	27	46	66	45	63	59	21	101	50	93	62
ENSSSAG00000049398	0	0	0	4	11	0	0	6	0	0	3	8	0	0	7	0	0	0	0	0	0	0	0	13	4	0	0	12	11	0	0	0	3	0	0	0	0	0	0	0	0	9
ENSSSAG00000050471	0	0	0	0	0	0	0	0	0	0	0	0	0	0	0	0	0	0	0	0	0	0	0	0	0	0	0	0	0	0	0	0	0	0	0	0	0	0	0	0	0	0
ENSSSAG00000025670	0	0	0	0	0	0	0	0	0	0	0	0	0	0	0	0	0	0	0	0	0	0	0	0	0	0	0	0	0	0	0	0	0	0	0	0	0	0	0	0	0	0
ENSSSAG00000025675	0	0	0	0	0	0	0	0	0	0	0	0	0	0	0	0	0	0	0	0	0	0	0	0	0	0	0	0	0	0	0	0	0	0	0	0	0	0	0	0	0	0
ENSSSAG00000000858	0	0	0	0	0	0	0	0	0	0	0	0	0	0	0	0	0	0	0	0	0	0	0	0	0	0	0	0	0	0	0	0	0	0	0	0	0	0	0	0	0	0
ENSSSAG00000028438	0	0	1	0	0	0	0	0	1	0	0	0	0	0	0	0	0	0	0	0	0	0	0	0	0	0	0	0	1	0	0	0	0	0	0	0	0	0	0	0	0	2
ENSSSAG00000028433	0	0	0	0	0	0	0	0	0	0	0	0	0	0	0	0	4	0	0	0	0	0	0	0	0	0	0	0	0	0	0	0	0	0	0	0	0	0	0	0	0	0
ENSSSAG00000026495	0	0	0	0	0	0	0	0	0	0	0	0	0	0	0	0	0	0	0	0	0	0	0	0	0	0	0	0	0	0	0	0	0	0	0	0	0	0	0	0	0	0
ENSSSAG00000028430	0	0	0	0	0	0	0	0	0	0	0	0	0	0	0	0	0	0	0	0	0	0	0	0	0	0	0	0	0	0	0	0	0	0	0	0	0	0	0	0	0	0
ENSSSAG00000028437	816	949	761	693	666	803	580	818	582	637	668	684	638	723	713	622	533	733	646	879	699	654	718	782	709	762	603	613	735	636	655	625	667	662	626	632	606	610	641	723	693	910
ENSSSAG00000028436	0	0	0	0	0	0	0	0	0	0	0	0	0	0	0	0	0	0	0	0	0	0	0	0	0	0	0	0	0	0	0	0	0	0	0	0	0	0	0	0	0	0
ENSSSAG00000026491	9	9	12	0	0	10	10	0	0	16	0	10	14	7	5	0	11	0	8	9	12	0	5	0	0	10	0	0	8	11	4	0	0	6	10	0	0	0	3	4	0	14
ENSSSAG00000026490	0	0	0	0	0	0	0	0	0	0	0	0	0	0	0	0	0	0	0	0	0	0	0	0	0	0	0	0	0	0	0	0	0	0	0	0	0	0	0	0	0	0
ENSSSAG00000004338	118	140	108	98	105	121	76	155	119	89	91	101	108	120	143	36	71	120	57	146	72	101	98	99	165	144	109	94	114	121	72	112	88	105	101	120	105	82	113	60	84	184
ENSSSAG00000011976	0	0	0	0	0	0	0	0	0	0	0	0	0	0	0	0	0	0	0	0	0	0	0	0	0	0	0	0	0	0	0	0	0	0	0	0	0	0	0	0	0	0
ENSSSAG00000066349	0	15	0	0	0	0	0	0	0	8	0	0	0	0	0	0	0	0	0	0	0	0	0	0	0	0	0	0	9	0	0	0	0	0	0	0	0	0	0	0	0	0
ENSSSAG00000010615	304	463	328	370	277	366	234	271	341	356	325	256	356	440	261	231	245	343	231	434	289	259	342	346	417	263	351	389	388	261	309	363	311	220	344	328	318	274	254	376	362	290
ENSSSAG00000066347	1158	1147	964	1028	833	871	769	1040	965	839	923	1000	969	1067	768	681	652	1128	865	1151	856	765	990	988	894	881	675	616	996	763	923	844	913	808	802	1002	665	706	957	1016	748	1005
ENSSSAG00000066346	10	25	0	9	3	19	0	20	12	19	31	9	19	18	20	9	15	16	0	24	0	0	6	24	9	18	0	0	14	9	6	14	6	10	12	13	10	13	0	20	15	12
ENSSSAG00000066345	514	641	520	566	441	521	403	516	577	461	572	481	527	564	553	425	381	664	480	717	539	480	488	463	559	553	361	525	765	342	415	398	486	417	523	561	504	487	513	465	503	510
ENSSSAG00000066344	0	0	0	0	0	0	0	0	4	0	0	0	0	0	0	0	0	0	0	0	0	0	0	0	0	0	0	0	0	0	10	0	0	0	0	0	0	0	0	0	0	0
ENSSSAG00000066343	0	0	0	0	0	0	4	0	0	0	0	0	0	0	0	0	0	0	0	0	0	0	0	0	0	0	0	0	0	0	0	0	0	0	0	0	0	0	0	0	7	0
ENSSSAG00000047308	0	0	0	0	0	0	0	0	0	0	0	0	0	0	0	0	3	4	0	0	0	0	0	0	0	4	0	0	0	0	0	0	0	0	0	0	0	0	0	0	0	0
ENSSSAG00000066341	0	0	0	0	0	0	0	0	0	0	0	0	0	0	0	0	0	0	0	0	0	0	0	0	0	0	0	0	0	0	0	0	0	0	0	0	0	0	0	0	0	0
ENSSSAG00000066340	641	657	423	520	389	490	406	513	476	497	413	473	442	540	647	310	415	522	385	643	472	466	505	518	539	549	457	575	609	460	543	441	576	481	658	515	481	501	514	555	503	694
ENSSSAG00000055491	22	23	18	24	16	28	13	29	23	13	12	27	27	23	8	11	17	20	12	21	11	14	23	18	19	24	17	2	15	19	27	15	22	27	17	27	20	17	8	36	13	34
ENSSSAG00000055490	4	20	11	7	12	17	5	17	12	7	6	6	11	7	7	3	5	6	0	3	7	3	8	4	9	14	7	3	10	8	20	7	9	6	14	11	20	9	4	13	9	7
ENSSSAG00000055493	0	0	0	0	0	0	0	0	0	0	0	0	0	0	0	0	0	0	0	0	0	0	0	0	0	0	0	0	0	0	0	0	0	0	0	0	0	0	0	0	0	0
ENSSSAG00000055492	0	0	0	0	0	0	0	0	0	0	0	0	0	0	0	0	0	0	0	0	0	0	0	0	0	0	0	0	0	0	0	0	0	0	0	0	0	0	0	0	0	0
ENSSSAG00000055495	0	0	0	0	0	0	0	0	0	0	0	0	0	0	0	0	0	0	0	0	0	0	0	0	0	0	0	0	0	0	0	0	0	0	0	0	0	0	0	0	0	0
ENSSSAG00000055494	917	853	385	621	295	567	333	906	426	437	441	763	307	431	575	314	600	903	385	741	621	577	496	622	905	1059	492	758	699	706	488	568	680	596	448	872	768	377	855	1418	623	775
ENSSSAG00000055497	143	221	145	205	189	136	114	149	141	124	116	154	157	193	139	138	90	111	151	256	182	112	254	153	153	194	166	111	146	128	126	153	174	119	163	129	162	148	179	186	152	150
ENSSSAG00000055496	0	0	0	0	0	0	0	0	0	0	0	0	0	0	0	0	0	0	0	0	0	0	0	0	0	0	0	0	0	0	0	0	0	0	0	0	0	0	0	0	0	0
ENSSSAG00000055499	0	0	0	0	0	0	0	0	0	0	0	0	0	0	0	0	0	0	0	0	0	0	0	0	0	0	0	0	0	0	0	0	0	0	0	0	0	0	0	0	0	0
ENSSSAG00000055498	53	104	68	49	47	105	92	102	71	79	38	76	90	126	95	67	56	48	101	104	94	67	126	96	38	83	26	106	44	80	43	147	83	57	73	71	76	86	88	39	61	91
ENSSSAG00000022371	0	0	0	0	0	0	0	0	0	0	0	0	0	0	0	0	0	0	0	0	0	0	0	0	0	0	0	0	0	0	0	0	0	0	0	0	0	0	0	0	0	0
ENSSSAG00000048440	0	0	0	0	0	0	0	0	0	0	0	0	0	0	0	0	0	0	0	0	0	0	0	0	0	0	0	0	0	0	0	0	0	0	0	0	0	0	0	0	0	0
ENSSSAG00000048441	0	0	0	0	0	0	0	0	0	0	0	0	0	0	0	0	0	0	0	0	0	0	0	0	0	0	0	0	0	0	0	0	0	0	0	0	0	0	0	0	0	0
ENSSSAG00000048442	1007	1206	851	881	773	991	789	988	909	684	846	722	896	1087	988	686	750	1073	718	1371	825	923	1054	910	1144	940	693	856	867	805	768	774	997	847	941	962	687	699	872	800	904	948
ENSSSAG00000048443	30	40	30	43	26	31	41	29	42	35	16	55	33	49	26	16	0	56	33	29	40	39	43	30	30	20	22	12	21	25	43	27	12	24	72	31	27	13	34	35	36	15
ENSSSAG00000048445	104	103	87	65	83	35	95	152	125	101	143	112	81	138	81	98	58	123	117	155	70	93	116	83	116	80	83	74	101	107	65	63	158	59	89	97	42	54	101	105	123	110
ENSSSAG00000048446	0	0	0	0	0	0	0	0	0	0	0	0	0	0	0	0	0	0	0	0	0	0	0	0	0	0	0	0	0	0	0	0	0	0	0	0	0	0	0	0	0	0
ENSSSAG00000048447	402	441	298	435	299	362	259	325	321	323	392	373	343	397	386	206	357	435	356	597	344	345	416	414	390	438	237	342	347	373	339	302	407	431	325	504	345	302	324	360	283	317
ENSSSAG00000048448	0	0	0	0	0	0	0	0	0	0	0	0	0	0	0	0	0	0	0	0	0	0	0	0	0	0	0	0	0	0	0	0	0	0	0	0	0	0	0	0	0	0
ENSSSAG00000048449	0	0	0	0	0	0	0	0	0	0	0	0	0	0	0	0	0	0	0	0	0	0	0	0	0	0	0	0	0	0	0	0	0	0	0	0	0	0	0	0	0	0
ENSSSAG00000010613	0	0	0	0	0	0	0	0	0	0	0	0	0	0	0	0	0	0	0	0	0	0	0	0	0	0	0	0	0	0	0	0	0	0	0	0	0	0	0	0	0	0
ENSSSAG00000052728	370	667	396	346	371	435	384	423	422	352	475	363	344	408	344	398	185	459	429	552	404	242	447	412	352	280	325	407	456	308	268	319	342	366	353	428	401	452	355	408	318	418
ENSSSAG00000077256	639	515	365	418	450	512	367	454	416	562	400	347	463	634	440	338	367	325	341	613	335	409	590	364	576	543	474	375	526	581	384	393	392	320	524	402	385	460	584	348	530	478
ENSSSAG00000052723	940	927	845	957	870	854	639	738	764	723	808	690	816	913	970	613	530	1087	717	1046	880	691	880	929	1048	1075	803	1015	1092	918	844	924	930	810	1004	916	968	796	863	800	822	918
ENSSSAG00000052721	0	0	0	0	0	0	0	0	0	0	0	0	0	0	0	0	0	0	0	0	0	0	0	0	0	0	0	0	0	0	0	0	0	0	0	0	0	0	0	0	0	0
ENSSSAG00000052727	0	0	0	0	0	0	0	0	0	0	0	0	0	0	0	0	0	0	0	0	0	0	0	0	0	0	0	0	0	0	0	0	0	0	0	0	0	0	0	0	0	0
ENSSSAG00000052724	22	33	26	28	26	34	19	40	14	48	36	24	29	25	20	53	25	17	38	36	29	16	28	43	35	29	0	12	35	21	25	36	29	18	28	28	30	21	33	20	43	24
ENSSSAG00000047306	4	0	0	0	0	8	0	0	3	0	0	0	0	0	0	0	0	0	0	0	0	0	0	0	4	0	0	0	0	0	0	0	0	0	0	4	0	0	0	0	0	0
ENSSSAG00000010619	0	0	0	0	0	0	0	3	1	0	0	0	0	0	0	0	0	0	0	0	2	0	0	0	0	0	0	0	0	0	1	0	2	0	1	0	2	0	0	0	0	0
ENSSSAG00000064189	634	718	551	663	669	655	508	549	589	546	635	568	639	733	464	502	576	647	468	765	581	529	766	729	583	589	582	606	506	562	578	475	590	645	617	574	434	553	713	682	654	846
ENSSSAG00000047305	1064	1179	867	1266	1017	886	738	852	915	865	954	858	860	947	1221	861	772	1081	854	1326	997	868	1215	1011	1238	1117	840	885	1280	949	850	876	1106	1065	1161	1243	1017	959	1111	1101	880	1183
ENSSSAG00000035315	0	0	0	0	0	0	0	0	0	0	0	0	0	0	0	0	0	0	0	0	0	0	0	0	0	0	0	0	0	0	0	0	0	0	0	0	0	0	0	0	0	0
ENSSSAG00000077254	0	0	0	0	0	0	0	0	0	0	0	0	0	0	0	0	0	0	0	0	0	0	0	0	0	0	0	0	0	0	0	0	0	0	0	0	0	0	0	0	0	0
ENSSSAG00000044149	1444	1770	1200	1275	1290	1245	1179	1272	1305	1368	1230	1235	1063	1576	1092	741	826	1261	1099	1631	975	990	1304	1368	1307	1268	871	1083	1132	1129	910	1143	1277	1016	1193	1212	960	1035	1344	1260	1473	1448
ENSSSAG00000044148	0	0	0	0	0	0	0	0	0	0	0	0	0	0	0	0	0	0	0	0	0	0	0	0	0	0	0	0	0	0	0	0	0	0	0	0	0	0	0	0	0	0
ENSSSAG00000041795	0	0	0	0	0	0	0	0	0	0	0	0	0	0	0	0	0	0	0	0	0	0	0	0	0	0	0	0	0	0	0	0	0	0	0	0	0	0	0	0	0	0
ENSSSAG00000037278	0	0	0	0	0	0	0	0	0	0	0	0	0	0	0	0	0	0	0	0	0	0	0	0	0	0	0	0	0	0	0	0	0	0	0	0	0	0	0	0	0	0
ENSSSAG00000044141	0	0	0	0	0	0	0	0	0	0	0	0	0	0	0	0	0	0	0	0	0	0	0	0	0	0	0	0	0	0	0	0	0	0	0	0	0	0	0	0	0	0
ENSSSAG00000044140	600	645	380	510	287	365	281	415	443	383	439	466	299	206	333	241	359	618	410	475	341	324	430	531	514	512	528	586	641	572	364	527	510	518	521	532	449	435	511	624	400	617
ENSSSAG00000044143	38	29	44	15	47	39	32	15	30	45	33	24	29	22	20	38	23	0	14	31	5	22	33	8	35	24	35	53	15	40	86	24	33	24	44	28	17	36	39	37	58	27
ENSSSAG00000044142	26	21	17	16	0	30	0	27	19	5	7	20	20	30	20	9	26	5	10	29	5	10	21	0	15	8	17	24	24	0	21	8	8	18	25	23	38	10	18	14	15	26
ENSSSAG00000014225	22	37	16	30	45	37	31	33	43	21	35	34	40	33	37	23	35	11	26	46	15	30	28	46	42	42	45	24	47	19	16	24	21	61	40	40	10	15	51	33	17	31
ENSSSAG00000044144	90	140	113	109	83	97	91	110	97	104	111	98	104	89	77	90	80	102	101	91	93	92	123	94	89	39	81	77	73	62	55	86	99	60	96	96	100	78	60	89	97	97
ENSSSAG00000044147	35	50	22	29	28	30	27	39	37	31	27	37	28	37	37	41	19	24	28	47	22	18	38	31	25	23	32	37	20	13	41	35	28	28	41	29	25	33	50	38	23	33
ENSSSAG00000044146	244	317	265	274	213	240	190	190	289	268	222	200	264	214	151	182	201	333	275	350	300	198	368	310	262	259	151	192	336	232	194	272	222	290	239	310	247	245	238	311	176	290
ENSSSAG00000073983	12	18	0	22	19	30	16	4	21	8	16	28	13	23	11	0	0	0	0	13	0	0	0	5	16	28	0	23	34	38	8	12	6	0	12	16	20	18	14	22	22	26
ENSSSAG00000024238	1	0	1	1	1	1	1	0	0	1	1	0	0	1	0	0	0	0	1	1	0	0	1	0	2	1	0	0	0	0	0	0	1	1	0	1	0	3	1	4	0	1
ENSSSAG00000073982	0	0	0	0	0	0	2	0	0	0	0	0	0	0	0	0	0	0	0	0	0	0	0	0	0	0	0	0	0	0	0	0	0	0	0	0	0	0	0	0	0	0
ENSSSAG00000024236	0	0	0	0	0	0	0	0	0	0	0	0	0	0	0	0	0	0	0	0	0	0	0	0	0	0	0	0	0	0	0	0	0	0	0	0	0	0	0	0	0	0
ENSSSAG00000002016	0	0	0	0	0	0	0	0	0	0	0	0	0	0	0	0	0	0	0	0	0	0	0	0	0	0	0	0	0	0	0	0	0	0	0	0	0	0	0	0	0	0
ENSSSAG00000024230	0	0	0	0	0	0	0	0	0	0	0	0	0	0	0	0	0	0	0	0	0	0	0	0	0	0	0	0	0	0	0	0	0	0	0	0	0	0	0	0	0	0
ENSSSAG00000024232	0	0	0	0	0	0	0	0	0	0	0	0	0	0	0	0	0	0	0	0	0	0	0	0	0	0	0	0	0	0	0	0	0	0	0	0	0	0	0	0	0	0
ENSSSAG00000073980	83	204	176	157	111	111	84	173	142	104	143	98	126	122	79	132	110	135	143	142	80	73	90	93	103	153	75	111	84	64	74	89	159	81	137	136	116	61	85	97	88	96
ENSSSAG00000007299	0	0	0	0	0	0	0	0	0	0	0	0	0	0	0	0	0	0	0	0	0	0	0	0	0	0	0	0	0	0	0	0	0	0	0	0	0	0	0	0	0	0
ENSSSAG00000073987	0	0	0	0	0	0	0	0	0	0	0	0	0	0	0	0	0	0	0	0	0	0	0	0	0	0	0	0	0	0	0	0	0	0	0	0	0	0	0	0	0	0
ENSSSAG00000073986	0	0	0	0	0	0	0	0	0	0	0	0	0	0	0	0	0	0	0	0	0	0	0	0	0	0	0	0	0	0	0	0	0	0	0	0	0	0	0	0	0	0
ENSSSAG00000053899	0	0	0	0	0	0	0	0	0	0	0	0	0	0	0	0	0	0	0	0	0	0	0	0	0	0	0	0	0	0	0	0	0	0	0	0	0	0	0	0	0	0
ENSSSAG00000053898	229	324	230	311	196	257	179	243	209	189	182	221	207	240	214	106	219	230	176	375	230	244	208	237	153	208	153	206	156	134	206	166	139	190	251	270	246	161	245	248	249	237
ENSSSAG00000080660	424	439	354	406	389	325	323	393	296	285	364	344	337	457	342	264	264	423	457	474	423	347	438	419	321	492	290	345	466	395	271	287	345	329	403	384	331	333	324	386	368	410
ENSSSAG00000007960	17	0	17	8	6	9	3	0	10	0	3	6	8	12	0	31	19	7	13	3	4	0	12	8	0	5	18	6	7	15	0	0	0	0	22	15	0	0	11	8	14	12
ENSSSAG00000053893	0	0	0	0	0	0	0	0	0	0	0	0	0	0	0	0	0	0	0	0	0	0	0	0	0	0	0	0	0	0	0	0	0	0	0	0	0	0	0	0	0	0
ENSSSAG00000053892	372	476	372	369	457	371	365	452	360	390	506	377	411	471	321	276	241	375	346	548	261	318	492	354	383	293	331	287	290	282	289	279	316	416	383	327	352	291	371	538	453	407
ENSSSAG00000053891	184	170	126	46	90	104	69	197	124	107	142	91	90	113	147	102	162	112	113	149	119	63	128	114	136	106	138	155	136	180	174	129	105	150	99	102	157	104	153	127	91	101
ENSSSAG00000053890	198	250	233	280	174	177	214	252	286	309	238	247	249	324	319	222	228	310	287	380	345	271	283	264	268	264	181	170	304	305	278	259	258	239	276	333	234	202	239	261	263	286
ENSSSAG00000053897	65	62	49	52	30	37	40	60	84	55	82	45	69	74	64	73	29	59	72	61	28	47	56	43	33	51	87	70	40	57	38	71	64	99	92	77	88	61	53	53	49	74
ENSSSAG00000053896	70	23	28	35	34	61	23	54	46	37	19	29	23	25	0	18	35	56	30	47	19	64	50	67	40	45	95	19	40	41	32	24	71	17	55	29	51	24	40	28	43	18
ENSSSAG00000053895	172	227	118	157	121	167	164	139	149	150	244	124	87	158	158	144	52	152	144	257	139	140	178	106	153	140	141	138	74	106	107	143	150	130	153	169	99	142	156	137	120	165
ENSSSAG00000053894	26	28	16	8	22	0	11	22	24	0	21	19	7	7	26	20	0	9	8	30	0	30	13	34	51	42	53	47	22	30	17	39	25	15	60	31	19	0	18	46	9	17
ENSSSAG00000054818	192	203	110	182	151	119	157	144	201	130	208	197	151	143	103	118	100	141	165	170	132	161	178	169	155	171	123	156	175	161	80	178	109	214	142	151	106	147	217	223	168	198
ENSSSAG00000054819	11197	14849	11952	10948	9741	10760	7955	9843	10623	8520	10076	11308	9012	10630	9628	7750	7485	13451	10305	15282	10067	10501	10484	11603	11120	11010	8376	10190	11554	9315	9973	10349	10463	10837	11178	13165	10470	7682	12264	13947	11145	11075
ENSSSAG00000007968	1775	2060	1592	1757	1581	1639	1247	1639	1642	1549	1599	1721	1333	1620	1476	1342	1081	1705	1401	2357	1428	1537	1789	1565	1617	1758	1249	1616	1666	1606	1415	1460	1523	1466	1620	1603	1617	1295	1950	2003	1743	1791
ENSSSAG00000039914	14	13	12	4	0	12	0	11	21	22	4	6	10	0	11	0	0	22	0	14	0	12	0	14	17	6	0	0	8	22	21	21	0	4	8	0	0	8	7	0	9	0
ENSSSAG00000054815	0	0	0	0	0	0	0	0	0	0	0	0	0	0	0	0	0	0	0	0	0	0	0	0	0	0	0	0	0	0	0	0	0	0	0	0	0	0	0	0	0	0
ENSSSAG00000047496	0	0	0	0	0	0	0	0	0	0	0	0	0	0	0	0	0	0	0	0	0	0	0	0	0	0	0	0	0	0	0	0	0	0	0	0	0	0	0	0	0	0
ENSSSAG00000047495	18	11	38	14	9	23	44	29	26	20	43	32	14	0	36	19	8	28	28	78	18	14	34	8	36	26	29	19	55	26	23	58	53	16	27	49	40	22	21	41	19	25
ENSSSAG00000047492	0	0	0	0	0	0	0	0	0	0	0	0	0	0	0	0	0	0	0	0	0	0	0	0	0	0	0	0	0	0	0	0	0	0	0	0	0	0	0	0	0	0
ENSSSAG00000047493	85	57	42	46	19	46	40	57	47	36	31	41	48	35	31	49	21	45	66	41	41	32	44	36	74	41	16	39	85	38	55	56	47	53	80	50	52	32	69	34	34	41
ENSSSAG00000068538	390	337	229	319	262	280	179	305	295	290	271	270	278	249	338	337	285	347	374	374	250	270	285	262	343	325	326	348	420	310	277	297	286	286	266	334	334	304	327	277	257	337
ENSSSAG00000068539	112	200	76	85	92	86	77	118	105	47	76	131	86	90	98	53	97	92	50	81	84	64	103	96	99	108	59	78	85	104	57	78	78	66	130	131	72	87	103	103	91	104
ENSSSAG00000021773	0	0	0	0	0	0	0	0	0	0	0	0	0	0	0	0	0	0	0	0	0	0	0	0	0	0	0	0	0	0	0	0	0	0	0	0	0	0	0	0	0	0
ENSSSAG00000021771	0	0	0	0	0	0	0	0	0	0	0	0	0	0	0	0	0	0	0	0	0	0	0	0	0	0	0	0	0	0	0	0	0	0	0	0	0	0	0	0	0	0
ENSSSAG00000065017	11	0	0	0	0	0	0	0	0	0	0	0	0	0	0	0	0	6	0	6	0	0	0	0	0	0	9	13	0	0	0	0	0	0	0	0	0	0	0	0	0	7
ENSSSAG00000039466	6	0	0	0	0	0	0	0	5	0	0	0	0	0	0	0	0	0	0	0	0	0	0	0	0	0	0	0	0	0	0	0	0	0	0	0	0	0	0	0	0	0
ENSSSAG00000039467	997	1220	933	938	860	937	767	774	851	787	915	905	863	886	823	669	756	973	793	1462	853	767	985	905	1086	980	777	823	973	748	931	793	934	957	933	1006	750	756	1024	945	812	981
ENSSSAG00000039464	158	145	82	160	143	120	114	145	145	161	122	92	153	126	173	99	83	133	84	133	118	175	151	144	194	139	140	170	141	149	133	137	127	120	128	144	110	131	115	101	116	167
ENSSSAG00000039465	393	435	362	437	298	369	196	304	300	304	286	369	342	292	266	232	237	277	366	332	242	254	393	341	298	357	348	288	372	229	301	282	218	374	403	347	292	346	435	454	363	402
ENSSSAG00000039462	0	0	0	0	0	0	0	0	0	0	0	0	0	0	0	0	0	0	0	0	0	0	0	0	0	0	0	0	0	0	0	0	0	0	0	0	0	0	0	0	0	0
ENSSSAG00000039463	231	183	135	214	209	198	182	139	172	238	216	199	188	144	221	101	119	150	185	256	197	123	206	183	216	208	192	148	215	132	156	184	217	210	223	269	181	198	301	221	134	209
ENSSSAG00000039460	0	0	0	0	0	0	0	0	0	0	0	0	0	0	0	0	0	0	0	0	0	0	0	0	0	0	0	0	0	0	0	0	0	0	0	0	0	0	0	0	0	0
ENSSSAG00000039461	0	0	0	0	0	0	0	0	0	0	0	0	0	0	0	0	0	0	0	0	0	0	0	0	0	0	0	0	0	0	0	0	0	0	0	0	0	0	0	0	0	0
ENSSSAG00000039468	506	609	356	537	463	584	491	458	548	489	475	459	439	485	509	304	335	516	384	694	558	498	500	414	363	552	359	438	437	416	402	327	446	424	394	442	484	468	471	418	427	466
ENSSSAG00000039469	0	0	0	0	0	0	0	0	0	0	0	0	0	0	0	0	0	0	0	0	0	0	0	0	0	0	0	0	0	0	0	0	0	0	0	0	0	0	0	0	0	0
ENSSSAG00000031672	0	0	0	0	0	0	0	0	0	0	0	0	0	0	0	0	0	0	0	0	0	0	0	0	0	0	0	0	0	0	0	0	0	0	0	0	0	0	0	0	0	0
ENSSSAG00000023953	0	0	0	0	0	0	0	0	0	0	0	0	0	0	0	0	0	0	0	0	0	0	0	0	0	0	0	0	0	0	0	0	0	0	0	0	0	0	0	0	0	0
ENSSSAG00000031670	0	0	0	0	0	0	0	0	0	0	0	0	0	0	0	0	0	0	0	0	0	0	0	0	0	0	0	0	0	0	0	0	0	0	0	0	0	0	0	0	0	0
ENSSSAG00000031677	0	0	0	0	0	0	0	0	0	0	0	0	0	0	0	0	0	0	0	0	0	0	0	0	0	0	0	0	0	0	0	0	0	0	0	0	0	0	0	0	0	0
ENSSSAG00000047726	721	698	501	618	537	651	424	703	617	566	471	534	649	554	608	443	584	610	327	770	499	550	723	588	793	735	520	681	781	649	592	623	589	498	670	651	609	459	623	641	608	719
ENSSSAG00000023956	4	2	7	9	8	1	5	3	9	3	10	2	1	2	0	0	0	1	7	5	1	5	4	1	1	9	2	8	0	11	2	0	0	1	3	2	2	4	7	1	1	5
ENSSSAG00000047728	0	0	0	0	0	0	0	0	0	0	0	0	0	0	0	0	0	0	0	0	0	0	0	0	0	0	0	0	0	0	0	0	0	0	0	0	0	0	0	0	0	0
ENSSSAG00000047729	162	165	146	163	177	173	128	184	216	104	172	122	166	223	144	157	127	172	144	206	209	162	165	168	209	246	141	231	237	180	124	159	270	141	151	208	201	117	141	100	118	199
ENSSSAG00000009638	0	0	0	0	0	0	0	0	0	0	0	0	0	0	0	0	0	0	0	0	0	0	0	0	0	0	0	0	0	0	0	0	0	0	0	0	0	0	0	0	0	0
ENSSSAG00000031678	0	0	0	0	0	0	0	0	0	0	0	0	0	0	0	0	0	0	0	0	0	0	0	0	0	0	0	0	0	0	0	0	0	0	0	0	0	0	0	0	0	0
ENSSSAG00000004337	0	0	0	0	0	0	0	0	0	0	0	0	0	0	0	0	0	0	0	0	0	0	0	0	0	0	0	0	0	0	0	0	0	0	0	0	0	0	0	0	0	0
ENSSSAG00000065702	163	166	176	183	179	155	160	178	201	215	148	154	153	196	153	117	122	128	162	249	164	231	155	169	183	181	138	173	134	155	170	152	154	100	151	132	171	107	173	168	148	189
ENSSSAG00000065703	0	0	0	0	0	4	0	0	0	0	0	0	0	0	0	0	0	0	0	4	0	0	0	0	0	0	0	0	0	0	0	0	10	4	0	0	0	0	0	0	0	0
ENSSSAG00000065700	202	280	156	109	176	162	164	238	187	217	204	235	130	164	103	197	121	238	218	366	118	170	224	232	248	213	240	260	406	224	152	237	206	223	264	255	198	84	220	254	140	277
ENSSSAG00000065701	13	14	11	15	13	0	0	17	8	0	12	0	10	0	5	0	3	15	3	0	13	25	0	11	13	4	20	14	0	22	3	5	4	0	17	23	7	0	11	14	8	0
ENSSSAG00000065706	3471	3362	2295	2812	2765	2690	2468	2758	2832	2507	2184	2862	2556	3101	2472	1866	2090	2856	1855	3067	2353	2055	2882	2496	3102	2857	2630	2760	3147	2749	2787	2316	2715	2588	3056	2953	2914	2816	2970	2910	2812	3152
ENSSSAG00000065707	59	58	20	34	51	33	31	18	59	39	44	56	37	31	54	19	22	49	31	38	20	22	41	40	52	37	40	20	41	41	44	21	32	34	48	57	36	50	40	49	21	32
ENSSSAG00000065704	0	0	0	0	0	0	0	0	0	0	0	0	0	0	0	0	0	0	0	0	0	0	0	0	0	0	0	0	0	0	0	0	0	0	0	0	0	0	0	0	0	0
ENSSSAG00000065705	0	0	0	0	0	0	0	0	0	0	0	0	0	6	0	0	0	0	0	0	0	0	0	0	0	0	0	0	0	0	0	0	0	0	0	0	0	0	0	0	0	0
ENSSSAG00000060958	5	16	5	9	15	7	5	12	16	13	13	7	8	10	23	6	6	12	4	3	10	4	9	3	5	16	6	13	13	6	12	3	3	3	3	0	2	3	8	18	12	4
ENSSSAG00000047517	0	0	0	0	0	0	0	0	0	0	0	0	0	0	0	0	0	0	0	0	0	0	0	0	0	0	0	0	0	0	0	0	0	0	0	0	0	0	0	0	0	0
ENSSSAG00000065708	1188	907	778	807	489	645	866	1087	1265	719	746	1065	1013	863	878	1208	1055	1320	744	884	527	478	977	762	884	769	726	727	1283	1382	806	1036	1503	954	1057	1053	881	832	1078	1595	698	1346
ENSSSAG00000065709	0	0	0	0	0	0	0	0	0	0	0	0	0	0	0	0	0	0	0	0	0	0	0	0	0	0	0	0	0	0	0	0	0	0	0	0	0	0	0	0	0	0
ENSSSAG00000050812	0	0	0	0	0	0	0	0	0	0	0	0	0	0	0	0	0	0	0	0	0	0	0	0	0	0	0	0	0	0	0	0	0	0	0	0	0	0	0	0	0	0
ENSSSAG00000050813	365	360	274	280	301	292	166	333	298	317	330	229	282	396	233	209	231	362	376	388	215	235	337	301	288	322	263	294	405	263	279	251	266	222	296	330	296	195	244	309	238	301
ENSSSAG00000050810	524	659	501	612	499	562	374	504	534	447	484	358	436	586	366	368	285	508	358	516	308	411	549	404	523	519	277	288	315	333	340	313	298	574	423	477	402	433	578	618	607	477
ENSSSAG00000050811	1573	1613	1425	1465	1462	1701	1262	1637	1891	1815	1737	1271	1628	1899	1541	1427	1409	1775	1397	2256	1386	1372	1514	1508	1706	1995	1336	1495	1943	1596	1211	1384	1680	1279	1604	1639	1538	1266	1531	1642	1468	1719
ENSSSAG00000050816	0	0	0	0	0	0	0	0	0	0	0	0	0	0	0	0	0	0	0	0	0	0	0	0	0	0	0	0	0	0	0	0	0	0	0	0	0	0	0	0	0	0
ENSSSAG00000050817	329	376	281	208	217	225	214	178	235	239	314	259	261	226	215	207	243	312	198	344	253	288	290	262	426	365	292	277	362	302	322	266	262	230	335	363	220	217	307	291	287	333
ENSSSAG00000050814	0	0	0	0	0	0	0	0	0	0	0	0	0	0	0	0	0	0	0	0	0	0	0	0	0	0	0	0	0	0	0	0	0	0	0	0	0	0	0	0	0	0
ENSSSAG00000050815	14	15	21	21	20	30	13	7	0	49	18	14	31	19	31	20	26	19	23	20	11	0	0	16	34	29	31	22	37	14	16	23	21	41	20	37	16	0	14	12	17	8
ENSSSAG00000020424	0	0	0	0	0	0	0	0	0	0	0	0	0	0	0	0	0	0	0	0	0	0	0	0	0	0	0	0	0	0	0	0	0	0	0	0	0	0	0	0	0	0
ENSSSAG00000050818	0	0	0	0	0	0	0	0	0	0	0	0	0	0	0	0	0	0	0	0	0	0	0	0	0	0	0	0	0	0	0	0	0	0	0	0	0	0	0	0	0	0
ENSSSAG00000050819	644	661	482	582	507	492	421	514	485	512	470	526	465	618	424	491	456	687	436	846	573	478	665	444	616	488	434	480	624	510	418	509	475	438	586	577	433	470	477	528	501	634
ENSSSAG00000020423	0	0	0	0	0	0	0	0	0	0	0	0	0	0	0	0	0	0	0	0	0	0	0	0	0	0	0	0	0	0	0	0	0	0	0	0	0	0	0	0	0	0
ENSSSAG00000064257	1624	2056	1488	1667	1393	1559	1478	1660	1674	1640	1629	1617	1747	1742	1496	1215	1153	1713	1596	2252	1540	1360	1622	1663	1481	1627	1049	1162	1325	1044	1235	1430	1384	1419	1352	1625	1142	1224	1622	1862	1473	1822
ENSSSAG00000064256	0	0	0	0	0	0	0	0	0	0	0	0	0	0	0	0	0	0	0	0	0	0	0	0	0	0	0	0	0	0	0	0	0	0	0	0	0	0	0	0	0	0
ENSSSAG00000064255	0	0	0	0	0	0	0	0	0	0	0	0	0	0	0	0	0	0	0	0	0	0	0	0	0	0	0	0	0	0	0	0	0	0	0	0	0	0	0	0	0	0
ENSSSAG00000064254	945	961	691	923	790	763	634	974	868	769	764	761	778	926	860	726	625	898	584	1075	811	773	852	768	1022	1072	742	761	861	720	715	704	806	770	1026	972	801	773	847	670	806	908
ENSSSAG00000064253	0	0	0	0	0	0	0	0	0	0	0	0	0	0	0	0	0	0	0	0	0	0	0	0	0	0	0	0	0	0	0	0	0	0	0	0	0	0	0	0	0	0
ENSSSAG00000064252	0	0	6	0	0	6	5	0	0	0	0	0	10	0	0	0	14	0	7	9	0	0	23	0	12	10	12	0	0	0	21	0	0	0	7	13	0	10	7	4	8	19
ENSSSAG00000064251	343	421	370	283	190	293	188	388	313	289	259	350	277	200	270	202	186	228	250	279	223	311	412	280	278	262	386	343	359	213	301	253	385	247	337	356	267	277	413	310	289	225
ENSSSAG00000064250	0	0	0	0	0	0	0	0	2	0	0	0	0	0	0	0	7	0	0	2	0	0	0	0	0	7	0	0	0	0	0	0	0	0	2	0	3	0	0	0	0	2
ENSSSAG00000015039	266	346	317	349	329	258	243	274	213	285	307	326	236	319	215	181	178	356	209	314	284	198	325	247	207	278	152	193	257	216	172	260	185	270	232	286	269	191	337	303	253	308
ENSSSAG00000064259	208	372	229	368	304	179	148	163	277	186	160	155	204	203	253	157	157	240	239	405	255	227	287	246	289	361	194	232	312	281	252	322	239	138	217	255	267	180	176	301	345	272
ENSSSAG00000064258	89	123	131	110	91	91	67	106	124	72	115	102	116	71	161	81	47	88	93	138	77	89	122	80	160	151	111	191	161	115	85	137	61	127	157	130	148	125	116	111	86	153
ENSSSAG00000026867	0	0	0	0	0	0	0	0	0	0	0	0	0	0	0	0	0	0	0	0	0	0	0	0	0	0	0	0	0	0	0	0	0	0	0	0	0	0	0	0	0	0
ENSSSAG00000028979	603	650	524	575	466	547	516	564	643	466	548	519	495	590	478	367	372	598	426	618	452	453	596	430	536	511	333	472	491	438	435	358	475	513	416	639	478	414	569	730	512	536
ENSSSAG00000026863	0	0	0	0	0	0	0	0	0	0	0	0	0	0	0	0	0	0	0	0	0	0	0	0	0	0	0	0	0	0	0	0	0	0	0	0	0	0	0	0	0	0
ENSSSAG00000073221	446	692	454	446	500	409	401	461	484	348	370	370	384	538	594	452	449	446	462	739	354	434	571	443	574	732	454	443	402	477	431	484	479	449	535	487	550	439	524	502	451	525
ENSSSAG00000042767	22	17	14	23	29	26	18	14	24	13	16	10	12	22	11	10	6	11	17	21	13	8	22	14	8	21	14	15	15	14	11	12	16	20	13	11	16	11	23	21	23	14
ENSSSAG00000074668	649	648	544	533	817	565	588	673	681	568	572	469	695	752	852	527	683	675	534	723	688	662	674	790	983	767	595	782	692	679	618	554	746	449	645	606	679	533	504	493	546	604
ENSSSAG00000046451	0	0	0	0	0	0	0	0	0	0	0	0	0	0	0	0	0	0	0	0	0	0	0	0	0	0	0	0	0	0	0	0	0	0	0	0	0	0	0	0	0	0
ENSSSAG00000046450	0	0	0	0	0	0	0	0	0	0	0	0	0	0	0	0	0	0	0	0	0	0	0	0	0	0	0	0	0	0	0	0	0	0	0	0	0	0	0	0	0	0
ENSSSAG00000046453	0	0	0	0	0	0	0	0	0	0	0	0	0	0	0	0	0	0	0	0	0	0	0	0	0	0	0	0	0	0	0	0	0	0	0	0	0	0	0	0	0	0
ENSSSAG00000046452	0	0	0	0	0	0	3	0	0	0	0	7	0	0	0	0	0	0	0	0	11	0	0	0	7	0	3	0	10	0	0	0	0	0	0	0	0	0	0	0	6	0
ENSSSAG00000046455	2	6	2	10	6	6	10	4	8	6	8	6	2	21	15	2	4	17	8	4	8	4	10	2	0	0	0	14	0	0	6	12	7	2	2	7	12	4	8	10	10	6
ENSSSAG00000046454	135	198	124	118	110	135	71	209	141	88	89	98	188	127	131	136	75	141	76	131	154	113	175	168	149	178	143	154	154	166	151	125	170	97	150	191	120	140	178	120	132	137
ENSSSAG00000046457	0	0	0	0	0	0	0	0	0	0	0	0	0	0	0	0	0	0	0	0	0	0	0	0	0	0	0	0	0	0	0	0	0	0	0	0	0	0	0	0	0	0
ENSSSAG00000046456	243	255	171	175	140	211	218	169	189	200	189	212	208	238	161	185	175	229	140	230	214	204	176	238	239	239	191	257	229	190	178	200	141	178	242	177	218	115	224	145	156	212
ENSSSAG00000046459	266	354	383	316	379	408	263	363	370	318	353	347	298	397	290	299	285	319	377	424	319	271	370	301	274	292	238	301	250	256	227	249	277	369	353	311	228	357	379	389	247	352
ENSSSAG00000046458	0	0	0	0	0	0	0	0	0	0	0	0	0	0	0	0	0	0	0	0	0	0	0	0	0	0	0	0	0	0	0	0	0	0	0	0	0	0	0	0	0	0
ENSSSAG00000037539	0	0	0	0	0	0	0	0	0	0	0	0	0	0	0	0	0	0	0	0	0	0	0	0	0	0	0	0	0	0	0	0	0	0	0	0	0	0	0	0	0	0
ENSSSAG00000039282	0	0	0	0	0	0	0	0	0	0	0	0	0	0	0	0	0	0	0	0	0	0	0	0	0	0	0	0	0	0	0	0	0	0	0	0	0	0	0	0	0	0
ENSSSAG00000039283	0	0	0	0	0	0	0	0	0	0	0	0	0	0	0	0	0	0	0	0	0	0	0	0	0	0	0	0	0	0	0	0	0	0	0	0	0	0	0	0	0	0
ENSSSAG00000039280	29	25	16	48	18	25	17	7	27	16	18	13	23	16	20	36	17	45	11	22	15	21	16	30	40	17	15	34	23	13	28	27	16	13	41	35	25	21	29	6	18	25
ENSSSAG00000039281	0	0	0	0	0	0	0	0	0	0	0	0	0	0	0	0	0	0	0	0	0	0	0	0	0	0	0	0	0	0	0	0	0	0	0	0	0	0	0	0	0	0
ENSSSAG00000012432	0	0	0	0	0	0	0	0	0	0	0	0	0	0	0	0	0	0	0	0	0	0	0	0	0	0	0	0	0	0	0	0	0	0	0	0	0	0	0	0	0	0
ENSSSAG00000039287	0	0	0	0	0	0	0	0	0	0	0	0	0	0	0	0	0	0	0	0	0	0	0	0	0	0	0	0	0	0	0	0	0	0	0	0	0	0	0	0	0	0
ENSSSAG00000039284	19	22	13	0	0	20	0	17	10	8	10	22	0	0	0	0	22	0	0	35	9	16	0	16	23	0	0	0	13	0	29	15	36	17	11	15	15	5	10	14	0	22
ENSSSAG00000039285	0	0	0	0	0	0	0	0	0	0	0	0	0	0	0	0	0	0	0	0	0	0	0	0	0	0	0	0	0	0	0	0	0	0	0	0	0	0	0	0	0	0
ENSSSAG00000039288	589	515	348	645	847	544	475	624	567	610	450	613	529	880	1014	626	556	565	542	930	651	615	693	593	789	726	618	534	655	508	607	697	681	449	845	481	721	626	622	403	530	568
ENSSSAG00000039289	0	0	0	0	0	0	0	0	0	0	0	0	0	0	0	0	0	0	0	0	0	0	0	0	0	0	0	0	0	0	0	0	0	0	0	0	0	0	0	0	0	0
ENSSSAG00000077407	160	594	260	213	217	248	141	347	247	246	234	131	160	342	364	123	304	173	201	277	156	283	222	186	295	277	337	205	231	281	293	105	294	230	195	333	176	148	311	206	210	343
ENSSSAG00000044270	0	0	0	0	0	0	0	0	0	0	0	0	0	0	0	0	0	0	0	0	0	0	0	0	0	0	0	0	0	0	0	0	0	0	0	0	0	0	0	0	0	0
ENSSSAG00000064165	0	0	0	0	0	0	0	0	0	0	0	0	0	0	0	0	0	0	0	0	0	0	0	0	0	0	0	0	0	0	0	0	0	0	0	0	0	0	0	0	0	0
ENSSSAG00000041799	52	45	17	29	18	21	22	39	35	34	38	33	38	47	32	9	15	50	44	58	25	41	19	35	24	24	19	26	49	17	27	14	33	31	21	32	37	18	18	24	38	9
ENSSSAG00000037288	0	0	0	0	0	0	0	0	0	0	0	0	0	0	0	0	0	0	0	0	0	0	0	0	0	0	0	0	0	0	0	0	0	0	0	0	0	0	0	0	0	0
ENSSSAG00000063705	0	0	0	0	0	0	0	0	0	0	0	0	0	0	0	0	0	0	0	0	0	0	0	0	0	0	0	0	0	0	0	0	0	0	0	0	0	0	0	0	0	0
ENSSSAG00000063706	3171	3626	2515	3226	2404	2709	2064	2516	2747	2462	2814	2787	2447	2750	2428	1819	1991	2978	1998	2857	1908	2048	2720	2551	2551	2580	1934	2482	2770	2178	2164	2431	2154	2480	2707	2938	2244	2216	2749	2817	2465	3055
ENSSSAG00000063707	357	399	311	353	354	276	281	248	303	284	358	265	362	344	279	237	203	435	263	402	350	251	431	329	360	376	305	263	268	321	280	336	379	262	358	397	375	264	341	352	343	409
ENSSSAG00000063700	877	799	533	722	827	650	592	798	772	645	750	622	738	873	953	513	707	791	620	976	771	713	627	715	1000	895	639	750	810	820	689	778	771	679	787	756	676	624	621	671	813	853
ENSSSAG00000063701	0	0	0	4	0	0	0	0	0	0	0	0	0	0	0	0	0	0	0	0	0	0	0	0	0	0	0	0	0	0	0	0	0	0	0	0	0	0	0	0	0	0
ENSSSAG00000063702	604	776	479	608	679	569	433	616	632	665	641	481	596	684	458	512	449	663	656	737	563	557	657	637	582	493	421	545	521	554	437	461	584	533	515	551	505	669	619	644	626	585
ENSSSAG00000063703	0	0	0	0	0	0	0	0	0	0	0	0	0	0	0	0	0	0	0	0	0	0	0	0	0	0	0	0	0	0	0	0	0	0	0	0	0	0	0	0	0	0
ENSSSAG00000037280	0	0	0	0	0	0	0	0	0	0	0	0	0	0	0	0	0	0	0	0	0	0	0	0	0	0	0	0	0	0	0	0	0	0	0	0	0	0	0	0	0	0
ENSSSAG00000037281	21	16	19	0	8	24	3	9	25	16	11	0	14	14	0	3	23	0	34	37	8	3	15	17	21	9	4	4	4	19	9	0	14	11	0	6	14	6	9	15	13	24
ENSSSAG00000037282	0	0	0	0	0	0	0	0	0	0	0	0	0	0	0	0	0	0	0	0	0	0	0	0	0	0	0	0	0	0	0	0	0	0	0	0	0	0	0	0	0	0
ENSSSAG00000063708	0	0	0	0	0	0	0	0	0	0	0	0	0	0	0	0	0	0	0	0	0	0	0	0	0	0	0	0	0	0	0	0	0	0	0	0	0	0	0	0	0	0
ENSSSAG00000063709	383	408	235	319	287	215	229	213	269	285	230	208	224	231	153	148	271	433	229	329	342	251	277	291	254	353	191	205	217	357	219	202	319	269	285	382	189	245	327	318	240	352
ENSSSAG00000067634	0	0	0	0	0	0	0	0	0	0	0	0	0	0	0	0	0	0	0	0	0	0	0	0	0	0	0	0	0	0	0	0	0	0	0	0	0	0	0	0	0	0
ENSSSAG00000067635	0	0	0	0	0	0	0	0	0	0	0	0	0	0	0	0	0	0	0	0	0	0	0	0	0	0	0	0	0	0	0	0	0	0	0	0	0	0	0	0	0	0
ENSSSAG00000067636	0	0	0	0	0	0	0	0	0	0	0	0	0	0	0	0	0	0	0	0	0	0	0	0	0	0	0	0	0	0	0	0	0	0	0	0	0	0	0	0	0	0
ENSSSAG00000067637	0	0	0	0	0	0	0	0	0	0	0	0	0	0	0	0	0	0	0	0	0	0	0	0	0	0	0	0	0	0	0	0	0	0	0	0	0	0	0	0	0	0
ENSSSAG00000067630	0	0	0	0	0	0	0	0	0	0	0	0	0	0	0	0	0	0	0	0	0	0	0	0	0	0	0	0	0	0	0	0	0	0	0	0	0	0	0	0	0	0
ENSSSAG00000067631	0	0	0	0	0	0	0	0	0	0	0	0	0	0	0	0	0	0	0	0	0	0	0	0	0	0	0	0	0	0	0	0	0	0	0	0	0	0	0	0	0	0
ENSSSAG00000075950	0	0	0	0	0	0	0	0	0	0	0	0	0	0	0	0	0	0	0	0	0	0	0	0	0	0	0	0	0	0	0	0	0	0	0	0	0	0	0	0	0	0
ENSSSAG00000067633	0	0	0	0	0	0	0	0	0	0	0	0	0	0	0	0	0	0	0	0	0	0	0	0	0	0	0	0	0	0	0	0	0	0	0	0	0	0	0	0	0	0
ENSSSAG00000067638	103	129	89	73	69	84	97	83	110	64	97	126	67	137	58	76	67	114	120	101	54	110	85	75	71	94	60	50	67	46	106	61	78	78	106	73	51	105	104	77	104	120
ENSSSAG00000067639	28	24	4	36	18	27	32	24	36	24	0	23	33	0	30	29	35	41	20	26	22	24	27	27	50	39	59	64	31	49	16	74	44	36	44	34	49	17	45	15	28	20
ENSSSAG00000075958	12	0	0	0	0	0	7	0	0	0	0	0	0	0	0	0	0	0	0	0	0	0	0	0	0	0	0	0	3	0	0	0	8	0	0	0	0	0	0	0	0	19
ENSSSAG00000075959	0	0	0	0	5	0	0	0	0	8	0	0	5	0	0	0	0	0	0	0	0	0	0	0	0	0	0	0	0	0	0	6	0	0	0	0	6	0	0	0	0	0
ENSSSAG00000001278	823	800	604	622	785	617	619	956	715	732	758	707	663	805	740	483	740	807	635	944	706	686	883	644	819	788	576	743	829	592	589	581	669	694	609	650	844	625	776	704	723	853
ENSSSAG00000057769	0	0	0	0	0	0	0	0	0	0	0	0	0	0	0	0	0	0	0	0	0	0	0	0	0	0	0	0	0	0	0	0	0	0	0	0	0	0	0	0	0	0
ENSSSAG00000081309	1129	1369	1052	993	1050	966	922	1055	879	926	1233	811	917	1091	1134	670	784	953	1057	1446	912	754	1099	1146	1010	1119	769	947	901	796	833	849	914	1066	938	982	931	862	1260	1149	979	1065
ENSSSAG00000001270	0	0	0	0	0	0	0	0	0	0	0	0	0	0	0	0	0	0	0	0	0	0	0	0	0	0	0	0	0	0	0	0	0	0	0	0	0	0	0	0	0	0
ENSSSAG00000006553	21	27	17	23	23	24	12	40	18	22	19	34	25	24	8	16	22	25	0	28	0	17	30	10	33	12	45	27	26	18	19	24	21	26	27	17	13	18	17	15	29	20
ENSSSAG00000001272	0	0	0	0	0	0	0	0	0	0	0	0	0	0	0	0	0	0	0	0	0	0	0	0	0	0	0	0	0	0	0	0	0	0	0	0	0	0	0	0	0	0
ENSSSAG00000001273	0	0	0	0	0	0	0	0	0	0	0	0	0	0	0	0	0	0	0	0	0	0	0	0	0	0	0	0	0	0	0	0	0	0	0	0	0	0	0	0	0	0
ENSSSAG00000001274	0	12	10	0	29	27	13	33	5	0	10	10	11	12	0	21	5	5	10	20	14	9	10	8	23	8	6	31	12	0	0	0	6	8	11	0	22	0	4	13	0	7
ENSSSAG00000001275	61	37	16	42	18	96	14	63	14	18	18	44	17	18	53	26	48	61	24	30	36	28	26	28	27	73	16	75	8	26	29	24	39	42	32	40	72	10	37	38	45	49
ENSSSAG00000001276	0	0	0	4	0	0	0	0	0	0	0	0	0	4	0	0	7	0	0	0	0	0	0	0	0	0	0	0	0	0	0	0	0	0	0	0	0	0	0	0	0	0
ENSSSAG00000001277	191	185	163	160	128	127	103	106	99	126	147	88	113	183	158	111	127	136	84	156	110	90	134	91	65	63	103	158	144	98	109	115	105	100	121	78	171	98	137	103	169	114
ENSSSAG00000005568	217	274	161	151	147	111	106	173	195	104	109	160	159	170	158	95	128	193	192	199	126	129	214	174	247	170	171	153	140	144	135	173	110	150	170	150	134	120	174	238	206	167
ENSSSAG00000005569	74	88	40	107	29	30	66	53	92	44	44	37	51	42	38	50	31	82	39	40	46	33	86	76	71	90	61	64	99	60	33	62	101	88	65	89	43	61	60	44	43	78
ENSSSAG00000005560	140	164	195	189	134	175	156	164	161	173	184	85	127	115	112	182	50	107	148	214	150	167	104	150	169	74	105	100	176	140	105	115	177	126	107	157	116	118	141	134	145	199
ENSSSAG00000005561	0	0	0	0	0	0	0	0	0	0	0	0	0	0	0	0	0	0	0	0	0	0	0	0	0	0	0	0	0	0	0	0	0	0	0	0	0	0	0	0	0	0
ENSSSAG00000005562	1078	1237	664	885	974	725	584	784	930	738	811	710	859	833	633	771	741	1124	754	1035	830	687	864	1065	821	775	565	923	468	604	550	651	837	666	763	896	681	965	1011	1091	968	1107
ENSSSAG00000005563	0	0	0	0	0	0	0	0	0	0	0	0	0	0	0	0	0	0	0	0	0	0	0	0	0	0	0	0	0	0	0	0	0	0	0	0	0	0	0	0	0	0
ENSSSAG00000005564	0	0	0	0	0	0	0	0	0	0	0	0	0	0	0	0	0	0	0	0	0	0	0	0	0	0	0	0	0	0	0	0	0	0	0	0	0	0	0	0	0	0
ENSSSAG00000005565	0	0	0	0	3	0	0	0	0	0	0	0	0	0	0	0	0	0	0	0	0	3	3	0	4	0	0	0	0	6	0	0	0	8	0	0	0	0	0	0	0	0
ENSSSAG00000005566	471	394	320	380	381	353	309	347	496	424	394	329	320	375	379	306	328	335	355	449	377	354	409	403	493	505	305	276	449	306	277	271	315	332	363	348	368	394	464	342	385	335
ENSSSAG00000005567	252	367	223	364	199	194	158	244	226	231	273	260	310	235	177	167	195	296	160	278	207	243	256	242	228	222	204	211	268	248	213	190	197	250	201	197	198	232	305	286	330	340
ENSSSAG00000049599	0	0	0	0	0	0	0	0	0	0	0	0	0	0	0	0	0	0	0	0	0	0	0	0	0	0	0	0	0	0	0	0	0	0	0	0	0	0	0	0	0	0
ENSSSAG00000068289	13	4	5	8	0	11	5	0	0	0	0	4	9	0	20	0	0	3	0	3	0	0	0	0	0	0	9	4	0	0	9	9	0	11	6	0	0	0	0	0	4	0
ENSSSAG00000081300	25	37	10	20	35	6	27	18	15	17	8	30	32	9	25	0	0	15	0	22	16	9	20	18	50	0	16	11	26	4	16	25	19	22	20	11	28	28	15	19	51	16
ENSSSAG00000081301	366	483	370	372	420	442	304	403	446	400	433	359	379	474	427	364	294	383	388	433	386	362	424	363	402	321	364	315	449	342	312	318	284	342	327	334	339	283	328	348	371	393
ENSSSAG00000061635	0	0	0	0	0	0	0	0	0	0	0	0	0	0	0	0	0	0	0	0	0	0	0	0	0	0	0	0	0	0	0	0	0	0	0	0	0	0	0	0	0	0
ENSSSAG00000061632	0	4	0	0	10	0	0	0	0	0	0	4	0	9	0	0	0	0	4	14	0	12	0	0	13	4	0	0	0	0	14	5	0	0	0	9	28	0	0	0	4	8
ENSSSAG00000061633	0	0	0	0	0	0	0	0	0	0	0	0	0	0	0	0	0	0	0	0	0	0	0	0	0	0	0	0	0	0	0	0	0	0	0	0	0	0	0	0	0	0
ENSSSAG00000004422	375	477	312	345	204	259	201	322	399	342	208	281	290	338	347	196	253	501	292	443	330	297	384	436	644	537	400	414	542	435	346	358	442	298	391	523	386	328	427	500	343	487
ENSSSAG00000081306	0	0	0	0	0	0	0	0	0	0	0	0	0	0	0	0	0	0	0	0	0	0	0	0	0	0	0	0	0	0	0	0	0	0	0	0	0	0	0	0	0	0
ENSSSAG00000003431	3420	4362	4433	4459	5916	3769	3042	4639	4461	4444	4266	4137	3680	4399	4312	3400	3867	4294	4550	5795	5255	3489	5353	3808	3596	4418	2799	4155	3260	2608	3748	3347	3739	3369	4168	3918	3840	4074	4469	3445	3395	4239
ENSSSAG00000032632	76	80	85	55	21	96	21	35	15	58	0	16	33	67	21	37	39	124	64	84	0	60	0	125	80	74	44	0	31	0	0	27	71	16	55	0	38	41	20	50	52	50
ENSSSAG00000034123	0	0	0	0	0	0	0	0	0	0	0	0	0	0	0	0	0	0	0	0	0	0	0	0	0	0	0	0	0	0	0	0	0	0	0	0	0	0	0	0	0	0
ENSSSAG00000022198	0	0	0	0	0	0	0	0	0	0	0	0	0	0	0	0	0	0	0	0	0	0	0	0	0	0	0	0	0	0	0	0	0	0	0	0	0	0	0	0	0	0
ENSSSAG00000003433	0	0	0	0	0	0	0	0	0	0	0	0	0	0	0	0	0	0	0	0	0	0	0	0	0	0	0	0	0	0	0	0	0	0	0	0	0	0	0	0	0	0
ENSSSAG00000004426	858	869	530	627	491	675	498	695	872	786	782	568	758	638	608	653	652	972	621	913	691	695	755	907	891	926	794	720	1099	772	629	703	778	660	813	743	502	721	774	654	630	955
ENSSSAG00000003435	0	0	0	0	0	0	0	0	0	0	0	0	0	0	0	0	0	0	0	0	0	0	0	0	0	0	0	0	0	0	0	0	0	0	0	0	0	0	0	0	0	0
ENSSSAG00000004424	0	0	0	0	0	0	0	0	0	0	0	0	1	0	0	1	0	0	0	0	3	0	1	0	1	1	0	0	0	2	0	0	0	2	1	1	1	0	3	1	2	0
ENSSSAG00000025881	0	0	0	0	0	0	0	0	0	0	0	0	0	0	0	0	0	0	0	0	0	0	0	0	0	0	0	0	0	0	0	0	0	0	0	0	0	0	0	0	0	0
ENSSSAG00000025880	0	0	0	0	0	0	0	0	0	0	0	0	0	0	0	0	0	0	0	0	0	0	0	0	0	0	0	0	0	0	0	0	0	0	0	0	0	0	0	0	0	0
ENSSSAG00000004425	9	6	0	9	4	28	5	0	0	0	16	8	0	8	0	4	4	10	8	0	11	0	14	10	49	0	5	6	11	0	0	0	6	6	14	0	0	6	0	6	6	0
ENSSSAG00000075490	0	0	0	0	0	0	0	0	0	0	0	0	0	0	0	0	0	0	0	0	0	0	0	0	0	0	0	0	0	0	0	0	0	0	0	0	0	0	0	0	0	0
ENSSSAG00000025887	0	0	0	0	0	0	0	0	0	0	0	0	0	0	0	0	0	0	0	0	0	0	0	0	0	0	0	0	0	0	0	0	0	0	0	0	0	0	0	0	0	0
ENSSSAG00000074339	346	369	239	309	181	226	205	225	249	271	240	210	312	282	298	314	247	323	242	321	309	304	291	211	401	281	294	317	368	262	202	249	310	263	332	352	283	273	293	236	266	281
ENSSSAG00000004218	173	230	233	156	166	147	127	191	168	201	144	120	191	155	133	146	113	259	146	205	147	161	145	204	184	145	136	148	167	100	166	212	132	118	176	207	163	133	151	149	115	145
ENSSSAG00000068619	374	433	338	244	324	362	368	387	378	325	384	291	354	349	409	187	234	397	332	517	308	363	303	392	380	400	301	350	344	310	269	327	318	317	400	401	456	285	296	243	313	317
ENSSSAG00000068618	315	299	315	400	251	356	235	223	261	298	292	277	312	249	275	220	187	370	276	470	293	202	350	349	287	336	181	242	204	201	259	262	237	215	210	288	198	260	306	402	341	335
ENSSSAG00000004211	2519	2616	1586	2520	2234	2001	1771	1846	1951	2073	1816	1975	1936	2193	2200	1667	1710	2595	1891	2719	1988	1893	2476	2080	2606	2489	1907	2197	2468	1959	2357	1796	2230	2207	2553	2412	1988	2082	2215	2128	2016	2553
ENSSSAG00000068612	1057	1216	981	947	662	937	712	968	965	817	769	836	893	777	811	783	633	1164	809	1147	767	861	1029	723	1057	872	858	898	1157	1004	757	873	828	765	1029	1073	939	730	987	818	814	890
ENSSSAG00000068611	53	65	73	74	45	52	52	30	89	66	57	46	63	60	44	24	46	78	22	70	59	35	44	52	119	67	44	60	62	45	53	81	82	67	102	55	38	73	73	87	55	63
ENSSSAG00000004212	24	24	29	33	19	15	21	15	16	20	24	26	9	32	36	24	19	28	21	28	33	15	35	9	15	40	14	15	31	22	20	40	30	30	15	39	15	34	57	30	16	18
ENSSSAG00000068617	0	19	20	16	22	22	13	14	17	14	0	0	16	14	23	17	18	19	18	18	10	12	18	10	22	12	8	21	29	14	16	17	13	13	23	10	22	27	14	20	6	12
ENSSSAG00000068616	103	234	125	106	103	123	107	144	117	92	143	145	106	150	74	105	70	172	84	156	87	104	143	125	157	142	101	102	144	150	133	123	125	137	131	192	130	167	167	126	150	175
ENSSSAG00000074337	633	835	640	745	660	550	452	778	743	600	741	533	673	795	566	496	637	721	675	977	623	654	740	620	673	741	354	438	596	597	538	510	570	558	615	714	680	644	761	650	576	769
ENSSSAG00000068614	0	0	0	0	0	0	0	0	0	0	0	0	0	0	0	0	0	0	0	0	0	0	0	0	0	0	0	0	0	0	0	0	0	0	0	0	0	0	0	0	0	0
ENSSSAG00000006554	292	556	346	255	335	319	305	531	488	535	341	282	498	512	443	447	558	668	287	706	609	362	331	364	551	439	515	460	515	477	373	474	463	280	353	506	554	456	460	340	234	527
ENSSSAG00000076799	11	14	0	0	7	0	0	0	0	0	8	0	0	6	0	6	0	21	0	22	0	0	8	0	14	12	0	0	0	11	0	0	0	6	0	0	0	10	0	4	0	4
ENSSSAG00000076798	1762	2029	1316	1710	1333	1389	1069	1394	1573	1098	1221	1176	1491	1467	1531	1187	997	1559	1291	2361	1316	1215	1681	1706	1995	1881	1528	1716	2039	1517	1469	1647	1398	1180	1881	1633	1120	1399	1689	1423	1466	1532
ENSSSAG00000076791	0	0	0	0	0	0	0	0	0	0	0	0	0	0	0	0	0	0	0	0	0	0	0	0	0	0	0	0	0	0	0	0	0	0	0	0	0	0	0	0	0	0
ENSSSAG00000076790	6	8	5	9	14	6	12	8	2	0	7	7	0	2	4	17	0	11	7	2	0	10	16	5	11	6	3	0	0	18	5	5	0	6	16	8	20	6	0	10	5	12
ENSSSAG00000076793	0	0	0	0	0	0	0	0	0	0	0	0	0	0	0	0	0	0	0	0	0	0	0	0	0	0	0	0	0	0	0	0	0	0	0	0	0	0	0	0	0	0
ENSSSAG00000076792	0	0	0	0	0	0	0	0	0	0	0	0	0	0	0	0	0	0	0	0	0	0	0	0	0	0	0	0	0	0	0	0	0	0	0	0	0	0	0	0	0	0
ENSSSAG00000076795	71	218	219	202	188	145	145	104	101	127	102	178	119	162	149	209	104	139	159	145	53	117	111	70	209	132	95	58	39	104	108	71	157	252	232	73	113	78	147	128	229	170
ENSSSAG00000076794	6	0	0	0	0	0	0	0	0	0	0	0	0	4	0	0	0	0	0	0	0	0	4	0	0	0	0	0	0	0	0	0	0	0	0	0	0	0	0	6	8	0
ENSSSAG00000076797	16	14	60	21	17	13	23	36	16	24	36	21	22	21	34	21	0	3	17	31	17	23	28	10	11	29	44	20	0	26	18	14	24	23	7	40	10	12	12	31	22	44
ENSSSAG00000076796	1046	1130	834	993	928	938	719	805	911	773	1071	818	925	1043	1172	782	745	1042	684	1122	939	870	1136	886	935	1139	984	1014	1210	1022	856	1014	1091	821	993	984	1046	844	995	778	935	1096
ENSSSAG00000070829	416	413	406	547	434	486	410	446	432	317	432	343	389	549	395	316	411	547	380	612	475	420	515	523	415	432	409	379	500	340	397	320	453	398	398	393	340	455	430	425	354	514
ENSSSAG00000018206	0	0	0	0	0	0	0	0	0	0	0	0	0	0	0	0	0	0	0	0	0	0	0	0	0	0	0	0	0	0	0	0	0	0	0	0	0	0	0	0	0	0
ENSSSAG00000032631	0	0	0	0	0	0	0	0	0	0	0	0	0	0	0	0	0	0	0	0	0	0	0	0	0	0	0	0	0	0	0	0	0	0	0	0	0	0	0	0	0	0
ENSSSAG00000070821	0	0	0	0	0	0	0	0	0	0	0	0	0	0	0	0	0	0	0	0	0	0	0	0	0	0	0	0	0	0	0	0	0	0	0	0	0	0	0	0	0	0
ENSSSAG00000070820	12	36	16	10	19	17	14	9	20	13	13	3	26	17	22	24	23	28	18	12	33	9	17	9	16	21	19	11	17	9	12	11	22	22	14	25	28	10	7	10	9	20
ENSSSAG00000070823	7	6	0	10	11	0	18	11	12	0	0	0	8	0	22	5	11	17	15	13	18	16	11	11	10	0	61	0	31	8	19	0	0	0	0	4	17	11	17	4	0	0
ENSSSAG00000070822	1721	1928	1378	1610	1336	1460	1223	1288	1540	1227	1297	1500	1466	1584	1340	1128	1144	1470	1404	1827	1256	1303	1771	1567	1418	1584	1172	1352	1792	1411	1198	1300	1458	1443	1469	1705	1489	1452	1536	1816	1662	1919
ENSSSAG00000070825	14	12	18	0	14	8	14	14	10	16	10	12	19	31	42	10	16	17	4	23	18	0	23	6	47	42	0	12	0	18	33	18	4	5	7	8	7	22	3	24	8	23
ENSSSAG00000070824	65	69	76	63	61	94	53	60	81	59	44	54	102	83	97	39	56	89	66	101	109	100	68	72	157	82	54	106	87	89	77	83	85	79	102	75	120	51	93	75	35	82
ENSSSAG00000070827	237	290	138	216	256	202	95	165	203	170	176	216	181	231	170	128	160	241	157	277	195	174	235	133	199	196	139	128	208	135	145	163	130	189	97	183	156	188	203	151	191	194
ENSSSAG00000070826	171	196	117	172	120	153	123	137	153	135	128	163	149	167	127	100	102	102	178	214	131	132	186	135	168	124	127	163	185	149	130	127	142	154	96	144	103	130	177	160	147	177
ENSSSAG00000070793	175	146	98	139	88	150	82	137	162	130	114	86	120	88	44	121	75	109	81	99	81	119	129	106	113	86	115	106	108	92	111	93	113	132	89	96	82	108	94	148	119	157
ENSSSAG00000070792	134	101	112	112	43	80	59	99	102	58	55	104	91	77	97	57	40	96	62	102	46	42	79	69	193	149	219	129	127	112	119	101	54	95	159	127	139	64	103	110	95	119
ENSSSAG00000070791	868	842	627	734	562	768	597	812	827	721	889	580	755	769	800	612	720	929	620	1266	670	767	731	799	1109	1014	964	984	1103	909	798	848	884	620	982	892	813	737	813	639	728	875
ENSSSAG00000070790	930	1026	933	969	1169	1003	989	1166	1012	1030	972	758	946	1362	1235	1118	828	1124	1019	1467	1067	841	1122	986	948	1175	804	805	962	847	630	838	873	740	901	964	1022	672	992	854	800	932
ENSSSAG00000070797	942	910	668	693	612	766	628	639	761	582	877	597	765	788	790	631	573	909	589	1179	693	771	859	713	881	1022	727	864	1129	764	665	736	792	693	776	655	631	775	760	724	768	892
ENSSSAG00000070796	5	0	7	0	7	0	0	0	0	0	0	8	0	0	0	0	0	9	10	0	0	0	0	0	0	0	4	0	6	0	0	0	0	0	9	3	0	4	3	6	10	16
ENSSSAG00000070795	33	30	18	17	16	36	9	27	29	40	36	19	23	50	27	33	58	22	30	36	31	60	14	20	50	32	0	24	19	21	20	31	34	19	76	19	43	14	15	28	9	19
ENSSSAG00000070794	569	579	412	486	465	459	356	479	409	417	455	427	503	510	383	299	280	617	401	700	370	361	482	491	494	518	386	346	419	406	406	366	425	425	515	379	298	380	470	531	547	475
ENSSSAG00000070799	0	10	0	0	0	0	0	0	4	10	6	0	0	9	5	0	0	0	0	4	0	0	0	5	8	9	7	0	6	0	6	6	4	0	9	0	3	4	0	0	6	7
ENSSSAG00000070798	2	0	8	0	5	3	5	3	6	4	0	5	0	4	0	2	4	0	0	11	7	3	8	5	8	0	0	5	0	7	0	2	0	4	0	0	4	6	4	0	9	2
ENSSSAG00000062941	18	15	7	13	14	13	18	16	10	4	6	10	19	20	20	15	0	16	4	14	24	22	18	4	21	4	5	14	12	17	3	10	8	3	10	16	20	20	22	7	23	35
ENSSSAG00000062940	1422	1997	1556	1508	1364	1423	1317	1618	1589	1258	1599	1444	1490	1487	1190	988	990	1810	1514	1945	1281	1285	1527	1459	1336	1390	1026	1135	1437	1211	1034	1245	1178	1470	1328	1609	1317	1332	1605	1951	1488	1611
ENSSSAG00000062943	0	0	0	0	0	0	0	0	0	0	0	0	0	0	0	0	0	0	0	0	0	0	0	0	0	0	0	0	0	0	0	0	0	0	0	0	0	3	0	0	0	0
ENSSSAG00000062942	1779	1998	1754	1832	1528	1627	1344	1661	1719	1610	1463	1412	1495	1837	1613	1399	1339	1713	1563	2168	1580	1456	1716	1725	1799	1671	1438	1416	1911	1401	1492	1387	1495	1406	1607	1542	1433	1401	1700	1692	1370	1653
ENSSSAG00000062945	0	0	0	0	0	0	0	0	0	0	0	0	0	0	0	0	0	0	0	0	0	0	0	0	0	0	0	0	0	0	0	0	0	0	0	0	0	0	0	0	0	0
ENSSSAG00000062944	357	376	283	238	270	318	213	291	222	254	248	263	270	351	213	234	187	303	315	435	280	206	280	298	337	378	272	337	363	334	265	283	229	309	264	278	287	224	268	331	275	354
ENSSSAG00000062947	230	125	97	166	151	168	133	161	172	123	136	121	123	158	129	87	154	130	131	127	148	159	173	73	151	149	200	145	136	144	97	182	142	187	200	120	158	163	163	166	128	154
ENSSSAG00000062946	3	3	0	3	0	0	0	0	0	0	3	0	0	5	0	0	3	0	0	0	0	0	0	0	0	0	0	0	0	0	0	0	0	0	0	0	0	0	7	0	0	0
ENSSSAG00000077446	1311	1525	1053	1357	1160	1337	947	1289	1364	1424	1376	1036	1167	1554	1296	1068	1175	1845	1093	1565	1493	1271	1175	1561	1339	1614	1116	1219	1344	1155	1021	1201	1341	853	1371	1270	1423	986	1163	1193	1031	1442
ENSSSAG00000062948	2350	3216	2466	2375	1535	2280	1558	2135	1624	2087	1974	1497	2613	2421	1559	1734	1588	2261	1981	3504	1980	1578	1790	2228	2534	2185	2177	1626	2304	1887	1509	2004	2139	1471	2698	1947	2058	1944	1894	1620	1765	2138
ENSSSAG00000077444	245	479	371	260	224	255	264	588	320	261	334	234	283	254	409	233	281	175	258	286	230	342	332	303	311	268	429	266	310	322	504	220	305	369	368	385	311	220	428	412	318	494
ENSSSAG00000077445	0	0	0	0	4	0	0	0	0	13	0	0	0	7	6	0	0	0	7	8	7	17	8	0	0	0	82	26	0	0	0	0	3	0	12	16	44	0	0	0	11	6
ENSSSAG00000077442	0	0	0	0	7	0	0	0	0	0	0	0	0	0	0	0	0	7	0	0	0	0	7	0	0	0	0	0	0	0	12	0	0	4	0	0	0	0	0	10	0	0
ENSSSAG00000077443	308	229	170	230	143	215	134	212	170	173	206	181	151	147	215	217	233	248	141	187	179	149	145	193	354	403	323	321	388	343	235	247	297	129	339	256	293	128	211	134	208	236
ENSSSAG00000077440	531	601	440	533	372	418	426	503	423	440	483	494	400	415	354	432	319	450	519	595	426	400	446	447	603	555	429	477	494	427	405	351	455	585	505	483	390	416	521	589	538	478
ENSSSAG00000077441	0	0	0	0	0	0	0	0	0	0	0	0	0	0	0	0	0	0	0	0	0	0	0	0	0	0	0	0	0	0	0	0	0	0	0	0	0	0	0	0	0	0
ENSSSAG00000032637	0	0	0	0	0	0	0	0	0	0	0	0	0	0	0	0	0	0	0	0	0	0	0	0	0	0	0	0	0	0	0	0	0	0	0	0	0	0	0	0	0	0
ENSSSAG00000057726	12	5	0	0	7	0	0	0	0	0	0	0	8	0	0	0	0	8	0	10	0	0	20	0	0	0	0	0	0	6	0	0	7	4	0	5	0	0	11	0	0	11
ENSSSAG00000057721	14	7	28	14	4	0	0	0	0	0	30	0	4	0	0	14	0	0	0	6	14	0	0	0	9	26	18	8	36	0	4	0	42	6	0	20	0	0	10	5	12	7
ENSSSAG00000034160	45	43	39	34	22	17	29	37	33	24	36	17	9	62	17	31	14	16	49	55	29	16	24	48	26	28	24	6	32	21	20	38	33	37	44	25	30	39	40	31	33	32
ENSSSAG00000057729	0	0	0	0	0	0	0	0	0	0	0	0	0	0	0	0	0	0	0	0	0	0	0	0	0	0	0	0	0	0	0	0	0	0	0	0	0	0	0	0	0	0
ENSSSAG00000034165	0	0	0	0	0	0	0	0	0	0	0	0	0	0	0	0	0	0	0	0	0	0	0	0	0	0	0	0	0	0	0	0	0	0	0	0	0	0	0	0	0	0
ENSSSAG00000034167	0	0	0	0	0	0	0	0	0	0	0	0	0	0	0	0	0	0	0	0	0	0	0	0	0	0	0	0	0	0	0	0	0	0	0	0	0	0	0	0	0	0
ENSSSAG00000018678	0	0	0	0	0	0	0	0	0	0	0	0	0	0	0	0	0	0	0	0	0	0	0	0	0	0	0	0	0	0	0	0	0	0	0	0	0	0	0	0	0	0
ENSSSAG00000079518	0	0	0	0	0	0	0	0	0	0	0	0	0	0	0	0	0	0	0	0	0	0	0	0	0	0	0	0	0	0	0	0	0	0	0	0	0	0	0	0	0	0
ENSSSAG00000079519	6	0	6	17	10	12	18	5	9	17	16	11	6	18	14	25	8	11	6	26	4	15	10	11	0	7	9	7	0	21	9	25	8	6	30	9	16	15	17	6	13	26
ENSSSAG00000076650	0	0	0	0	0	0	0	0	0	0	0	0	0	0	0	0	0	0	0	0	0	0	0	0	0	0	0	0	0	0	0	0	0	0	0	0	0	0	0	0	0	0
ENSSSAG00000079512	523	797	572	526	589	617	445	523	688	592	654	591	694	700	489	577	520	671	536	805	638	575	768	687	649	632	452	585	755	486	406	538	520	571	695	490	581	496	641	609	554	671
ENSSSAG00000079513	280	352	370	438	259	325	154	284	261	262	291	283	348	279	260	190	189	361	183	356	300	334	344	210	305	274	204	186	227	262	243	256	267	260	257	262	269	217	303	361	322	393
ENSSSAG00000079510	55	31	33	38	64	28	43	64	65	37	25	30	47	45	48	36	43	90	14	54	31	39	48	70	72	34	47	40	68	34	11	31	52	28	53	29	19	51	62	43	22	62
ENSSSAG00000079511	101	77	74	136	58	80	100	124	83	84	127	48	50	108	151	66	180	119	91	100	129	121	85	108	163	166	117	173	87	191	110	110	175	84	164	95	185	115	118	120	56	121
ENSSSAG00000079516	0	0	0	0	0	0	0	0	0	0	0	0	0	0	0	0	0	0	0	0	0	0	0	0	0	0	0	0	0	0	0	0	0	0	0	0	0	0	0	0	0	0
ENSSSAG00000079517	9954	9206	5809	7429	7997	7801	6287	7841	8004	7634	7103	5678	7100	8602	9519	7553	7415	8771	6063	10238	8732	7808	8142	8384	11962	12708	9555	9770	11718	10305	8171	8017	11101	6642	10671	9412	9613	7250	7970	6871	7792	9311
ENSSSAG00000079514	79	95	38	97	23	69	44	27	33	95	44	38	91	42	72	34	24	55	33	55	41	47	63	22	84	75	67	61	124	56	54	38	55	32	46	48	53	25	63	71	85	99
ENSSSAG00000079515	2255	2858	2063	2057	1748	1918	1632	1683	1908	1807	1784	1891	1903	2218	1840	1430	1271	2341	1681	2617	1587	1597	2189	1744	1938	1785	1499	1391	2040	1795	1757	1540	1577	1787	2019	2068	1616	1702	1963	2190	1948	2224
ENSSSAG00000053014	656	993	956	441	514	387	393	609	624	318	557	726	609	461	753	437	349	551	582	824	431	486	550	699	825	695	1022	1013	961	569	763	906	735	781	937	1063	1229	561	699	835	704	941
ENSSSAG00000046195	0	0	0	0	0	0	0	0	0	0	0	0	0	0	0	0	0	0	0	0	0	0	0	0	0	0	0	0	0	0	0	0	0	0	0	0	0	0	0	0	0	0
ENSSSAG00000019158	0	0	0	0	0	0	0	0	0	0	0	0	0	0	0	0	0	0	0	0	0	0	0	0	0	0	0	0	0	0	0	0	0	0	0	0	0	0	0	0	0	0
ENSSSAG00000019159	0	0	0	0	0	0	0	0	0	0	0	0	0	0	0	0	0	0	0	0	0	0	0	0	0	0	0	0	0	0	0	0	0	0	0	0	0	0	0	0	0	0
ENSSSAG00000055599	5	0	0	0	0	0	0	0	0	0	0	0	0	0	0	3	0	0	0	0	0	0	0	0	0	0	0	0	0	6	0	0	0	0	0	0	0	0	0	6	0	0
ENSSSAG00000057099	120	85	52	58	66	63	49	92	62	84	43	56	78	86	51	34	53	46	47	35	51	26	41	121	69	106	94	98	47	87	64	56	96	72	97	104	102	58	47	86	63	69
ENSSSAG00000057098	975	1575	902	954	1043	1129	1083	912	1169	946	1151	1066	967	1327	882	642	862	1293	1021	1476	776	997	1204	1226	1115	747	792	731	891	920	802	759	889	1174	916	1073	882	794	1287	1379	1067	967
ENSSSAG00000057097	0	0	4	0	0	0	0	0	0	0	0	0	0	0	0	0	0	0	0	12	0	0	0	0	0	0	0	0	0	0	0	0	0	0	0	0	0	0	0	0	0	0
ENSSSAG00000057096	0	0	0	0	0	0	0	0	0	0	0	0	0	0	0	0	0	0	0	0	0	0	0	0	0	0	0	0	0	0	0	0	0	0	0	0	0	0	0	0	0	0
ENSSSAG00000057095	0	17	0	0	0	0	0	0	0	0	0	0	0	0	0	0	0	0	0	0	0	0	0	0	0	0	0	0	0	0	0	0	0	0	0	0	0	0	0	0	0	0
ENSSSAG00000057094	0	0	0	0	0	0	0	0	0	0	0	0	0	0	4	0	0	0	0	7	0	0	4	0	0	0	0	0	0	0	0	0	0	0	0	0	0	11	0	0	0	4
ENSSSAG00000057093	452	612	522	436	443	369	419	475	422	408	454	440	441	481	582	435	350	419	507	636	496	346	553	342	359	419	264	365	461	291	357	341	397	334	287	368	390	308	403	392	383	381
ENSSSAG00000057092	747	988	700	761	698	655	529	724	670	663	645	578	730	825	847	566	597	786	669	972	734	689	921	667	720	821	626	638	646	655	621	624	536	637	709	661	675	681	807	630	771	632
ENSSSAG00000057091	1827	2032	1359	1724	1439	1594	1286	1280	1813	1513	1747	1711	1335	1387	1943	1205	1372	2187	1502	2861	1700	1728	1800	1775	2169	2593	1859	2203	2761	2225	1502	1832	2292	1589	1941	1981	2004	1808	1821	1872	1396	2232
ENSSSAG00000057090	222	247	204	147	111	142	88	175	210	89	181	212	209	162	228	87	78	137	152	192	113	130	180	124	231	282	526	375	447	232	229	286	261	215	369	278	236	154	183	122	210	218
ENSSSAG00000075170	0	0	0	0	0	0	0	0	0	0	0	0	0	0	0	0	0	0	0	0	0	0	0	0	0	0	0	0	0	0	0	0	0	0	0	0	0	0	0	0	0	0
ENSSSAG00000075171	312	353	300	209	295	242	203	338	270	246	223	238	262	283	215	140	201	203	258	366	246	137	299	222	292	271	209	229	226	285	248	171	197	247	174	168	236	280	272	325	333	256
ENSSSAG00000075172	0	0	0	0	0	0	0	0	0	0	0	0	0	0	0	0	0	0	0	0	0	0	0	0	0	0	0	0	0	0	0	0	0	0	0	0	0	0	0	0	0	0
ENSSSAG00000075173	0	0	0	0	0	0	0	0	0	0	0	0	0	0	0	0	0	0	0	0	0	0	0	0	0	0	0	0	0	0	0	0	0	0	0	0	0	0	0	0	0	0
ENSSSAG00000075174	0	0	0	0	0	0	0	0	0	0	0	0	0	0	0	0	0	0	0	0	0	0	0	0	0	0	0	0	0	0	0	0	0	0	0	0	0	0	0	0	0	0
ENSSSAG00000075175	0	0	0	0	0	0	0	0	0	0	0	0	0	0	0	0	0	0	0	0	0	0	0	0	0	0	0	0	0	0	0	0	0	0	0	0	0	0	0	0	0	0
ENSSSAG00000075176	2258	2993	2031	2346	2288	2345	1993	2299	2487	2297	2371	2009	2202	2354	2125	1642	1792	2513	1639	3022	1985	1848	2646	2173	2392	2264	1571	1693	2368	1851	1718	1824	2068	2201	2456	2133	1782	2084	2115	2093	2015	2574
ENSSSAG00000075177	0	0	0	0	0	0	0	0	0	0	0	0	0	0	0	0	0	0	0	0	0	0	0	0	0	0	0	0	0	0	0	0	0	0	0	0	0	0	0	0	0	0
ENSSSAG00000075178	289	238	249	227	202	172	222	174	224	181	149	192	177	180	133	117	114	202	101	247	114	127	202	121	138	158	149	121	145	109	146	137	161	193	142	156	162	104	249	244	215	204
ENSSSAG00000075179	0	0	0	0	0	0	0	0	0	0	0	0	0	0	0	0	0	0	0	0	0	0	0	0	0	0	0	0	0	0	0	0	0	0	0	0	0	0	0	0	0	0
ENSSSAG00000065534	0	0	0	0	0	0	0	0	0	0	0	0	0	0	0	0	0	0	0	0	0	0	0	0	0	0	0	0	0	0	0	0	0	0	0	0	0	0	0	0	0	0
ENSSSAG00000060549	12	21	12	14	10	16	18	6	15	30	16	10	8	19	24	25	0	7	0	30	25	28	25	41	37	30	20	30	19	18	20	34	48	40	47	41	21	27	0	0	31	38
ENSSSAG00000060548	337	376	300	310	318	354	230	428	484	433	386	207	303	359	490	323	349	434	350	443	330	337	381	306	419	486	484	476	413	370	294	316	440	284	369	389	306	318	375	345	259	337
ENSSSAG00000060543	0	0	0	0	0	0	0	0	0	0	0	0	0	0	0	0	0	0	0	0	0	0	0	0	0	0	0	0	0	0	0	0	0	0	0	0	0	0	0	0	0	0
ENSSSAG00000060542	191	124	98	94	95	98	76	119	107	123	107	107	129	102	141	104	85	103	105	149	127	89	108	173	194	147	110	159	143	91	144	110	156	117	126	146	88	106	152	114	84	118
ENSSSAG00000060540	4	0	0	6	2	0	2	8	2	0	2	10	2	2	2	0	2	2	0	6	0	0	0	4	10	0	2	4	0	2	4	12	12	0	2	4	4	6	0	0	2	4
ENSSSAG00000060546	85	92	81	37	34	75	54	47	45	63	43	82	47	68	64	72	41	134	47	69	67	88	66	66	156	203	140	129	62	54	87	94	166	72	111	141	194	65	51	62	51	86
ENSSSAG00000060545	104	123	72	123	108	98	60	114	82	85	64	61	110	108	74	86	100	123	92	110	65	62	136	100	85	89	55	64	120	92	74	66	77	109	112	118	78	62	70	62	70	81
ENSSSAG00000002219	0	0	0	0	0	0	0	0	0	0	0	0	0	0	0	0	0	0	0	0	0	0	0	0	0	0	0	0	0	0	0	0	0	0	0	0	0	0	0	0	0	0
ENSSSAG00000067596	142	142	103	123	79	168	81	152	167	112	88	69	165	123	114	145	108	116	168	198	80	92	175	115	244	117	89	84	115	94	100	120	58	101	144	124	111	93	137	87	68	148
ENSSSAG00000002217	840	1023	735	885	652	711	728	735	870	665	732	697	688	868	871	631	648	894	710	968	662	705	855	823	733	761	601	554	710	737	544	731	687	743	787	846	738	723	827	785	658	874
ENSSSAG00000002216	734	698	518	562	595	486	451	661	536	524	408	471	546	618	591	511	468	640	408	728	468	525	701	600	696	709	645	572	665	531	456	603	683	428	508	450	495	530	530	520	413	594
ENSSSAG00000002215	0	0	0	0	0	0	0	0	0	0	0	0	0	0	0	0	0	0	0	0	0	0	0	0	0	0	1	0	0	0	0	0	0	0	0	0	0	0	0	0	0	0
ENSSSAG00000002214	0	0	0	0	0	0	0	0	0	0	0	0	0	0	0	0	0	0	0	0	0	0	0	0	0	0	0	0	0	0	0	0	0	0	0	0	0	0	0	0	0	0
ENSSSAG00000002213	45	38	21	26	37	21	18	35	35	10	30	33	19	16	10	39	7	48	13	77	28	17	30	23	55	39	50	29	19	16	43	37	29	22	22	55	59	26	22	29	35	35
ENSSSAG00000002212	0	5	4	0	7	0	0	0	0	5	0	4	0	0	0	0	0	0	0	0	0	0	0	0	0	0	0	0	0	0	4	0	0	0	0	0	0	0	0	10	0	0
ENSSSAG00000002211	8	3	0	0	2	4	9	6	3	0	4	8	0	5	7	2	8	0	0	1	6	0	0	4	1	3	0	9	11	1	0	3	13	8	2	1	2	11	2	7	0	0
ENSSSAG00000002210	0	0	0	8	9	0	0	0	0	12	0	0	0	9	0	5	0	0	0	0	19	0	0	0	0	0	37	0	11	0	22	0	0	8	0	4	12	0	10	13	5	0
ENSSSAG00000045718	120	123	155	114	124	84	86	82	116	66	62	92	101	88	118	53	64	83	96	155	88	124	130	116	138	91	151	126	107	72	91	108	71	99	102	138	78	40	129	92	97	98
ENSSSAG00000062297	0	0	0	0	0	0	0	0	0	0	0	0	0	0	0	0	0	0	0	0	0	0	0	0	0	0	0	0	0	0	0	0	0	0	0	0	0	0	0	0	0	0
ENSSSAG00000021433	0	0	0	0	0	0	0	0	0	0	0	0	0	0	0	0	0	0	0	0	0	0	0	0	0	0	0	0	0	0	0	0	0	0	0	0	0	0	0	0	0	0
ENSSSAG00000062296	0	0	0	0	0	0	0	0	0	0	0	0	0	0	0	0	0	0	0	0	0	0	0	0	0	0	0	0	0	0	0	0	0	0	0	0	0	0	0	0	0	0
ENSSSAG00000074494	0	0	0	0	0	0	0	0	0	0	0	0	0	0	0	0	0	0	0	0	0	0	0	0	0	0	0	0	0	0	0	0	0	0	0	0	0	0	0	0	0	0
ENSSSAG00000074495	969	919	900	1006	1064	983	827	1117	1040	845	783	722	909	970	951	874	852	911	823	1332	749	932	1138	954	1056	1085	910	999	1043	959	908	939	1189	812	1059	882	929	925	937	709	845	1002
ENSSSAG00000074496	1182	1515	1176	1224	1132	1210	940	1341	1305	1003	975	1036	1018	1257	1027	794	748	871	683	1398	835	838	1439	787	843	1021	1084	987	957	890	1038	953	863	965	1109	1110	1041	1066	1256	1052	1113	1139
ENSSSAG00000071469	17	0	32	7	14	0	6	14	10	8	15	24	12	0	31	17	13	0	12	19	17	3	17	8	0	16	20	9	9	20	0	9	27	0	16	12	6	31	5	0	12	15
ENSSSAG00000074490	167	157	103	117	113	112	83	139	140	145	151	97	120	139	137	171	186	201	77	164	135	149	161	174	169	165	115	99	192	172	108	133	130	137	183	81	92	152	83	142	151	164
ENSSSAG00000074491	95	103	90	80	117	74	46	129	134	114	69	70	81	98	142	101	58	123	84	99	48	79	106	55	121	96	97	135	104	62	86	89	82	74	114	101	140	68	80	70	88	81
ENSSSAG00000074492	175	185	184	167	173	210	178	197	106	155	156	151	178	246	121	62	118	211	128	265	203	164	166	101	139	135	133	209	247	144	122	160	252	138	133	120	124	102	135	168	138	163
ENSSSAG00000074493	0	2	0	3	0	4	0	0	0	8	3	0	3	0	0	0	0	0	0	1	0	0	0	0	6	0	4	0	0	4	0	0	0	8	0	0	0	0	0	0	6	0
ENSSSAG00000071462	0	0	4	0	0	0	5	0	0	0	0	0	0	6	0	7	0	0	0	0	0	15	0	0	4	0	0	0	0	0	0	0	0	0	0	0	0	0	0	0	0	0
ENSSSAG00000071463	15	23	12	13	18	22	6	40	25	12	11	15	24	34	11	21	11	37	2	42	15	13	15	8	10	20	42	28	34	25	23	21	40	20	17	29	11	16	14	10	31	18
ENSSSAG00000071460	0	0	0	0	0	0	0	0	0	0	0	0	0	0	0	0	0	0	0	0	0	0	0	0	0	0	0	0	0	0	0	0	0	0	0	0	0	0	0	0	0	0
ENSSSAG00000071461	0	0	0	0	0	0	8	0	0	0	0	0	0	0	0	0	0	0	0	0	0	0	4	0	0	0	0	0	0	0	0	0	0	0	0	0	0	0	0	0	0	0
ENSSSAG00000074498	94	60	80	54	47	58	56	64	38	89	53	68	63	80	37	36	31	82	10	65	35	46	50	86	61	62	42	48	59	48	50	42	42	45	60	111	64	54	86	115	42	61
ENSSSAG00000071467	5	22	9	4	11	10	6	12	3	7	21	3	11	10	32	14	15	19	0	15	7	7	8	14	10	9	10	10	22	5	11	12	15	5	12	0	6	7	8	17	16	12
ENSSSAG00000071464	807	1072	832	789	666	776	632	713	862	797	814	746	702	836	633	539	588	919	816	1229	870	690	832	806	641	781	541	671	769	711	564	617	632	771	637	774	656	676	971	944	667	1003
ENSSSAG00000071465	19	23	44	34	18	16	8	18	17	8	21	12	27	15	24	23	18	30	29	26	27	15	21	36	8	15	26	9	50	31	21	13	6	40	19	18	18	20	18	14	42	35
ENSSSAG00000042723	0	0	0	0	0	0	0	0	0	0	0	0	0	0	0	0	0	0	0	0	0	0	0	0	0	0	0	0	0	0	0	0	0	0	0	0	0	0	0	0	0	0
ENSSSAG00000042722	215	275	182	262	209	242	219	264	216	247	194	195	217	300	214	151	190	261	174	284	274	138	235	261	228	225	163	218	199	207	191	122	192	185	224	266	246	213	212	261	273	245
ENSSSAG00000042721	0	0	0	0	0	0	0	0	0	4	0	0	0	0	0	0	0	0	0	0	0	0	0	0	0	0	0	3	0	0	0	0	0	0	0	0	0	0	0	0	0	0
ENSSSAG00000042720	0	0	4	0	0	2	4	4	0	4	4	0	7	0	0	0	0	0	0	0	0	0	0	7	5	7	6	8	0	12	0	4	0	3	6	10	5	0	2	4	2	0
ENSSSAG00000042727	0	0	0	0	0	0	0	0	0	0	0	0	0	0	0	0	0	0	0	0	0	0	0	0	0	0	0	0	0	0	0	0	0	0	0	0	0	0	0	0	0	0
ENSSSAG00000042726	672	810	460	603	533	605	436	624	528	607	571	506	485	713	612	399	612	717	362	802	585	460	783	622	918	661	572	831	716	584	561	642	740	556	708	581	703	566	665	507	671	631
ENSSSAG00000042725	1081	1218	699	972	715	710	701	830	889	796	676	831	920	779	847	627	707	1056	672	977	745	748	1018	750	1060	1141	798	993	1135	829	806	690	929	940	915	979	902	813	964	993	904	985
ENSSSAG00000042724	45	42	18	39	52	32	24	30	29	29	27	41	48	54	36	27	52	45	0	51	42	47	35	54	33	47	21	45	81	15	36	52	18	47	43	26	52	24	57	35	47	44
ENSSSAG00000042729	32	47	58	56	25	45	18	49	32	28	34	40	22	43	31	40	42	76	70	48	42	86	38	46	69	40	66	38	79	34	48	33	81	44	55	36	35	25	55	72	50	32
ENSSSAG00000042728	135	198	85	166	77	225	198	250	128	147	175	103	152	202	105	237	142	329	214	116	255	168	127	155	288	278	219	164	136	192	78	193	217	164	162	259	210	157	75	107	212	182
ENSSSAG00000001281	0	0	0	0	0	0	0	0	0	0	0	0	0	0	0	0	0	0	0	0	0	0	0	0	0	0	0	0	0	0	0	0	0	0	0	0	0	0	0	0	0	0
ENSSSAG00000001280	27	11	22	12	31	27	22	22	4	29	15	8	36	25	42	9	16	21	12	62	25	16	24	22	40	30	23	34	30	40	23	20	18	50	10	23	41	27	14	24	18	24
ENSSSAG00000058374	1025	1302	572	844	744	810	725	833	812	862	759	789	740	715	961	922	536	975	676	1112	763	795	942	887	1073	959	887	943	1213	812	762	660	753	832	830	862	755	819	966	1017	846	1023
ENSSSAG00000001283	0	0	0	7	0	0	0	0	9	0	0	0	0	0	0	0	0	0	0	0	0	0	0	0	0	0	0	0	0	0	0	0	0	0	0	0	0	0	6	0	0	0
ENSSSAG00000058370	39	8	9	12	18	5	9	18	0	13	10	23	14	7	15	10	0	8	10	9	18	10	4	10	20	28	51	54	57	30	46	25	25	15	56	28	20	12	0	18	12	18
ENSSSAG00000040475	0	0	0	0	0	0	0	0	0	0	0	0	0	0	0	0	0	0	0	0	0	0	0	0	0	0	0	0	0	0	0	0	0	0	0	0	0	0	0	0	0	0
ENSSSAG00000040474	12	10	39	20	10	120	15	127	11	0	12	0	47	12	26	0	33	46	0	28	51	47	20	58	92	16	34	136	47	26	40	18	49	12	37	6	119	16	0	12	20	13
ENSSSAG00000040477	15	14	30	22	8	0	21	26	9	14	25	6	10	27	14	30	7	15	38	37	17	16	13	10	11	30	8	0	7	31	12	17	14	14	14	24	12	16	29	47	45	18
ENSSSAG00000040476	473	395	316	385	339	348	300	404	393	348	323	379	302	332	336	309	237	455	439	511	293	300	469	337	408	490	273	290	332	323	316	286	329	346	366	391	296	333	446	422	330	423
ENSSSAG00000040471	4140	3846	3019	3470	3478	3138	2531	3266	3960	2930	3956	3332	2768	4562	2795	3582	2525	4418	3838	4945	2850	4430	3375	3225	3824	4422	3677	3937	4727	3462	2767	3461	4247	3488	3819	5176	3307	2507	3666	3535	3653	3203
ENSSSAG00000040470	143	153	105	136	110	107	83	103	96	94	125	130	123	139	91	84	97	128	99	178	115	80	145	101	120	109	126	54	125	70	98	81	123	109	92	63	134	92	95	145	120	114
ENSSSAG00000040473	0	0	0	0	0	0	0	0	0	0	0	0	0	0	0	0	0	0	0	0	0	0	0	0	0	0	0	0	0	0	0	0	0	0	0	0	0	0	0	0	0	0
ENSSSAG00000040472	776	926	716	890	621	686	670	613	764	543	707	632	683	697	532	440	444	683	796	1124	608	594	805	732	717	803	417	635	648	635	647	625	526	617	583	858	631	664	782	708	763	697
ENSSSAG00000001285	0	0	0	4	0	0	0	0	0	0	0	0	0	0	3	0	0	10	0	0	0	0	0	0	0	0	12	18	0	0	0	6	0	0	0	22	0	6	0	8	0	0
ENSSSAG00000040479	0	0	0	0	0	0	0	0	0	0	0	0	0	0	0	0	0	0	0	0	0	0	0	0	0	0	0	0	0	0	0	0	0	0	0	0	0	0	0	0	0	0
ENSSSAG00000040478	0	0	0	0	0	0	0	0	0	0	0	0	0	0	0	0	0	10	0	0	0	0	0	0	0	11	0	0	0	0	0	0	0	0	0	0	0	0	0	0	0	0
ENSSSAG00000001284	791	893	685	776	767	778	711	755	811	700	654	654	748	998	731	731	708	1034	659	1005	783	762	850	698	924	904	667	618	962	720	769	693	849	864	866	905	684	560	765	692	753	844
ENSSSAG00000001287	0	0	0	0	0	4	0	0	0	0	0	7	8	0	0	0	6	0	0	0	0	0	4	0	0	0	4	0	0	0	0	0	0	0	4	0	0	0	0	4	0	0
ENSSSAG00000001286	0	0	0	0	0	0	0	0	0	0	0	0	0	0	0	0	0	0	0	0	0	0	0	0	0	0	0	0	0	0	0	0	0	0	0	0	0	0	0	0	0	0
ENSSSAG00000080709	565	739	554	663	748	530	539	715	611	754	486	475	581	808	566	416	539	538	490	850	579	572	728	589	816	654	554	513	677	529	494	518	633	525	688	523	545	526	599	593	611	668
ENSSSAG00000080708	0	0	0	0	0	0	0	0	0	0	0	0	0	0	0	0	0	0	0	0	0	0	0	0	0	0	0	0	0	0	0	0	0	0	0	0	0	0	0	0	0	0
ENSSSAG00000080703	0	0	0	0	0	0	0	0	0	0	0	0	0	0	0	0	0	0	0	0	0	0	0	0	0	0	0	0	0	0	0	0	0	0	0	0	0	0	0	0	0	0
ENSSSAG00000080702	13	0	0	28	0	0	0	0	10	0	0	0	0	16	0	0	0	0	14	0	0	6	20	0	0	0	0	0	0	0	0	13	0	0	23	0	0	0	12	0	0	12
ENSSSAG00000080701	131	178	171	83	112	109	54	217	77	94	81	65	122	125	180	76	66	45	74	84	88	114	153	80	105	90	111	63	103	76	95	63	135	99	107	104	63	95	97	126	117	170
ENSSSAG00000080700	119	120	71	71	69	95	97	111	60	64	65	73	88	71	128	121	116	147	43	133	55	108	89	120	129	153	100	129	137	114	138	109	110	138	118	104	60	44	99	89	101	132
ENSSSAG00000080707	96	45	42	56	33	71	43	54	44	47	58	37	42	77	35	95	46	91	55	59	62	40	46	54	52	75	47	49	86	28	56	49	66	37	92	28	39	30	40	21	34	68
ENSSSAG00000080706	142	228	99	235	153	172	111	151	175	139	167	165	183	158	181	152	90	212	208	235	169	138	158	207	116	228	178	170	153	113	219	179	166	201	189	242	156	159	205	143	127	140
ENSSSAG00000080705	20	12	0	9	0	0	4	8	8	14	0	0	22	5	15	9	0	0	10	14	0	7	0	13	0	35	26	13	10	0	0	26	9	0	8	0	0	0	11	0	11	27
ENSSSAG00000080704	21083	21877	16667	20123	19416	18151	15772	18000	18640	17336	16665	16804	17022	20746	16633	14383	13006	18610	16330	25571	16869	15955	22103	16017	18688	19190	15098	15329	18875	16039	15429	14935	17173	16867	19438	18737	15843	17414	20233	17454	18486	20432
ENSSSAG00000002969	0	0	0	0	0	0	0	0	0	0	0	0	0	0	0	0	0	0	0	0	0	0	0	0	0	0	0	0	0	0	0	0	0	0	0	0	0	0	0	0	0	0
ENSSSAG00000002968	0	0	0	0	0	0	0	0	0	0	0	0	0	0	0	0	0	0	0	0	0	0	0	0	0	0	0	0	0	0	0	0	0	0	0	0	0	0	0	0	0	0
ENSSSAG00000002965	0	0	0	0	0	0	6	0	0	0	0	0	0	6	0	9	0	14	0	0	12	0	0	0	0	0	0	0	0	9	0	0	0	0	0	3	4	0	3	0	4	0
ENSSSAG00000002964	0	0	0	0	0	0	0	0	0	0	0	0	0	0	0	0	0	0	0	0	0	0	0	0	0	0	0	0	0	0	0	0	0	0	0	0	0	0	0	0	0	0
ENSSSAG00000002967	15	9	12	19	11	13	0	7	12	0	16	0	24	5	0	23	7	0	23	3	9	0	0	11	22	0	14	22	0	10	9	26	45	0	16	7	32	18	11	0	11	17
ENSSSAG00000002966	908	932	748	902	806	675	649	625	749	634	692	710	836	780	952	567	562	881	784	1205	753	728	872	765	1048	972	884	789	935	876	830	774	732	735	1256	976	895	759	718	762	714	807
ENSSSAG00000002961	0	0	0	0	0	0	0	0	0	0	0	0	0	0	0	0	0	0	0	0	0	0	0	0	0	0	0	0	0	0	0	0	0	0	0	0	0	0	0	0	0	0
ENSSSAG00000002960	263	260	163	250	125	143	161	162	184	190	193	238	161	125	290	192	155	343	136	294	164	194	244	231	314	393	335	339	375	325	216	304	332	223	279	297	303	220	231	265	250	291
ENSSSAG00000002963	3	12	9	9	5	0	10	17	8	7	5	4	4	5	0	4	5	7	2	13	0	7	8	7	33	24	37	15	16	8	17	7	11	9	16	13	13	4	13	9	8	2
ENSSSAG00000002962	0	0	0	0	0	0	0	0	0	0	0	0	0	0	0	0	0	0	0	0	0	0	0	0	0	8	0	0	0	0	0	0	0	0	0	0	0	0	0	0	0	0
ENSSSAG00000048606	0	0	0	0	0	0	0	0	0	0	0	0	0	0	0	0	0	0	0	0	0	0	0	0	0	0	0	0	0	0	0	0	0	0	0	0	0	0	0	0	0	0
ENSSSAG00000048607	0	0	0	0	0	0	0	0	0	0	0	0	0	0	0	0	0	0	0	0	0	0	0	0	0	0	0	0	0	0	0	0	0	0	0	0	0	0	0	0	0	0
ENSSSAG00000048604	74	182	62	65	68	669	46	294	100	26	48	61	55	51	128	67	140	92	0	54	51	82	62	93	192	117	166	207	101	93	102	81	111	95	45	152	669	48	106	282	230	212
ENSSSAG00000048605	389	518	361	333	318	303	335	403	416	295	364	380	326	413	320	311	296	427	335	477	335	380	448	348	320	506	301	364	301	385	403	301	345	376	358	344	264	294	401	440	410	384
ENSSSAG00000048602	530	400	349	410	315	317	314	417	331	334	463	353	276	468	357	219	227	349	231	468	379	345	408	359	437	367	244	250	357	406	345	318	351	383	399	425	313	311	364	400	413	475
ENSSSAG00000059276	0	0	0	0	0	0	0	0	0	0	0	0	0	0	0	0	0	0	0	0	0	0	0	0	0	0	0	0	0	0	0	0	0	0	0	0	0	0	0	0	0	0
ENSSSAG00000048600	0	0	0	0	0	0	0	0	0	0	0	0	0	0	0	0	0	0	0	0	0	0	0	0	0	0	0	0	0	0	0	0	0	0	0	0	0	0	0	0	0	0
ENSSSAG00000048601	0	0	0	0	0	0	0	0	0	0	0	0	0	0	0	0	0	0	0	0	0	0	0	0	0	0	0	0	0	0	0	0	0	0	0	0	0	0	0	0	0	0
ENSSSAG00000048608	65	13	34	34	13	16	36	20	12	19	23	51	34	25	29	18	11	23	31	28	34	28	12	25	24	36	13	27	47	30	23	20	0	19	11	31	10	36	15	49	21	22
ENSSSAG00000048609	0	0	0	0	0	0	0	0	0	0	0	0	0	0	0	0	0	0	0	0	0	0	0	0	0	0	0	0	0	0	0	0	0	0	0	0	0	0	0	0	0	0
ENSSSAG00000032139	4771	5481	4293	4861	4216	4342	3744	4229	4289	3763	4204	3944	4263	4790	4152	3222	2983	4988	4195	6081	4099	3950	4711	4316	4637	4369	3333	3946	4654	3634	3403	3657	4027	3864	4886	4350	4040	3741	4328	4270	4053	4781
ENSSSAG00000032138	0	0	0	0	0	0	0	0	0	0	0	0	0	0	0	0	0	0	0	0	0	0	0	0	0	0	0	0	0	0	0	0	0	0	0	0	0	0	0	0	0	0
ENSSSAG00000032134	0	0	0	0	0	0	0	0	0	0	0	0	0	0	0	0	0	0	0	0	0	0	0	0	0	0	0	0	0	0	0	0	0	0	0	0	0	0	0	0	0	0
ENSSSAG00000043928	0	0	0	0	0	0	0	0	0	0	0	0	0	0	0	0	0	0	0	0	0	0	0	0	0	0	0	0	0	0	0	0	0	0	0	0	0	0	0	0	0	0
ENSSSAG00000043929	5795	5629	4225	5304	6086	4788	4006	4853	5364	5102	4726	4394	4895	6163	5384	4050	4186	5183	3450	6811	5740	4976	5650	5282	6245	6665	5225	5326	5890	5001	4826	5160	5950	4269	5780	5412	5910	4525	4970	4222	4795	5370
ENSSSAG00000043923	78	65	58	53	32	57	33	52	34	45	18	27	49	60	45	44	30	36	37	89	65	31	36	34	37	23	47	69	29	56	15	41	63	71	50	59	43	40	94	37	33	39
ENSSSAG00000043927	81	83	64	65	50	44	32	88	70	72	57	52	111	60	53	66	68	57	43	54	27	48	77	41	124	69	88	91	69	67	41	21	68	75	92	116	84	55	52	45	82	75
ENSSSAG00000043924	32	31	49	27	27	61	31	35	47	24	52	33	24	19	28	30	36	32	19	81	38	34	49	31	85	71	73	34	71	70	63	20	71	58	37	60	54	47	59	40	35	46
ENSSSAG00000043925	163	107	82	114	99	81	68	61	146	86	53	73	92	60	118	106	39	97	57	171	98	53	100	105	144	64	152	86	223	104	124	105	123	57	211	100	99	65	77	52	97	79
ENSSSAG00000058959	0	0	0	0	0	0	0	0	0	0	0	0	0	0	0	0	0	0	0	0	0	0	0	0	0	0	0	0	0	0	0	0	0	0	0	0	0	0	0	0	0	0
ENSSSAG00000075397	0	0	0	0	0	0	0	0	0	0	0	0	0	0	0	0	0	0	0	0	0	0	0	0	0	0	0	0	0	0	0	0	0	0	0	0	0	0	0	0	0	0
ENSSSAG00000052419	0	0	0	0	0	0	0	0	0	0	0	0	0	0	0	0	0	0	0	0	0	0	0	0	0	0	0	0	0	0	0	0	0	0	0	0	0	0	0	0	0	0
ENSSSAG00000058953	0	0	0	0	0	0	0	0	0	0	0	0	0	0	0	0	0	0	0	0	0	0	0	0	0	0	0	0	0	0	0	0	0	0	0	0	0	0	0	0	0	0
ENSSSAG00000058950	446	442	413	625	372	505	399	514	448	310	376	505	464	474	431	153	261	485	370	464	304	395	416	455	550	591	429	272	368	581	270	301	418	340	538	394	375	280	422	512	506	583
ENSSSAG00000058957	0	0	0	0	0	0	0	0	0	0	0	0	0	0	0	0	0	0	0	0	0	0	0	0	0	0	0	0	0	0	0	0	0	0	0	0	0	0	0	0	0	0
ENSSSAG00000058955	414	464	283	366	272	503	360	320	475	430	484	215	556	549	423	393	381	685	522	832	610	451	284	610	784	865	772	416	562	427	635	418	695	281	889	493	451	236	312	298	315	358
ENSSSAG00000058954	4	2	3	2	3	5	0	2	4	2	3	1	4	2	2	3	1	3	2	5	2	1	6	1	4	1	1	5	2	4	4	2	2	2	2	2	2	2	6	3	0	2
ENSSSAG00000045188	11	12	0	13	12	20	16	6	11	12	3	0	14	10	0	8	8	19	0	7	4	0	10	0	19	23	10	10	9	10	0	16	14	0	25	0	7	20	0	14	8	6
ENSSSAG00000045189	213	229	177	192	176	164	135	179	213	231	203	172	233	264	287	220	149	324	283	354	310	303	245	376	332	349	233	241	285	310	149	195	305	176	223	281	294	223	243	267	226	285
ENSSSAG00000078678	0	0	0	0	0	0	2	0	0	0	0	0	0	0	0	0	0	0	0	0	0	0	0	0	0	0	0	0	4	0	0	0	0	0	0	0	2	0	2	0	4	0
ENSSSAG00000078679	0	0	0	0	0	0	0	0	0	0	0	0	0	0	0	0	0	0	0	0	0	0	0	0	0	0	0	0	0	0	0	0	0	0	0	0	0	0	0	0	0	0
ENSSSAG00000078674	10	6	7	0	0	11	6	3	0	8	4	0	6	19	14	0	9	0	0	13	0	15	6	13	11	6	0	23	7	18	0	0	0	10	6	8	0	4	0	0	3	0
ENSSSAG00000045183	0	0	0	0	0	0	0	0	0	0	0	0	0	0	0	0	0	0	0	0	0	0	0	0	0	0	0	0	0	0	0	0	0	0	0	0	0	0	0	0	0	0
ENSSSAG00000078676	41	31	24	34	29	18	11	16	33	4	35	21	40	35	33	0	23	15	12	6	11	35	23	21	27	42	71	20	29	15	15	8	27	38	30	32	13	29	31	37	26	29
ENSSSAG00000078677	109	77	64	62	118	81	94	70	112	78	89	82	95	130	63	65	92	120	81	101	86	56	98	129	115	103	101	69	86	144	119	49	93	81	100	117	118	87	66	90	98	90
ENSSSAG00000045186	0	0	0	0	0	0	0	0	0	0	0	0	0	0	0	0	0	0	0	0	0	0	0	0	0	0	0	0	0	0	0	0	0	0	0	0	0	0	0	0	0	0
ENSSSAG00000045187	44	48	23	29	19	47	15	27	28	40	16	53	29	38	32	32	7	44	21	68	31	42	56	16	66	45	64	33	36	81	17	43	62	42	75	29	54	36	65	19	30	39
ENSSSAG00000045184	635	620	530	604	539	526	380	517	609	504	559	440	561	659	688	531	420	470	593	658	539	611	544	534	462	541	386	460	550	503	311	432	388	358	454	392	470	543	543	536	492	661
ENSSSAG00000078673	13	0	0	0	4	8	0	8	0	0	0	0	0	0	0	0	6	0	0	0	0	0	0	0	0	0	0	0	0	0	0	0	0	0	0	0	0	0	0	0	0	0
ENSSSAG00000059028	221	300	183	223	265	228	200	207	279	251	222	158	244	305	313	256	362	421	260	517	407	486	212	367	346	407	332	334	395	409	306	311	387	156	359	352	276	237	201	226	182	277
ENSSSAG00000000188	268	178	240	253	202	236	160	191	246	124	188	195	305	218	227	191	130	248	145	285	115	143	291	163	277	246	154	150	293	181	290	216	170	158	147	179	197	164	192	219	212	246
ENSSSAG00000000185	0	0	0	0	0	0	0	0	0	0	0	0	0	0	0	0	0	0	0	0	0	0	0	0	4	0	0	0	0	6	0	0	0	0	0	13	0	0	0	0	0	0
ENSSSAG00000000184	18	34	22	17	19	17	30	17	10	14	28	11	21	37	28	10	11	20	0	21	24	29	25	0	16	13	10	12	0	0	13	6	9	14	9	10	0	0	19	18	10	15
ENSSSAG00000000187	0	0	0	4	0	0	0	0	0	0	15	0	0	0	4	14	0	0	0	0	0	0	0	20	0	0	18	8	0	0	0	6	0	11	15	0	0	0	13	16	0	16
ENSSSAG00000000186	298	397	298	318	224	250	206	347	349	224	272	273	177	342	314	211	173	328	272	364	256	221	266	263	308	360	295	325	316	300	264	222	294	239	276	282	331	249	307	239	263	313
ENSSSAG00000000181	128	116	86	84	100	94	58	98	76	50	117	78	57	80	112	39	58	129	61	105	40	76	110	110	159	148	142	106	168	134	121	88	129	84	132	84	95	82	129	142	52	141
ENSSSAG00000000180	0	0	0	0	0	0	0	0	0	0	0	0	0	0	0	0	0	0	0	0	0	0	0	0	0	0	0	0	0	0	0	0	0	0	0	0	0	0	0	0	0	0
ENSSSAG00000000183	41	46	38	70	38	49	30	41	44	35	43	54	37	39	63	26	36	48	39	44	29	24	63	29	45	54	33	40	48	34	30	46	44	44	44	32	53	66	42	36	53	31
ENSSSAG00000000182	0	0	0	0	0	0	0	0	0	0	0	0	0	0	0	0	0	0	0	0	0	0	0	0	0	0	0	0	0	0	0	0	0	0	0	0	0	0	0	0	0	0
ENSSSAG00000005601	1621	1809	1691	1672	1818	1594	1113	1545	1573	1417	1759	1374	1374	1951	1663	1450	1368	1838	1449	1987	1671	1414	1903	1865	1561	1721	1284	1380	1709	1338	1294	1215	1569	1407	1549	1423	1565	1420	1584	1436	1454	1611
ENSSSAG00000002749	149	178	88	175	76	93	110	120	121	92	96	84	159	124	164	79	145	173	76	154	114	106	115	184	187	119	161	149	135	151	119	161	172	142	206	111	126	124	143	99	130	113
ENSSSAG00000041401	0	0	0	0	0	0	0	0	0	0	0	0	0	0	0	0	0	0	0	0	4	0	0	0	0	0	0	0	0	5	0	0	0	0	0	0	0	0	0	0	0	0
ENSSSAG00000000234	0	0	0	0	0	0	0	0	0	0	0	0	0	0	0	0	0	0	0	0	0	0	0	0	0	0	0	0	0	0	0	0	0	0	0	0	0	0	0	0	0	0
ENSSSAG00000005605	0	0	0	0	0	0	0	0	0	0	0	0	0	0	0	0	0	0	0	0	0	0	0	0	0	0	0	0	0	0	0	0	0	0	0	0	0	0	0	0	0	0
ENSSSAG00000000232	18	9	7	0	5	13	9	0	0	0	7	19	9	4	4	4	0	3	16	0	0	14	6	0	9	16	29	10	0	0	0	0	0	10	0	10	3	7	0	6	0	0
ENSSSAG00000041405	110	106	79	100	70	78	90	97	71	65	67	89	39	122	66	96	62	137	75	104	74	58	47	93	101	95	63	78	140	37	88	68	77	71	67	62	79	103	123	85	64	89
ENSSSAG00000041404	27	66	48	15	40	37	32	41	37	21	27	29	32	25	29	41	23	12	16	36	31	7	81	26	37	31	37	62	16	24	35	14	43	14	71	71	17	47	25	51	20	32
ENSSSAG00000005609	0	0	0	0	0	0	0	0	0	0	0	0	0	0	0	0	0	0	0	0	0	0	0	0	0	0	0	0	0	0	0	0	0	0	0	0	0	0	0	0	0	0
ENSSSAG00000005608	231	234	182	220	145	165	170	209	266	173	231	221	183	181	196	169	175	290	159	229	206	194	254	256	239	143	200	266	281	235	194	307	233	214	250	190	170	171	173	302	222	260
ENSSSAG00000041409	25	13	12	6	13	10	12	18	9	17	13	10	6	14	13	9	17	13	13	29	12	21	8	13	3	30	16	18	10	15	21	22	2	13	21	14	6	12	14	29	10	18
ENSSSAG00000041408	3	70	28	35	23	51	0	286	41	131	33	16	11	20	93	33	22	18	43	62	0	98	26	0	17	24	0	0	32	0	66	22	108	20	0	36	49	0	28	0	14	107
ENSSSAG00000073916	0	0	0	0	0	0	0	0	0	0	0	0	0	0	0	0	0	0	0	0	0	0	0	0	0	0	0	0	0	0	0	0	0	0	0	0	0	0	0	0	0	0
ENSSSAG00000000239	0	0	0	0	0	0	0	0	0	0	0	0	0	0	0	0	0	0	0	0	0	0	0	0	0	0	0	0	0	0	0	0	0	0	0	0	0	0	0	0	0	0
ENSSSAG00000075399	9234	12140	9682	8618	8792	9531	7629	10084	9201	8658	9473	8420	9182	9366	7244	6316	6354	9872	8013	11185	7202	7964	8886	8833	7537	8109	6917	7452	7772	7029	7795	8390	7610	8844	8248	8994	8860	7501	9355	11369	8588	9937
ENSSSAG00000008400	0	0	0	0	0	0	0	0	0	0	0	0	0	0	0	0	0	0	0	0	0	0	0	0	0	0	0	0	0	0	0	0	0	0	0	0	0	0	0	0	0	0
ENSSSAG00000008401	0	0	0	0	0	0	0	0	0	0	0	0	0	0	0	0	0	0	0	0	0	0	0	0	0	0	0	0	0	0	0	0	0	0	0	0	0	0	0	0	0	0
ENSSSAG00000008402	150	228	188	227	232	174	200	229	169	230	209	157	216	236	272	167	178	166	164	237	199	106	254	235	171	164	193	183	263	189	178	169	88	204	186	245	246	134	182	215	161	267
ENSSSAG00000073917	17	27	10	18	23	10	10	12	35	8	39	18	37	13	33	23	21	31	5	44	14	46	23	29	26	21	0	17	40	23	13	21	38	17	31	15	43	43	18	10	9	12
ENSSSAG00000079989	489	463	489	612	478	394	440	456	455	512	440	347	513	532	566	433	427	459	404	632	405	385	576	404	552	449	486	481	561	550	491	499	409	444	486	451	582	407	496	332	378	513
ENSSSAG00000008405	232	196	111	202	228	184	149	188	191	188	204	227	141	201	374	264	311	259	186	282	292	235	161	215	419	454	386	320	298	340	164	289	363	164	248	268	239	218	177	209	203	273
ENSSSAG00000008406	281	368	284	299	316	360	285	326	265	288	314	327	267	309	297	200	240	396	184	433	254	329	373	339	299	335	214	215	270	281	307	190	311	281	231	375	327	238	358	300	298	290
ENSSSAG00000008407	9	0	0	0	5	0	0	9	10	6	8	0	17	0	10	0	3	8	0	0	4	0	0	2	6	13	0	0	0	0	0	0	4	10	8	5	2	4	11	22	4	12
ENSSSAG00000079985	749	557	510	441	487	410	411	476	458	366	358	386	517	435	494	242	372	377	324	530	347	365	530	379	704	716	467	497	667	427	524	362	513	423	597	500	420	491	503	518	513	606
ENSSSAG00000079984	637	528	419	522	348	412	328	419	385	394	364	462	378	377	480	394	252	602	414	477	427	392	457	552	553	516	477	433	501	434	452	385	435	352	394	444	412	356	426	537	474	509
ENSSSAG00000079987	1147	981	969	723	901	1014	896	863	935	806	873	826	1118	1287	698	619	660	833	903	1400	742	738	1029	733	934	939	766	791	1024	882	912	772	992	687	1073	785	854	871	948	812	820	914
ENSSSAG00000079986	610	504	440	456	471	379	384	372	364	376	536	403	391	377	495	532	640	756	516	889	798	509	442	723	747	738	667	650	626	615	516	466	622	446	719	683	641	436	515	589	366	531
ENSSSAG00000079981	0	0	0	0	0	0	0	0	0	0	8	0	0	2	0	0	0	0	0	4	0	0	0	0	0	0	0	0	0	0	0	0	0	2	0	0	0	0	0	0	0	0
ENSSSAG00000079980	8	0	0	0	0	0	0	0	0	0	3	0	0	5	0	0	0	0	0	0	0	6	0	8	0	0	0	0	0	0	0	0	0	0	0	8	8	0	6	3	0	0
ENSSSAG00000079983	758	654	435	672	700	751	676	602	704	661	604	478	568	766	635	696	652	842	559	1003	795	751	704	793	810	868	752	608	728	650	635	712	982	458	872	646	800	638	553	534	531	581
ENSSSAG00000079982	16	0	6	0	0	6	0	5	12	0	6	12	0	0	0	0	0	15	0	0	0	6	19	0	17	0	34	56	0	0	9	0	9	10	13	14	6	0	0	0	0	0
ENSSSAG00000078586	0	0	0	0	0	0	0	0	0	0	0	0	0	0	0	0	0	0	0	0	0	0	0	0	0	0	0	0	0	0	0	0	0	0	0	0	0	0	0	0	0	0
ENSSSAG00000007993	0	0	0	0	0	0	0	0	0	0	0	0	0	0	0	0	0	0	0	0	0	0	0	0	0	0	0	0	0	0	0	0	0	0	0	0	0	0	0	0	0	0
ENSSSAG00000078584	294	315	209	238	189	231	202	268	271	201	246	282	216	182	265	159	183	301	182	324	186	194	250	298	311	274	245	218	382	275	210	288	368	259	287	271	190	256	251	259	245	327
ENSSSAG00000078585	126	142	101	173	121	130	132	162	155	120	92	111	137	100	144	114	57	222	111	228	96	130	114	140	127	135	106	140	122	88	54	106	109	125	134	106	125	93	115	130	127	203
ENSSSAG00000078582	0	0	0	0	0	0	0	0	0	0	0	0	0	0	0	0	0	0	0	0	0	0	0	0	0	0	0	0	0	0	0	0	0	0	0	0	0	0	0	0	0	0
ENSSSAG00000078583	31	13	19	8	27	75	10	17	54	25	30	28	19	15	20	8	16	19	40	22	33	14	33	61	46	43	14	58	12	41	7	12	19	12	22	22	36	24	46	38	40	22
ENSSSAG00000078580	0	0	0	0	0	0	0	0	0	0	0	0	0	0	0	0	0	0	0	0	0	0	0	0	0	0	0	0	0	0	0	0	0	0	0	0	0	0	0	0	0	0
ENSSSAG00000007992	0	0	4	5	0	0	0	0	0	0	0	0	14	0	0	0	0	0	0	0	0	0	15	0	0	0	0	0	0	0	13	0	0	0	0	0	7	0	0	0	6	0
ENSSSAG00000007991	13	55	28	25	14	22	9	22	13	19	25	24	17	26	0	30	4	51	29	42	23	12	18	22	54	12	31	17	19	38	23	16	18	6	28	6	25	0	29	29	10	18
ENSSSAG00000078588	279	364	252	285	236	386	187	282	317	239	250	136	268	310	248	258	216	368	235	370	222	285	269	288	286	187	261	257	237	294	174	169	216	172	185	252	242	268	236	240	247	232
ENSSSAG00000078589	34	56	19	26	20	40	42	26	20	34	41	52	43	31	21	36	20	48	31	36	39	65	56	27	43	41	36	56	54	24	29	24	43	41	38	56	43	34	25	20	48	15
ENSSSAG00000007990	87	77	59	108	97	83	29	64	112	65	70	42	80	48	141	67	55	78	70	91	91	65	91	81	126	132	106	121	124	110	91	116	104	90	79	100	88	85	82	93	64	109
ENSSSAG00000002745	61	35	7	0	0	33	13	0	0	15	31	0	30	22	15	0	13	27	0	0	13	27	36	0	38	19	40	8	0	70	0	14	50	33	0	50	58	0	27	0	29	5
ENSSSAG00000007996	0	0	0	0	0	0	1	0	0	0	0	1	0	1	0	1	0	0	1	0	0	0	0	0	1	0	0	0	1	0	0	0	1	0	1	0	0	0	0	1	0	0
ENSSSAG00000007995	1186	1220	983	1118	973	1066	831	991	1130	1114	1068	920	928	1095	880	618	801	930	978	1443	854	753	1207	896	852	875	638	807	999	873	809	720	734	973	835	904	674	868	1211	1143	1022	1057
ENSSSAG00000002746	218	306	185	246	232	234	160	247	246	239	242	241	163	180	197	206	215	270	209	333	217	289	232	303	274	300	221	193	286	296	177	242	215	198	282	208	204	199	268	242	247	265
ENSSSAG00000002258	229	251	202	227	234	218	150	216	173	202	191	191	200	213	215	127	135	234	178	267	205	196	228	241	293	248	164	188	259	204	180	154	180	211	204	266	211	164	188	272	254	244
ENSSSAG00000059131	0	0	0	0	0	0	0	0	0	0	0	0	0	0	0	0	0	0	0	0	0	0	0	0	0	0	0	0	0	0	0	0	0	0	0	0	0	0	0	0	0	0
ENSSSAG00000033774	0	0	0	0	0	0	0	0	0	0	0	0	0	0	0	0	0	0	0	0	0	0	0	0	0	0	0	0	0	0	0	0	0	0	0	0	0	0	0	0	0	0
ENSSSAG00000054209	375	454	270	409	451	356	334	319	315	319	279	329	379	332	516	293	270	444	185	401	435	338	381	398	443	366	316	308	415	287	336	395	408	321	387	300	315	300	385	289	380	390
ENSSSAG00000033777	2296	2151	1755	2004	2192	1699	1545	1776	1571	1612	1364	1517	1682	2144	2260	1277	1623	2058	1692	2649	2186	1620	2179	1944	2172	2079	1462	1992	1833	1541	2003	1546	1891	1505	1949	2066	1946	1638	1789	1748	1826	2198
ENSSSAG00000049367	1043	1205	922	1261	988	1313	949	1266	1286	1272	1113	916	1098	944	1228	962	1048	1526	785	1451	1012	1023	1088	1251	1456	1622	1205	1184	1397	1237	972	1066	1242	848	1211	1138	1114	873	1043	1059	950	1300
ENSSSAG00000052962	0	0	0	0	0	0	0	0	0	0	0	0	0	0	0	0	0	0	0	0	0	0	0	0	0	0	0	0	0	0	0	0	0	0	0	0	0	0	0	0	0	0
ENSSSAG00000052963	0	0	0	0	0	0	0	0	0	0	0	0	0	0	0	0	0	0	0	0	0	0	0	0	0	0	0	0	0	0	0	0	0	0	0	0	0	0	0	0	0	0
ENSSSAG00000081429	0	0	0	0	0	0	0	0	0	0	0	0	0	0	0	0	0	0	0	0	0	0	0	0	0	0	0	0	0	0	0	0	0	0	0	0	0	0	0	0	0	0
ENSSSAG00000081428	0	0	0	0	0	0	0	0	0	0	0	0	0	0	0	0	0	0	0	0	0	0	0	0	0	0	0	0	0	0	0	0	0	0	0	0	0	0	0	0	0	0
ENSSSAG00000052966	122	126	112	84	108	114	76	120	124	107	62	142	120	104	117	43	71	145	92	142	102	63	113	110	163	114	58	169	136	68	48	74	100	85	100	197	137	74	95	119	93	113
ENSSSAG00000052967	0	0	0	0	0	8	0	0	4	0	0	4	0	0	0	0	0	0	0	0	0	0	0	0	20	0	0	4	0	4	0	0	0	0	0	0	0	0	6	0	4	4
ENSSSAG00000081425	13	7	0	0	20	6	0	15	0	0	8	0	0	10	14	0	13	19	0	23	18	0	5	0	0	0	0	0	4	15	9	7	25	0	11	0	27	9	0	0	9	6
ENSSSAG00000081424	232	266	174	273	183	185	199	221	213	197	223	169	175	263	244	139	146	179	240	276	201	215	272	197	270	263	140	252	196	228	211	204	228	133	280	192	197	222	235	217	193	261
ENSSSAG00000081427	69	53	46	72	70	93	36	76	77	65	106	55	52	72	78	18	45	73	56	174	67	76	48	73	47	94	45	102	70	63	57	48	61	54	98	90	30	51	53	72	63	44
ENSSSAG00000081426	0	3	0	0	0	0	0	0	0	0	0	3	0	0	0	0	0	0	0	0	0	0	0	2	0	0	0	0	0	0	0	0	0	0	0	0	0	0	0	0	0	2
ENSSSAG00000081421	1229	1442	1037	1225	994	1224	1112	1165	1207	1102	1134	1137	1326	1065	1116	870	936	1207	891	1570	978	975	1288	1084	1175	1448	1100	1081	1142	1165	852	1075	1082	1037	1306	1236	933	969	1140	1113	1378	1382
ENSSSAG00000081420	0	0	0	0	0	0	0	0	0	0	0	0	0	0	0	0	0	0	0	0	0	0	0	0	0	0	0	0	0	0	0	0	0	0	0	0	0	0	0	0	0	0
ENSSSAG00000081423	17503	23391	20089	20934	20627	21146	15809	23466	22447	21547	23002	17654	20717	24880	19242	19255	16716	23910	21822	29655	20891	17233	21410	21675	17849	21138	14275	16672	18730	14188	14770	16530	17683	16888	16522	19187	16791	16458	19542	20518	16729	19773
ENSSSAG00000081422	842	741	665	551	526	556	437	510	659	494	546	461	570	621	548	453	401	687	467	701	652	454	662	582	481	572	414	430	611	499	523	527	579	607	558	699	505	542	635	613	519	607
ENSSSAG00000043456	8	44	14	0	8	13	0	22	16	21	10	16	7	0	23	16	4	13	0	14	0	0	8	20	12	10	4	12	10	24	6	3	14	6	12	6	0	0	16	0	13	0
ENSSSAG00000000888	13	14	8	15	20	24	10	26	20	12	12	11	22	26	0	0	0	14	17	8	21	8	23	10	10	22	19	12	11	13	10	0	23	20	18	14	15	24	11	0	0	10
ENSSSAG00000043454	131	117	70	71	58	84	87	91	107	46	101	82	93	77	58	79	68	69	119	110	112	97	100	68	130	106	95	51	155	126	121	160	80	65	130	124	89	94	97	110	78	50
ENSSSAG00000047126	1331	2330	1668	2213	1879	1912	903	1962	1290	1553	1175	1883	1947	2195	1696	1339	1573	1875	1062	2435	1164	1705	2286	1147	1684	1146	1321	944	1797	958	1764	1549	1788	1035	1837	1090	1880	1160	1187	1203	1983	2168
ENSSSAG00000000174	80	44	66	34	36	55	34	89	22	57	61	47	48	78	50	14	17	43	37	36	49	58	56	26	66	24	73	41	74	73	73	47	72	63	61	85	22	21	98	107	32	53
ENSSSAG00000003766	0	0	0	0	0	0	0	0	0	0	0	0	0	0	0	0	0	0	0	0	0	0	0	0	0	0	0	0	0	0	0	0	0	0	0	0	0	0	0	0	0	0
ENSSSAG00000043455	3	0	0	6	3	0	0	3	10	0	0	3	7	0	0	0	0	0	4	0	0	4	0	0	5	17	0	17	0	0	9	10	0	3	11	10	4	8	4	0	8	17
ENSSSAG00000003760	10	11	0	11	6	8	8	12	12	15	7	0	12	18	26	6	20	6	4	13	6	10	14	11	26	11	11	24	0	23	20	4	20	6	2	17	2	13	22	14	6	13
ENSSSAG00000003761	15	13	10	14	2	9	11	7	5	6	13	5	14	14	11	26	11	8	4	16	9	16	11	15	4	10	0	4	19	8	8	17	10	16	0	14	6	20	8	8	10	14
ENSSSAG00000003762	14	0	0	31	0	10	7	17	21	10	19	0	19	16	12	28	0	46	14	12	9	24	16	24	20	48	18	41	0	35	13	0	26	0	31	21	14	15	12	19	17	40
ENSSSAG00000059076	367	395	308	267	299	321	234	279	309	325	295	289	292	307	328	163	183	312	329	485	233	200	337	356	251	231	312	282	266	222	286	209	176	232	244	246	250	230	300	302	292	315
ENSSSAG00000043452	0	0	0	0	0	0	0	0	0	0	0	0	0	0	0	0	0	0	0	0	0	0	0	0	0	0	0	0	0	0	0	0	0	0	0	0	0	0	0	0	0	0
ENSSSAG00000003768	0	0	0	0	0	0	0	0	0	0	0	0	0	0	0	0	0	0	0	0	0	0	0	0	0	0	0	0	0	0	0	0	0	0	0	0	0	0	0	0	0	0
ENSSSAG00000003769	0	0	0	0	0	0	0	0	0	0	0	0	0	0	0	0	0	0	0	0	0	0	0	0	0	0	0	0	0	0	0	0	0	0	0	0	0	0	0	0	0	0
ENSSSAG00000075132	90	92	55	39	88	32	42	15	36	71	50	49	49	104	47	41	39	47	41	52	57	59	73	50	84	46	69	49	48	49	61	55	48	37	52	37	68	53	76	40	49	74
ENSSSAG00000062370	0	0	0	0	0	0	0	0	0	0	0	0	0	0	0	0	0	0	0	0	0	0	0	0	0	0	0	0	0	0	0	0	0	0	0	0	0	0	0	0	0	0
ENSSSAG00000017138	3301	1288	1842	2092	1673	1046	2840	1191	1638	888	3759	1217	1928	2204	964	998	947	1253	2139	1757	817	902	1878	2418	3292	1288	2292	1365	1684	2315	1668	1148	421	4769	1893	4858	1606	1095	3671	3078	1720	735
ENSSSAG00000001138	0	0	0	0	0	0	0	0	0	0	0	0	0	0	0	0	0	0	0	0	0	0	0	0	0	0	0	0	0	0	0	0	0	0	0	0	0	0	0	0	0	0
ENSSSAG00000059071	0	0	0	6	0	8	0	0	0	0	0	0	0	14	0	0	10	0	3	0	0	0	0	7	0	0	0	0	0	0	0	0	0	0	0	0	11	0	0	0	0	0
ENSSSAG00000012320	0	6	16	4	0	11	9	9	7	0	23	17	9	8	0	4	15	18	18	0	0	22	4	16	43	0	26	49	3	0	0	16	0	14	0	14	17	21	15	21	4	0
ENSSSAG00000059070	0	0	0	0	0	0	0	0	0	0	0	0	0	0	0	0	0	0	0	0	0	0	0	0	0	0	0	0	0	0	0	0	0	0	0	0	0	0	0	0	0	0
ENSSSAG00000059135	40	50	33	32	18	48	36	44	41	31	62	30	56	30	39	30	17	48	22	32	29	44	44	44	88	66	30	40	22	14	37	35	41	21	65	14	30	39	37	35	16	46
ENSSSAG00000062377	0	0	0	0	0	0	0	0	0	0	0	0	0	0	0	0	0	0	0	0	0	0	0	0	0	0	0	0	0	0	0	0	0	0	0	0	0	0	0	0	0	0
ENSSSAG00000034201	0	0	0	0	0	0	0	0	0	0	0	0	0	0	0	0	0	0	0	0	0	0	0	0	0	0	0	0	0	0	0	0	0	0	0	0	0	0	0	0	0	0
ENSSSAG00000043975	0	0	0	0	0	0	0	0	0	0	0	0	0	0	0	0	0	0	0	0	0	0	0	0	0	0	0	0	0	0	0	0	0	0	0	0	0	0	0	0	0	0
ENSSSAG00000067218	16	55	25	20	26	24	15	10	21	17	16	17	25	31	14	27	28	0	14	21	14	18	14	0	30	17	12	36	28	24	7	20	21	4	19	0	20	18	22	0	0	0
ENSSSAG00000034205	0	0	0	0	0	0	0	0	0	0	0	0	0	0	0	0	0	0	0	0	0	0	0	0	0	0	0	0	0	0	0	0	0	0	0	0	0	0	0	0	0	0
ENSSSAG00000043974	595	678	544	632	494	532	574	622	736	591	567	473	632	680	662	546	509	801	604	958	670	653	499	628	896	835	698	694	692	523	479	805	632	486	647	666	701	373	548	719	475	553
ENSSSAG00000067317	0	0	0	0	0	0	0	0	0	0	0	0	0	0	0	0	0	0	0	0	0	0	0	0	0	0	0	0	0	0	0	0	0	0	0	0	0	0	0	0	0	0
ENSSSAG00000064015	249	372	278	225	284	283	187	315	271	244	315	222	193	327	236	142	147	231	254	295	181	168	234	239	237	224	106	139	210	164	148	171	197	239	208	206	146	254	344	247	224	289
ENSSSAG00000077213	204	390	304	261	303	348	291	332	230	239	287	273	277	299	227	300	205	276	297	421	406	181	294	245	245	346	187	244	245	209	242	190	232	307	300	318	238	236	315	301	352	336
ENSSSAG00000064017	58	40	87	52	41	56	39	56	53	47	40	35	35	35	60	47	62	48	115	74	21	94	54	60	78	42	88	47	106	49	61	22	100	56	90	46	61	19	33	48	47	78
ENSSSAG00000064016	0	0	4	0	4	4	0	0	0	0	0	0	8	0	14	0	0	0	0	0	0	0	0	0	0	0	0	4	5	0	0	0	0	0	0	0	0	4	0	0	0	0
ENSSSAG00000064013	0	0	0	0	0	0	0	0	0	0	0	0	0	0	0	0	0	0	0	0	0	0	0	0	0	0	0	0	0	0	0	0	0	0	0	0	0	0	0	0	0	0
ENSSSAG00000001132	0	0	0	0	0	0	0	0	0	0	0	0	0	0	0	0	0	0	0	0	0	0	0	0	0	0	0	0	0	0	0	0	0	0	0	0	0	0	0	0	0	0
ENSSSAG00000010783	0	0	0	0	0	0	0	0	0	0	0	0	0	0	0	0	0	0	0	0	0	0	0	0	0	0	0	0	0	0	0	0	0	0	0	0	0	0	0	0	0	0
ENSSSAG00000010786	0	0	0	0	0	0	0	0	0	0	0	0	0	0	0	0	0	0	0	0	0	0	0	0	0	0	0	0	0	0	0	0	0	0	0	0	0	0	0	0	0	0
ENSSSAG00000077211	0	0	0	0	0	0	0	0	0	0	0	0	0	0	0	0	0	0	0	0	0	0	0	0	0	0	0	0	0	0	0	0	0	0	0	0	0	0	0	0	0	0
ENSSSAG00000053611	4	6	0	0	0	0	0	0	0	0	0	0	0	0	29	0	0	0	0	0	0	12	0	0	0	0	17	0	3	0	0	0	0	0	0	0	0	0	0	0	0	0
ENSSSAG00000053610	26	41	22	54	16	26	21	45	8	16	35	32	20	36	43	20	26	34	21	33	27	19	34	17	66	71	36	29	67	48	61	42	29	42	46	36	32	30	40	26	55	25
ENSSSAG00000053613	33	27	29	38	23	25	18	48	26	41	20	28	47	38	11	32	8	34	40	48	23	30	18	38	33	39	38	58	20	75	30	45	35	20	27	29	29	22	33	20	11	60
ENSSSAG00000053612	0	0	0	0	0	0	0	0	0	0	0	0	0	0	0	0	0	0	0	0	0	0	0	0	0	0	0	0	0	0	0	0	0	0	0	0	0	0	0	0	0	0
ENSSSAG00000053615	210	226	186	190	137	164	139	210	144	111	124	143	197	187	133	140	147	136	119	228	149	152	153	232	250	155	150	213	238	163	123	166	177	153	184	153	130	119	174	179	154	187
ENSSSAG00000053614	63	57	56	78	62	56	77	68	119	53	59	27	117	124	68	69	63	89	62	72	79	67	69	132	78	113	91	53	78	62	67	78	80	42	69	105	112	70	43	57	47	80
ENSSSAG00000053617	68	136	103	186	157	120	202	60	334	92	161	192	145	170	161	81	86	258	105	192	182	195	246	110	203	244	172	110	206	167	170	144	256	94	143	165	79	156	148	73	215	157
ENSSSAG00000053616	230	298	205	192	201	272	203	229	228	196	209	219	241	308	223	197	181	252	214	238	221	159	239	237	212	217	197	175	220	162	194	194	170	216	171	213	248	181	241	239	190	263
ENSSSAG00000053619	0	0	0	0	0	0	0	0	0	0	0	0	0	10	0	0	0	0	0	0	0	0	0	0	0	0	0	0	0	0	0	0	0	0	0	0	0	0	0	0	0	0
ENSSSAG00000053618	144	194	123	115	112	84	96	170	169	126	145	164	165	150	131	160	151	173	109	241	181	119	232	134	150	153	197	147	157	146	142	133	182	152	180	173	134	141	167	116	133	122
ENSSSAG00000077216	0	0	0	4	0	0	0	0	0	0	0	0	0	0	0	0	0	0	0	0	0	0	0	0	0	0	0	0	0	0	0	0	0	0	0	0	0	0	0	0	0	0
ENSSSAG00000077215	0	0	0	0	0	0	0	0	0	0	0	0	0	0	0	0	0	0	0	0	0	0	0	0	0	0	0	0	0	0	0	0	0	0	0	0	0	0	0	0	0	0
ENSSSAG00000066529	593	559	312	520	333	430	381	388	500	366	415	333	425	340	475	341	391	536	313	566	386	424	453	449	684	684	535	603	661	548	431	432	551	374	550	478	466	469	439	354	443	494
ENSSSAG00000066528	0	0	0	0	0	0	0	0	0	0	0	0	0	0	0	0	0	0	0	0	0	0	0	0	0	0	0	0	0	0	0	0	0	0	0	0	0	0	0	0	0	0
ENSSSAG00000066527	59	56	40	60	26	27	28	44	58	53	36	33	41	31	70	38	24	105	73	50	33	62	35	64	53	65	34	57	83	49	41	30	26	26	45	58	31	36	44	78	24	91
ENSSSAG00000066526	0	0	0	0	6	2	3	2	4	0	4	6	19	3	0	3	0	12	16	0	0	8	6	0	17	0	15	15	0	11	6	0	0	3	0	7	0	0	1	11	0	0
ENSSSAG00000066525	0	0	0	0	0	0	0	0	0	0	0	0	0	0	0	0	0	0	0	0	0	0	0	0	0	0	0	0	0	0	0	0	0	0	0	0	0	0	0	0	0	0
ENSSSAG00000077214	509	684	427	573	380	463	372	586	480	471	427	459	419	495	487	426	353	640	408	788	506	409	554	476	407	594	357	525	396	355	393	481	461	468	366	509	444	452	533	549	491	585
ENSSSAG00000066523	323	252	246	255	250	219	221	223	162	185	206	293	188	298	215	206	165	399	114	325	140	133	228	229	325	263	178	224	293	243	173	227	131	191	272	275	283	229	251	244	271	276
ENSSSAG00000066522	0	0	0	0	0	0	0	0	0	0	0	0	0	0	0	0	0	0	0	0	0	0	0	0	0	0	0	0	0	0	0	0	0	0	0	0	0	0	0	0	0	0
ENSSSAG00000066521	0	0	2	0	0	11	0	5	0	0	0	0	21	7	7	0	0	0	0	0	8	11	0	0	0	0	0	0	0	18	0	0	2	6	2	10	0	0	4	0	0	0
ENSSSAG00000066520	440	424	267	337	381	304	294	378	416	257	295	360	249	322	370	347	437	396	191	397	270	296	399	387	513	509	449	463	586	384	360	384	366	327	415	429	377	287	325	371	370	440
ENSSSAG00000046297	0	0	0	0	0	0	0	0	0	0	0	0	0	0	0	0	0	0	0	0	0	0	0	0	0	0	0	0	0	0	0	0	0	0	0	0	0	0	0	0	0	0
ENSSSAG00000046296	132	77	40	114	41	69	59	62	95	58	90	81	62	44	60	62	53	94	35	41	58	30	68	76	143	142	89	72	131	132	40	69	109	95	89	42	59	95	44	74	89	82
ENSSSAG00000046295	0	0	0	0	0	0	0	0	0	0	0	0	0	0	0	0	0	0	0	0	0	0	0	0	0	0	0	0	0	0	0	0	0	0	0	0	0	0	0	0	0	0
ENSSSAG00000046294	0	0	0	0	0	0	0	0	0	0	0	0	0	0	0	0	0	0	0	0	0	0	0	0	0	0	0	0	0	0	0	0	0	0	0	0	0	0	0	0	0	0
ENSSSAG00000046293	0	0	3	0	0	1	0	0	0	0	0	0	0	0	0	1	0	0	0	0	0	0	0	3	0	0	4	2	0	0	0	3	0	0	0	0	0	1	0	0	0	0
ENSSSAG00000046292	0	0	0	0	0	0	0	0	0	0	0	0	0	0	0	0	0	0	0	0	0	0	0	0	0	0	0	0	0	0	0	0	0	0	0	0	0	0	0	0	0	0
ENSSSAG00000046291	8	0	10	19	12	13	0	18	7	0	11	0	9	7	11	0	10	10	7	12	0	0	13	0	14	0	31	12	0	0	5	7	4	0	3	19	4	8	7	23	6	9
ENSSSAG00000046290	0	0	0	0	0	0	0	0	0	0	0	0	0	0	0	0	0	0	0	0	0	0	0	0	0	0	0	0	0	0	0	0	0	0	0	0	0	0	0	0	0	0
ENSSSAG00000067315	25	39	29	35	57	34	66	45	34	12	46	16	34	73	16	16	13	71	27	46	26	38	19	23	35	44	31	36	50	29	51	38	13	18	47	27	42	30	30	15	43	29
ENSSSAG00000046299	137	261	215	158	284	146	114	109	215	141	248	205	196	188	266	91	92	131	193	308	189	123	304	214	90	233	94	206	237	94	238	113	92	93	136	208	128	194	193	203	153	238
ENSSSAG00000008364	0	0	3	0	0	0	5	0	0	0	8	0	0	0	0	0	0	0	0	0	0	0	0	0	0	0	0	0	0	0	0	0	0	0	0	0	0	0	3	0	0	0
ENSSSAG00000041197	6	10	6	0	12	4	13	7	0	16	0	9	26	21	12	16	0	37	0	11	28	0	28	0	26	12	23	0	0	5	6	0	15	4	0	0	21	18	0	0	7	20
ENSSSAG00000054063	34	33	10	30	20	24	14	54	25	34	36	0	31	25	18	22	16	67	29	69	33	35	29	25	57	49	33	18	48	47	48	23	51	10	60	17	40	28	9	19	18	24
ENSSSAG00000054062	9	3	17	8	4	0	0	5	0	4	14	12	0	12	0	8	0	4	16	19	0	0	7	9	15	8	0	0	0	10	0	6	17	4	7	13	7	3	19	6	0	9
ENSSSAG00000054061	0	0	0	0	0	0	0	0	0	0	0	0	0	0	0	0	0	0	0	0	0	0	0	0	0	0	0	0	0	0	0	0	0	0	0	0	0	0	0	0	0	0
ENSSSAG00000054060	796	1012	748	821	671	727	593	857	734	683	643	772	669	820	668	558	549	709	651	839	672	613	818	809	787	737	702	690	921	635	562	714	713	606	587	815	618	627	744	731	681	802
ENSSSAG00000054067	17	45	26	16	20	23	24	15	22	12	32	29	14	27	21	10	9	15	4	47	12	30	36	21	20	26	20	10	36	32	24	20	17	10	7	12	33	26	39	17	20	17
ENSSSAG00000054066	0	0	0	0	0	0	0	0	0	0	0	0	0	0	0	0	0	0	0	0	0	0	0	0	0	0	0	0	0	0	0	0	0	0	0	0	0	0	0	0	0	0
ENSSSAG00000054065	10	0	0	10	0	0	10	0	11	0	6	8	0	0	0	0	0	0	0	0	0	0	0	9	0	0	6	0	0	0	0	0	0	6	8	0	0	0	16	0	0	15
ENSSSAG00000054064	105	66	81	91	109	54	74	87	81	66	77	79	60	95	86	47	66	65	45	67	73	66	57	66	81	107	45	75	73	49	56	28	65	54	86	79	75	82	113	51	49	56
ENSSSAG00000054069	195	248	224	254	276	197	225	224	176	208	196	200	175	212	215	160	240	222	145	287	198	238	197	228	188	207	206	200	161	186	203	237	229	179	224	158	187	196	242	237	189	240
ENSSSAG00000054068	25	16	0	12	18	0	0	0	0	13	0	13	13	17	10	0	26	7	9	0	7	8	26	17	19	8	17	14	19	8	0	7	9	0	0	15	0	0	4	14	10	27
ENSSSAG00000013497	0	0	0	0	0	0	0	0	0	0	0	0	0	0	0	0	0	0	0	0	0	0	0	0	0	0	0	0	0	0	0	0	0	0	0	0	0	0	0	0	0	0
ENSSSAG00000051619	13	9	2	10	7	11	4	2	26	12	4	8	6	12	18	13	8	6	4	8	12	13	10	30	13	4	17	10	2	15	4	10	10	10	14	18	11	0	15	7	12	11
ENSSSAG00000051618	3511	5524	4183	3452	3617	3780	2691	3515	3630	2736	3046	3933	2930	2959	2810	2296	2077	4232	2522	4561	2837	2908	3576	3472	3348	3003	2626	2770	3314	2804	2895	3267	2700	3133	3227	4165	3221	2672	3971	5076	3722	3821
ENSSSAG00000051613	12	0	0	8	0	0	0	0	0	0	0	0	0	7	0	7	0	0	0	0	0	0	0	0	0	0	0	0	0	0	0	0	8	0	0	0	4	0	5	0	0	0
ENSSSAG00000051612	0	0	0	0	0	0	0	0	0	0	0	0	0	0	0	0	0	0	0	0	0	0	0	0	0	0	0	0	0	0	0	0	0	0	0	0	0	0	0	0	0	0
ENSSSAG00000051611	662	820	634	637	617	681	492	665	621	546	633	601	619	692	694	394	407	767	604	800	566	514	685	606	753	692	501	623	577	646	647	544	577	651	646	613	560	558	689	771	770	810
ENSSSAG00000051610	0	16	8	12	6	13	3	14	8	10	0	5	6	11	8	18	3	3	3	14	7	16	0	3	0	5	18	6	16	0	8	10	21	6	30	8	28	5	3	8	5	9
ENSSSAG00000051617	18	16	24	11	28	19	18	22	16	14	17	0	31	10	27	18	22	42	5	41	22	23	25	22	36	7	23	18	27	0	14	16	0	7	46	33	16	19	0	14	21	0
ENSSSAG00000051616	0	8	10	4	4	0	9	15	0	0	0	0	0	0	0	14	0	11	0	11	0	0	0	0	20	4	11	10	0	4	0	4	19	8	11	0	6	0	0	4	15	0
ENSSSAG00000051615	152	211	195	205	153	177	152	140	163	170	145	121	201	202	185	132	162	179	124	320	179	174	86	120	319	195	195	141	187	159	195	112	144	116	352	155	103	129	199	249	144	288
ENSSSAG00000051614	0	3	0	0	0	0	0	4	3	0	0	4	7	0	0	0	0	0	0	0	0	0	8	14	0	0	4	0	0	0	0	0	7	0	4	0	0	0	0	0	0	0
ENSSSAG00000000952	98	214	90	65	124	73	51	90	89	77	106	112	97	105	57	51	67	66	69	103	66	67	108	109	85	69	73	92	62	58	59	71	58	72	60	52	115	61	131	107	105	112
ENSSSAG00000000953	0	0	0	0	0	0	0	0	0	0	0	0	0	0	0	0	0	0	0	0	0	0	0	0	0	0	0	0	0	0	0	0	0	0	0	0	0	0	0	0	0	0
ENSSSAG00000000950	0	0	0	0	0	0	0	0	0	0	0	0	0	0	0	0	7	0	0	0	0	0	0	0	0	0	0	0	0	0	0	0	0	0	0	0	0	0	0	0	0	0
ENSSSAG00000043118	0	0	0	0	4	0	0	0	0	0	0	0	12	0	0	0	0	0	0	0	0	0	0	3	0	0	0	0	0	0	0	0	0	0	0	0	0	0	0	0	0	0
ENSSSAG00000000956	168	175	153	153	136	140	148	90	98	140	154	135	106	117	140	110	110	112	127	114	147	116	157	120	106	129	119	153	172	140	105	88	90	134	160	104	136	128	141	194	117	136
ENSSSAG00000000957	204	145	151	174	98	155	120	125	209	133	146	141	132	127	120	90	72	155	76	183	104	125	192	127	267	240	144	293	212	206	138	155	106	143	189	165	149	108	157	165	174	122
ENSSSAG00000000954	6	16	10	6	15	14	6	14	0	14	19	9	9	20	18	22	4	36	21	18	8	13	13	0	18	17	8	0	0	0	17	6	18	0	59	15	16	7	10	15	0	14
ENSSSAG00000000955	1912	2364	1765	2077	1666	1663	1389	2013	1880	1820	1916	1814	1730	1837	1741	1377	1313	2104	1646	2587	1797	1460	2029	1737	1656	1601	1258	1515	1816	1357	1441	1462	1531	1662	1612	1912	1622	1734	1818	2001	1718	2144
ENSSSAG00000043113	305	323	240	241	332	267	234	205	247	249	192	226	234	275	280	242	179	312	200	389	244	206	360	177	287	253	181	173	242	231	258	232	204	233	281	228	283	217	244	270	293	306
ENSSSAG00000043112	0	0	0	0	0	0	0	0	0	0	0	0	0	0	0	0	0	0	0	0	0	0	0	0	0	0	0	0	0	0	0	0	0	0	0	0	0	0	0	0	0	0
ENSSSAG00000000958	0	0	0	0	0	0	0	0	0	0	0	0	0	0	0	0	0	0	0	0	0	0	0	0	0	0	0	0	0	0	0	0	0	0	0	0	0	0	0	0	0	0
ENSSSAG00000000959	275	321	181	208	245	299	158	238	289	208	224	240	169	258	271	280	189	309	116	322	275	250	231	294	375	352	252	302	342	250	307	242	255	192	295	166	181	198	249	258	217	264
ENSSSAG00000063546	0	0	0	0	0	0	0	0	0	0	0	0	0	0	0	0	0	0	0	0	0	0	0	0	0	0	0	0	0	0	0	0	0	0	0	0	0	0	0	0	0	0
ENSSSAG00000043116	0	0	0	0	0	0	0	0	0	0	0	0	0	0	0	0	0	2	0	0	0	0	0	0	0	0	0	0	0	0	0	0	0	0	0	0	0	0	0	0	0	0
ENSSSAG00000043115	1528	2071	1507	1899	2040	1686	1454	1584	1719	1697	1514	1557	1581	2121	1721	1502	1418	1727	1573	2402	1661	1641	1936	1778	1771	1756	1286	1255	1511	1490	1406	1528	1635	1393	1615	1657	1666	1462	1748	1524	1596	1791
ENSSSAG00000063545	0	0	0	4	5	8	0	8	0	0	0	4	9	12	0	0	16	0	8	0	0	0	0	0	0	7	0	14	4	0	4	0	0	0	7	0	0	0	10	0	0	8
ENSSSAG00000007746	0	0	0	0	0	0	0	0	0	7	0	0	0	0	7	0	0	0	7	0	0	0	8	0	0	0	0	0	0	0	0	0	0	0	8	4	0	0	7	0	0	0
ENSSSAG00000002995	811	1006	631	700	715	715	596	682	890	705	562	726	748	784	658	582	465	616	437	954	457	547	890	494	641	683	457	426	662	615	591	523	542	635	578	668	584	646	759	727	787	685
ENSSSAG00000002996	0	0	0	0	8	0	0	0	0	0	0	0	6	0	0	0	0	0	0	0	10	0	0	0	0	0	0	0	0	0	0	0	0	0	0	0	0	0	0	0	0	0
ENSSSAG00000054395	578	656	628	671	752	599	586	660	664	628	584	479	646	872	679	516	455	635	814	1056	779	643	662	578	583	578	396	543	565	476	477	532	564	440	579	655	763	483	563	487	597	598
ENSSSAG00000054394	813	1134	866	884	840	969	674	915	868	826	902	737	779	941	750	682	597	976	835	1164	814	778	772	861	840	700	619	653	896	604	655	665	794	706	765	885	728	605	816	953	789	901
ENSSSAG00000054397	96	90	78	69	82	67	87	81	104	81	61	77	94	86	90	61	91	75	70	88	69	67	175	69	114	110	97	136	109	52	84	40	62	47	110	96	118	80	85	115	99	85
ENSSSAG00000054396	2051	2170	1757	2017	1944	1824	1345	1773	1785	1783	1776	1650	1803	1946	1738	1671	1528	2081	1512	2925	1994	1637	2218	1686	1865	2022	1672	1739	1976	1452	1399	1658	1596	1930	1800	1916	1754	1588	1903	1648	1714	1969
ENSSSAG00000054391	0	0	0	0	0	0	0	0	0	0	0	0	0	0	0	0	0	0	0	0	0	0	0	0	0	0	0	0	0	0	0	0	0	0	0	0	0	0	0	0	0	0
ENSSSAG00000065879	409	462	406	377	425	425	303	334	377	323	376	306	326	515	322	328	223	378	325	462	295	317	441	346	294	305	262	282	338	255	258	258	310	311	296	330	213	283	373	427	290	333
ENSSSAG00000054393	327	479	385	393	290	357	210	305	370	293	322	322	282	375	275	219	135	431	224	364	324	201	316	330	237	359	292	199	270	233	252	229	299	272	260	272	354	308	322	350	349	334
ENSSSAG00000054392	701	1137	774	1061	864	1144	895	957	944	877	941	798	721	965	722	784	778	1000	769	932	843	752	1138	962	845	789	685	755	978	702	688	645	857	880	759	1009	789	697	977	836	798	851
ENSSSAG00000065874	0	0	0	0	0	0	0	0	0	0	0	0	0	0	0	0	0	0	0	0	0	0	0	0	0	0	0	0	0	0	0	0	0	0	0	0	0	0	0	0	0	0
ENSSSAG00000007742	1137	1425	973	1068	971	1036	841	1016	1190	1125	997	1221	1069	1049	1207	977	1033	1076	1036	1337	1245	1006	1065	1173	1034	1140	1312	922	1214	1191	1093	1138	1007	964	1016	1047	989	986	932	1003	958	1178
ENSSSAG00000065876	0	0	0	0	0	0	0	0	0	0	0	0	0	0	0	0	0	0	0	0	0	0	0	0	0	0	0	0	0	0	0	0	0	0	0	0	0	0	0	0	0	0
ENSSSAG00000065877	0	0	0	0	0	0	0	0	0	0	0	0	0	0	0	0	0	0	0	0	0	0	0	0	0	0	0	0	0	0	0	0	0	0	0	0	0	0	0	0	0	0
ENSSSAG00000054399	1855	2188	1778	1808	1406	1727	1544	1734	1638	1598	1642	1506	1438	1742	1359	1117	1188	1971	1425	2158	1533	1353	1705	1628	1574	1339	1153	1248	1583	1230	1384	1394	1302	1598	1463	1603	1399	1304	1659	1698	1422	1716
ENSSSAG00000054398	0	0	0	0	0	0	0	0	0	0	0	0	0	0	0	0	0	0	0	0	0	0	0	12	0	0	0	0	0	0	0	0	0	0	0	0	0	0	0	0	0	0
ENSSSAG00000065872	1220	1198	866	1046	808	1040	782	1022	1043	891	977	925	860	978	962	887	825	1054	832	1407	982	901	1289	1052	1247	1437	967	1090	1357	1057	968	987	1206	959	1156	1252	903	909	999	977	830	1207
ENSSSAG00000002991	469	640	341	420	490	549	331	487	484	470	437	490	461	493	591	378	373	583	353	785	562	337	605	730	588	595	574	564	545	625	432	446	552	474	621	488	417	426	479	465	449	498
ENSSSAG00000069728	80	108	76	55	70	54	55	89	97	90	41	76	101	82	33	50	45	77	34	91	54	103	124	69	85	72	42	61	168	77	73	80	52	71	85	82	82	66	113	65	58	91
ENSSSAG00000013260	0	0	0	0	2	0	0	0	0	0	0	0	0	0	0	0	0	0	0	0	0	0	0	0	0	0	0	0	0	0	0	0	0	0	0	0	0	0	0	0	0	0
ENSSSAG00000002992	2	2	4	3	2	2	0	5	0	2	2	2	2	2	5	2	0	0	2	2	0	2	3	1	0	3	3	0	2	3	0	0	2	3	3	1	0	1	3	3	3	5
ENSSSAG00000049218	236	284	151	202	233	130	121	206	202	206	213	226	199	242	190	174	194	237	277	215	215	161	243	211	236	252	176	111	203	199	206	202	164	233	224	240	135	244	223	214	225	240
ENSSSAG00000049216	0	0	0	0	0	0	0	0	0	0	0	0	0	0	0	0	0	0	0	0	0	0	0	0	0	0	0	0	0	0	0	0	0	0	0	0	0	0	0	0	0	0
ENSSSAG00000049217	0	0	0	0	0	0	3	0	0	0	0	0	0	0	0	0	0	0	0	0	0	0	0	0	0	0	0	0	0	0	0	0	0	0	0	0	0	0	0	2	0	0
ENSSSAG00000069722	0	0	0	0	0	0	0	0	0	0	0	0	0	0	0	0	0	0	0	0	0	0	0	0	0	0	0	0	0	0	0	0	0	0	0	0	0	2	0	0	0	0
ENSSSAG00000049215	0	0	0	0	0	0	0	0	0	0	0	0	0	0	0	0	0	0	0	0	0	0	0	0	0	0	0	0	0	0	0	0	0	0	0	0	0	0	0	0	0	0
ENSSSAG00000069724	0	5	0	0	0	3	0	0	0	0	0	0	0	0	0	7	0	2	2	0	0	3	2	0	0	0	0	0	0	2	0	0	0	0	0	0	0	0	0	0	0	0
ENSSSAG00000049213	807	936	573	811	755	894	649	686	932	852	825	635	629	810	807	655	516	757	560	851	771	677	734	751	871	790	656	762	766	701	449	488	667	648	763	657	578	737	839	722	687	847
ENSSSAG00000049210	0	0	0	0	0	0	0	0	0	0	0	0	0	0	0	0	0	0	0	0	0	0	0	0	0	0	0	0	0	0	0	0	0	0	0	0	0	0	0	0	0	0
ENSSSAG00000069727	0	0	0	0	0	0	0	0	0	0	0	0	0	0	0	0	0	0	0	0	0	0	0	0	0	0	0	0	0	0	0	0	0	0	0	0	0	0	0	0	0	0
ENSSSAG00000067319	4	0	0	0	0	0	8	0	0	5	0	0	6	6	0	0	0	6	0	0	0	0	13	9	5	29	0	0	0	0	6	0	0	0	7	0	14	0	6	0	0	0
ENSSSAG00000029625	165	116	132	94	110	94	45	48	53	58	60	52	135	98	77	32	33	103	83	83	54	33	97	80	151	112	133	148	110	118	89	163	98	53	123	91	114	52	109	70	62	89
ENSSSAG00000029624	0	0	0	0	0	0	0	0	0	0	0	0	0	0	0	0	0	0	0	0	0	0	0	0	0	0	0	0	0	0	0	0	0	0	0	0	0	0	0	0	0	0
ENSSSAG00000063094	0	0	0	0	0	0	0	0	0	0	0	0	0	0	0	0	0	0	0	0	0	0	0	0	0	0	0	0	0	0	0	0	0	0	0	0	0	0	0	0	0	0
ENSSSAG00000063095	0	0	0	0	0	0	0	0	0	0	0	0	0	0	0	0	0	0	0	0	0	0	0	0	0	0	0	0	0	0	0	0	0	0	0	0	0	0	0	0	0	0
ENSSSAG00000063096	0	8	5	0	0	26	5	4	8	0	0	5	16	0	4	0	6	7	0	36	0	0	4	0	3	13	8	10	16	18	14	6	8	6	10	7	3	15	12	8	0	0
ENSSSAG00000063097	0	0	0	0	0	0	0	0	0	0	0	0	0	0	0	0	0	0	0	0	0	0	0	0	0	0	0	0	0	0	0	0	0	0	0	0	0	0	0	0	0	0
ENSSSAG00000063090	12	46	59	16	6	32	37	24	53	15	14	9	41	19	18	16	13	22	25	21	11	28	37	22	18	60	26	28	18	12	31	24	29	38	12	31	30	21	37	47	15	17
ENSSSAG00000063091	1953	2048	1695	1767	1380	1594	1242	1580	1352	1226	1622	1537	1498	1812	1740	1334	1261	1570	1379	2313	1260	1314	1742	1470	2087	1774	1516	1492	1676	1403	1467	1025	1582	1368	1539	1649	1469	1215	1639	1587	1608	1845
ENSSSAG00000063092	0	0	0	0	0	0	0	0	0	0	0	0	0	0	0	0	0	0	0	0	0	0	0	0	0	0	0	0	0	0	0	0	0	0	0	0	0	0	0	0	0	0
ENSSSAG00000063093	83	87	72	74	71	64	37	62	57	48	32	66	96	57	71	28	46	61	40	111	64	61	70	82	65	93	71	67	37	59	62	101	71	51	77	102	77	59	60	52	110	73
ENSSSAG00000009728	0	0	0	0	0	0	0	0	0	0	0	0	0	0	0	0	0	0	0	0	0	0	0	0	0	0	0	0	0	0	0	0	0	0	0	0	0	0	0	0	0	0
ENSSSAG00000009729	38	40	23	9	18	42	41	40	39	22	12	32	55	21	41	42	0	29	0	15	52	25	19	26	27	44	28	56	39	34	38	29	47	55	47	41	30	51	45	28	14	35
ENSSSAG00000009722	162	159	128	111	132	111	95	107	72	175	113	105	141	180	122	106	70	186	55	140	146	44	109	148	209	130	154	77	133	147	165	181	133	140	147	154	112	100	145	110	137	122
ENSSSAG00000009723	216	182	143	191	172	195	184	185	180	184	130	169	184	221	232	194	167	341	190	271	246	269	212	223	352	229	230	249	234	250	188	155	200	123	331	286	152	187	195	179	188	217
ENSSSAG00000009720	982	839	476	772	406	585	442	559	571	491	576	595	508	454	557	486	397	844	585	929	432	628	654	748	968	931	581	580	870	674	649	518	785	655	796	742	553	724	678	756	588	894
ENSSSAG00000009721	126	139	41	79	60	120	59	122	110	73	84	79	138	66	108	72	63	129	49	137	77	104	128	98	71	105	128	103	131	81	70	92	61	88	89	112	65	63	98	113	87	126
ENSSSAG00000009726	300	329	246	216	245	200	187	247	189	279	308	249	262	255	174	182	158	295	170	259	236	159	256	198	165	273	174	159	250	170	141	195	212	225	234	276	206	210	259	228	235	231
ENSSSAG00000009727	116	71	82	60	46	77	39	79	53	54	67	73	107	88	102	101	55	92	80	83	66	73	54	66	131	113	127	96	174	105	112	80	67	54	72	63	85	104	80	63	60	48
ENSSSAG00000009724	0	0	0	0	0	0	0	0	0	0	0	0	0	0	0	0	0	0	0	0	0	0	0	0	0	0	0	0	0	0	0	0	0	0	0	0	0	0	0	0	0	0
ENSSSAG00000009725	0	0	0	0	0	0	0	0	0	0	0	0	0	0	0	0	0	0	0	0	0	0	0	0	0	0	0	0	0	0	0	0	0	0	0	0	0	0	0	0	0	0
ENSSSAG00000067735	665	740	638	603	637	733	458	547	710	573	685	556	524	680	453	428	471	626	462	963	515	530	686	562	535	533	399	584	596	420	514	405	555	566	686	687	461	569	690	701	665	678
ENSSSAG00000067734	582	631	369	481	398	445	491	448	609	503	473	470	429	614	601	418	343	520	477	673	548	386	548	669	500	557	451	437	544	453	463	360	426	418	569	432	405	511	572	439	461	575
ENSSSAG00000067737	67	36	37	48	50	41	38	69	21	47	42	22	37	67	91	53	33	55	46	69	66	53	58	72	73	95	40	103	61	58	44	64	52	43	65	91	54	47	45	33	45	55
ENSSSAG00000067736	21	26	29	14	10	36	24	49	46	49	34	25	35	33	40	25	32	65	30	21	18	37	14	27	19	34	36	10	32	15	43	30	55	25	25	15	0	10	19	28	34	10
ENSSSAG00000067731	0	0	0	10	5	0	0	11	4	0	0	4	0	8	0	0	0	0	0	0	0	0	0	10	4	0	0	0	9	0	6	0	0	0	0	0	0	8	5	0	3	0
ENSSSAG00000067730	407	361	213	266	263	273	215	289	341	192	230	257	268	284	282	201	260	241	168	427	245	256	356	217	444	233	302	263	268	231	259	247	337	206	413	254	304	249	249	203	243	272
ENSSSAG00000067733	2410	2452	2197	2585	2553	2547	2176	2362	2701	3044	3032	2177	2767	2848	2078	2295	1938	2881	2349	3228	2337	2096	3034	2362	2735	2849	2271	2197	3255	2410	2268	2311	2270	1978	2803	2083	2607	2585	2226	2005	2526	2607
ENSSSAG00000067732	1979	2786	2046	2171	2101	1889	1714	2165	2320	2165	1836	1705	2028	2324	1866	1693	1620	2204	2131	2749	2119	1837	1857	2112	1706	1883	1580	1765	1891	1665	1641	1536	1811	1608	1613	1823	1621	1694	1957	2320	1756	2142
ENSSSAG00000076656	287	323	299	263	232	298	195	275	241	254	363	296	329	301	208	231	223	475	337	401	253	247	249	313	237	280	214	219	275	259	191	245	330	312	220	303	287	201	286	314	224	252
ENSSSAG00000067739	529	690	454	525	447	532	554	459	542	525	541	508	597	573	637	481	450	585	612	669	606	429	612	542	562	586	497	468	629	432	621	527	557	545	489	509	473	480	506	527	487	569
ENSSSAG00000067738	269	279	222	158	162	236	197	237	220	276	275	170	243	226	231	132	181	241	258	316	191	196	271	250	231	226	146	238	220	181	130	222	239	222	285	204	170	186	289	232	236	251
ENSSSAG00000023745	0	0	0	0	0	0	0	0	0	0	0	0	0	0	0	0	0	0	0	0	0	0	0	0	0	0	0	0	0	0	0	0	0	0	0	0	0	0	0	0	0	0
ENSSSAG00000023740	0	0	0	0	0	0	0	0	0	0	0	0	0	0	0	0	0	0	0	0	0	0	0	0	0	0	0	0	0	0	0	0	0	0	0	0	0	0	0	0	0	0
ENSSSAG00000026510	0	0	0	0	0	0	0	0	0	0	0	0	0	0	0	0	0	0	0	0	0	0	0	0	0	0	0	0	0	0	0	0	0	0	0	0	0	0	0	0	0	0
ENSSSAG00000015798	20	16	21	21	7	17	17	22	16	19	12	24	12	20	13	20	22	21	10	18	22	15	26	10	22	33	24	18	35	32	10	26	27	16	25	23	15	15	22	19	26	25
ENSSSAG00000015799	8	10	10	13	8	9	6	8	7	13	5	9	10	14	7	8	8	15	14	17	12	15	7	11	12	9	17	16	9	5	6	15	9	10	14	9	14	10	12	8	14	14
ENSSSAG00000015796	233	387	297	288	253	297	226	274	300	226	273	253	251	301	312	293	166	394	278	328	327	292	302	338	311	297	280	210	269	217	250	208	276	244	258	249	231	237	289	288	263	252
ENSSSAG00000015794	200	268	210	135	256	255	254	155	178	173	217	179	307	301	268	167	189	273	195	250	243	267	160	221	199	214	155	195	159	211	171	245	208	207	202	217	148	150	174	196	237	226
ENSSSAG00000015795	99	174	170	123	193	129	121	153	119	99	128	140	139	176	143	71	129	165	134	203	146	94	158	133	131	136	136	161	92	92	141	122	131	143	198	153	141	155	155	147	97	135
ENSSSAG00000015792	283	440	326	371	279	321	345	324	390	333	293	313	324	334	312	232	206	276	334	367	262	343	312	362	353	268	312	279	239	282	246	296	291	262	323	327	297	236	322	325	359	391
ENSSSAG00000015793	0	0	0	0	0	0	0	0	0	0	0	0	0	0	0	0	0	0	0	0	0	0	0	0	0	0	0	0	0	0	0	0	0	0	0	0	0	0	0	0	0	0
ENSSSAG00000015790	0	0	0	0	0	0	0	0	0	0	0	0	0	0	0	0	0	0	0	0	0	0	0	0	0	0	0	0	0	0	0	0	0	0	0	0	0	0	0	0	0	0
ENSSSAG00000015791	135	240	173	198	98	139	92	122	147	150	133	128	123	136	108	101	81	233	104	166	136	161	164	165	161	170	116	103	165	104	152	144	138	146	220	172	155	110	187	200	213	224
ENSSSAG00000015420	0	0	0	0	0	0	0	0	0	0	0	0	0	0	0	0	0	0	0	0	0	0	0	0	0	0	0	0	0	0	0	0	0	0	0	0	0	0	0	0	0	0
ENSSSAG00000068458	1517	1477	1152	1277	1128	1073	1058	1075	1037	1138	1291	1025	1128	1265	1212	1064	870	1375	1209	1974	1066	1028	1440	1214	1167	1278	979	1123	1005	1058	1150	904	1001	1069	1332	1273	973	1289	1284	1251	1311	1316
ENSSSAG00000015422	0	0	0	0	0	0	0	0	0	0	0	0	0	0	0	0	0	0	0	0	0	0	0	0	0	0	0	0	0	0	0	0	0	0	0	0	0	0	0	0	0	0
ENSSSAG00000015425	0	0	2	0	0	0	0	0	0	0	0	0	0	0	0	0	0	0	0	0	1	0	0	0	0	0	0	0	0	0	0	0	2	1	0	0	0	0	0	0	1	0
ENSSSAG00000015427	66	68	9	40	0	73	24	28	6	8	5	30	10	9	15	13	23	18	16	0	21	0	35	0	7	31	11	51	39	41	89	13	22	33	25	33	34	11	46	52	21	35
ENSSSAG00000068451	169	178	164	183	162	189	95	182	188	136	158	214	147	143	144	120	103	211	100	284	178	137	141	127	165	214	150	123	168	133	139	127	180	191	156	174	196	192	186	156	148	182
ENSSSAG00000015429	29	33	30	23	36	24	20	25	44	22	27	31	29	31	23	16	23	41	11	25	0	18	42	26	24	32	32	19	0	31	27	0	25	33	31	37	26	38	25	39	25	42
ENSSSAG00000068453	12	67	26	25	40	23	25	31	12	32	27	20	12	21	38	17	7	27	28	12	12	22	38	41	23	9	31	20	32	19	22	33	33	19	29	25	15	18	37	25	17	37
ENSSSAG00000068452	0	0	5	0	3	4	5	5	0	0	0	0	0	0	0	4	0	0	0	12	0	0	0	0	0	0	0	0	0	11	0	0	4	0	0	0	0	0	0	0	0	0
ENSSSAG00000068455	882	1037	712	966	987	1006	786	956	1051	838	928	842	980	964	820	597	562	1019	738	1126	848	777	884	756	961	1005	646	811	876	1000	748	835	905	741	698	795	908	647	879	939	839	923
ENSSSAG00000068454	62	88	57	71	37	45	45	35	71	37	55	59	42	53	60	77	49	61	65	66	50	59	101	72	26	38	60	47	36	62	45	25	76	33	49	54	37	65	53	47	32	42
ENSSSAG00000068457	0	0	0	0	0	0	0	0	0	0	0	0	0	0	0	0	0	0	0	0	0	0	0	0	0	0	0	0	0	0	0	0	0	0	0	0	0	0	0	0	0	0
ENSSSAG00000068456	368	348	319	390	406	365	226	466	508	430	386	291	339	458	482	418	332	532	488	479	421	357	387	282	504	507	340	447	487	416	365	305	438	291	404	355	426	252	294	349	312	349
ENSSSAG00000054931	0	0	0	0	0	0	0	0	0	0	0	0	0	0	0	0	0	0	0	0	0	0	0	0	0	0	0	0	0	0	0	0	0	0	0	0	0	0	0	0	0	0
ENSSSAG00000054930	0	0	0	0	0	0	0	0	0	0	0	0	0	0	0	0	0	0	0	0	0	0	0	0	0	0	0	0	0	0	0	0	0	0	0	0	0	0	0	0	0	0
ENSSSAG00000054933	93	154	79	132	68	119	61	141	90	118	120	122	115	146	85	82	97	162	122	167	81	141	116	197	188	176	160	141	168	97	165	93	154	51	152	57	147	122	135	115	95	124
ENSSSAG00000054932	141	302	83	283	219	61	85	118	78	104	64	103	200	161	92	90	93	147	78	312	82	232	71	81	378	147	136	118	213	115	243	225	88	112	144	121	108	95	108	120	115	284
ENSSSAG00000054935	98	124	77	107	91	104	96	122	93	110	99	113	90	107	111	108	73	73	79	182	50	87	67	173	140	117	69	97	99	118	95	109	74	77	103	159	114	72	116	89	104	72
ENSSSAG00000054934	0	0	0	0	0	0	0	0	0	0	0	0	0	0	0	0	0	0	0	0	0	0	0	0	0	0	0	0	0	0	0	0	0	0	0	0	0	0	0	0	0	0
ENSSSAG00000054937	1061	1080	813	1030	1109	834	775	1033	1096	1017	870	738	908	1028	1107	854	820	1027	754	1198	1051	1025	1017	960	1099	1256	966	840	1300	1085	799	961	955	810	916	1019	1149	798	960	800	736	967
ENSSSAG00000054936	0	0	0	0	0	0	0	0	0	0	0	0	0	0	0	0	0	0	0	0	0	0	0	0	0	0	0	0	0	0	0	0	0	0	0	0	0	0	0	4	0	0
ENSSSAG00000054939	23	22	13	12	27	14	17	10	23	9	7	15	21	3	4	0	13	7	38	51	9	16	17	40	16	22	35	22	25	0	9	18	11	20	40	17	0	18	26	19	10	19
ENSSSAG00000054938	5	21	13	23	14	40	7	75	22	46	13	32	25	36	20	16	7	31	20	47	15	17	26	18	14	18	57	61	22	46	12	20	24	20	14	29	54	0	17	31	20	47
ENSSSAG00000008899	568	648	505	561	534	496	544	565	566	612	566	509	578	663	690	523	478	818	625	898	678	502	650	505	837	805	559	681	667	524	469	586	591	434	590	661	647	548	521	431	502	479
ENSSSAG00000008898	133	118	157	142	64	142	112	94	140	83	158	130	111	94	151	155	122	188	192	177	118	188	159	61	134	110	111	92	130	147	111	110	145	127	115	118	124	107	168	127	93	129
ENSSSAG00000008893	0	0	0	0	0	0	0	0	0	0	0	0	0	0	0	0	0	0	0	0	0	0	0	0	0	0	0	0	0	0	0	0	0	0	0	0	0	0	0	0	0	0
ENSSSAG00000008892	0	0	0	0	0	0	0	0	0	0	0	0	0	0	0	0	0	0	0	0	0	0	0	0	0	0	0	0	0	0	0	0	0	0	0	0	0	0	0	0	0	0
ENSSSAG00000008891	22	28	11	15	8	8	0	20	26	19	7	24	19	9	14	18	14	29	0	5	23	28	31	15	34	19	36	29	10	31	25	22	11	21	22	10	22	11	17	8	7	27
ENSSSAG00000008890	14	12	2	10	2	9	10	10	9	6	5	6	6	9	13	6	2	17	0	10	13	16	6	5	6	21	9	0	13	2	7	2	20	5	2	6	0	19	9	6	14	16
ENSSSAG00000008897	0	0	0	0	0	0	0	0	0	0	0	0	0	0	0	0	0	0	0	0	0	0	0	0	0	0	0	0	0	0	0	0	0	0	0	0	0	0	0	0	0	0
ENSSSAG00000008896	65	79	51	63	52	65	66	83	79	33	46	79	52	58	60	20	76	128	68	89	72	47	96	46	106	70	95	89	82	111	73	79	73	69	76	82	57	60	65	74	69	62
ENSSSAG00000008895	0	0	0	0	0	0	0	0	0	0	0	0	0	0	0	0	0	0	0	0	0	0	0	0	0	0	0	0	0	0	0	0	0	0	0	0	0	0	0	0	0	0
ENSSSAG00000008894	12	20	30	10	21	30	10	25	7	8	0	10	10	18	42	0	16	0	16	26	30	20	27	20	7	28	22	13	17	12	25	7	14	24	19	51	10	15	12	16	0	12
ENSSSAG00000009352	0	0	0	0	0	0	0	0	0	0	0	0	0	0	0	0	0	0	0	0	0	0	0	0	0	0	0	0	0	0	0	0	0	0	0	0	0	0	0	0	0	0
ENSSSAG00000064837	0	0	0	0	0	0	0	0	0	0	0	0	0	0	0	0	0	0	0	0	0	0	0	0	0	0	0	0	0	0	0	0	0	0	0	0	0	0	0	0	0	0
ENSSSAG00000064836	0	0	0	7	30	6	0	0	0	0	6	8	0	0	12	13	12	0	0	0	0	0	0	0	10	0	0	0	0	6	0	0	12	14	4	0	0	8	0	0	0	0
ENSSSAG00000064835	12	22	19	42	26	31	17	33	26	9	22	6	21	37	6	8	0	21	8	21	3	15	16	0	18	19	12	12	17	39	13	18	30	33	46	20	13	28	21	6	42	40
ENSSSAG00000064834	313	337	278	299	338	260	270	284	308	286	313	263	290	296	355	328	304	393	309	445	360	323	350	313	325	421	247	275	371	278	330	305	289	275	326	334	278	321	391	264	287	344
ENSSSAG00000064833	28	25	18	21	24	9	19	7	14	26	4	8	19	27	17	26	17	7	14	11	15	13	26	13	22	22	5	9	22	7	10	11	12	15	9	4	15	12	27	14	19	9
ENSSSAG00000064832	0	0	2	0	0	0	2	0	0	2	2	2	0	2	0	0	0	0	3	2	3	0	2	0	0	0	0	0	0	3	2	3	0	4	0	0	2	4	0	4	0	0
ENSSSAG00000064831	10	9	0	6	6	7	0	19	6	0	7	6	0	0	6	0	0	10	12	0	0	0	14	26	5	0	0	24	19	11	18	6	7	0	12	19	0	0	12	19	0	0
ENSSSAG00000064830	0	0	0	0	0	0	0	0	0	0	0	0	0	0	0	0	0	0	0	0	0	0	0	0	0	0	0	0	0	0	0	0	0	0	0	0	0	0	0	0	0	0
ENSSSAG00000056715	0	0	0	0	0	0	0	0	0	0	0	0	0	0	0	0	0	0	0	0	0	0	0	0	0	0	0	0	0	0	0	0	0	0	0	0	0	0	0	0	0	0
ENSSSAG00000064839	5679	5862	4674	5159	4504	4288	3882	4973	4359	4062	5260	4297	4299	5445	3996	3513	2935	5403	4482	5940	4092	3745	5476	4096	3905	4260	2889	3451	4098	3637	3964	4059	3806	4312	4749	5082	4116	4430	4916	5157	4773	5119
ENSSSAG00000064838	0	8	7	11	0	11	0	6	0	8	5	0	8	0	11	0	13	0	19	5	0	0	8	0	18	7	9	0	11	12	15	0	10	10	11	5	20	4	0	14	10	8
ENSSSAG00000068183	0	4	0	0	0	0	0	0	0	0	0	0	6	0	0	0	0	0	0	0	4	0	6	0	0	0	0	0	0	0	0	0	0	0	0	0	0	0	10	0	0	0
ENSSSAG00000068182	420	510	332	446	543	474	360	488	487	417	383	366	346	546	603	426	358	506	501	547	568	381	463	463	551	555	525	456	517	477	367	431	486	434	586	437	419	301	454	448	363	559
ENSSSAG00000068181	590	530	511	626	560	581	464	565	488	537	425	483	464	582	551	382	444	525	458	668	566	575	737	492	705	715	523	533	709	582	399	586	492	435	673	477	596	569	550	460	523	589
ENSSSAG00000056714	429	418	346	359	404	386	309	409	452	309	423	357	422	505	511	458	372	440	354	621	398	402	493	482	467	422	306	485	504	325	309	439	445	296	402	372	442	384	331	380	383	417
ENSSSAG00000068187	289	319	277	326	240	208	206	257	212	191	244	232	236	306	319	221	241	289	209	401	200	254	186	327	359	270	285	312	328	282	219	286	327	238	302	360	270	235	229	186	235	328
ENSSSAG00000068186	987	1209	1017	1185	943	888	960	935	1057	1038	1052	917	985	1081	1152	882	957	1286	1124	1511	1094	928	1216	1184	1275	1234	967	1017	1010	987	958	852	1011	857	964	1068	1001	841	959	975	869	1009
ENSSSAG00000068185	162	199	101	150	176	175	170	146	130	141	176	183	136	166	138	103	117	117	96	253	156	104	140	117	117	154	100	151	130	97	122	102	158	124	134	115	132	122	148	133	140	103
ENSSSAG00000068184	0	0	0	0	0	0	0	0	0	0	0	0	0	0	0	0	0	0	0	0	0	0	0	0	0	0	0	0	0	0	0	0	0	0	0	0	0	0	0	0	0	0
ENSSSAG00000068189	811	1000	813	742	761	701	519	812	779	671	752	821	721	791	724	573	558	852	870	1225	639	706	799	830	724	770	563	737	635	632	628	589	669	806	573	755	737	637	1037	861	704	916
ENSSSAG00000068188	51	143	87	82	52	76	53	86	99	72	40	62	90	100	71	68	99	121	64	111	73	83	70	75	94	76	110	68	57	82	68	41	75	106	123	77	77	38	62	78	50	120
ENSSSAG00000053540	290	359	298	230	217	248	170	226	278	296	211	326	245	221	168	168	198	308	110	302	223	197	273	264	205	258	116	252	230	261	288	162	223	206	131	260	177	217	211	230	208	299
ENSSSAG00000005670	0	0	0	3	0	0	0	0	0	4	3	0	0	0	0	0	4	0	0	0	0	0	0	0	0	0	0	0	0	0	0	0	0	0	0	0	0	3	0	0	0	0
ENSSSAG00000022920	0	0	0	0	0	0	0	0	0	0	0	0	0	0	0	0	0	0	0	0	0	0	0	0	0	0	0	0	0	0	0	0	0	0	0	0	0	0	0	0	0	0
ENSSSAG00000024918	0	0	0	0	0	0	0	0	0	0	0	0	0	0	0	0	0	0	0	0	0	0	0	0	0	0	0	0	0	0	0	0	0	0	0	0	0	0	0	0	0	0
ENSSSAG00000005671	0	0	0	0	0	0	0	0	0	0	0	0	0	0	0	0	0	0	0	0	0	0	0	0	0	0	0	0	0	0	0	0	0	0	0	0	0	0	0	0	0	0
ENSSSAG00000024914	0	0	0	0	0	0	0	0	0	0	0	0	0	0	0	0	0	0	0	0	0	0	0	0	0	0	0	0	0	0	0	0	0	0	0	0	0	0	0	0	0	0
ENSSSAG00000024915	169	210	84	184	192	162	150	157	168	185	113	138	172	192	101	118	141	144	168	216	142	161	212	210	162	168	114	159	132	128	113	186	200	186	188	173	203	160	178	128	165	199
ENSSSAG00000024916	16	28	11	12	20	12	4	11	5	18	10	6	3	17	7	14	7	5	8	7	15	9	6	15	11	3	15	13	10	3	11	7	4	13	11	9	14	13	11	14	7	9
ENSSSAG00000000284	1196	1376	1055	1056	1030	1005	892	1124	1137	959	1037	911	1157	1342	1027	716	689	1010	917	1775	882	924	1289	1203	1040	1188	855	1005	1087	841	1024	863	939	1045	1041	1006	986	876	1257	1150	1018	1249
ENSSSAG00000022926	0	0	0	0	0	0	0	0	0	0	0	0	0	0	0	0	0	0	0	0	0	0	0	0	0	0	0	0	0	0	0	0	0	0	0	0	0	0	0	0	0	0
ENSSSAG00000066068	202	133	171	146	131	125	127	180	169	170	131	137	169	157	188	97	177	158	122	200	118	147	218	97	336	271	119	239	263	277	117	144	201	124	200	187	164	156	253	158	153	211
ENSSSAG00000000285	1423	1816	1281	1518	1337	1285	1075	1361	1338	1339	1188	1097	1323	1503	1261	912	956	1440	1130	1768	1105	1134	1501	1061	1474	1318	1142	1266	1355	1050	1352	1126	1206	1206	1394	1560	1433	973	1579	1166	1240	1410
ENSSSAG00000020652	1279	1027	785	1376	568	1229	960	1076	984	1036	966	1291	1149	749	543	906	828	1788	975	918	1046	924	867	980	1079	1319	840	960	1303	1042	573	1133	1093	1126	1024	1484	641	899	1148	1232	1271	863
ENSSSAG00000018778	0	0	0	0	0	0	0	0	0	0	0	0	0	0	0	0	0	0	0	0	0	0	0	0	0	0	0	0	0	0	0	0	0	0	0	0	0	0	0	0	0	0
ENSSSAG00000066062	192	188	100	151	153	210	117	192	152	180	128	137	157	143	144	172	106	146	141	199	161	139	208	126	141	142	145	79	135	146	176	124	166	123	178	169	178	137	174	124	159	140
ENSSSAG00000018776	0	0	0	0	0	0	0	0	0	0	0	0	0	0	0	0	0	0	0	0	0	0	0	0	0	0	0	0	0	0	0	0	0	0	0	0	0	0	0	0	0	0
ENSSSAG00000066060	0	0	0	0	0	0	0	0	0	0	0	0	0	0	0	0	0	0	0	0	0	0	0	0	0	0	0	0	0	0	0	0	0	0	0	0	0	0	0	0	0	0
ENSSSAG00000066061	11	11	0	6	14	12	8	11	9	6	17	8	14	0	0	7	0	28	5	0	10	10	0	0	14	20	0	4	0	0	4	3	0	11	9	24	14	3	15	0	14	12
ENSSSAG00000066066	11	0	5	0	12	8	8	8	9	0	12	0	17	11	0	0	10	4	8	0	0	0	8	0	0	0	0	7	0	9	0	5	0	0	0	8	0	0	2	9	0	0
ENSSSAG00000066067	0	0	0	0	0	0	0	3	0	0	8	0	0	6	0	0	0	0	0	4	0	4	0	10	0	0	4	0	0	0	0	0	4	0	0	6	0	0	3	9	8	0
ENSSSAG00000066064	116	163	106	118	83	153	59	116	143	83	96	97	86	137	247	76	49	137	53	208	128	130	183	120	249	160	99	175	189	120	189	172	117	118	84	93	109	79	168	131	102	164
ENSSSAG00000018770	0	0	0	0	0	0	0	0	0	0	0	0	0	0	0	0	0	0	0	0	0	0	0	0	0	0	0	0	0	0	0	0	0	0	0	0	0	0	0	0	0	0
ENSSSAG00000000280	0	0	0	0	0	0	0	15	0	0	0	0	0	0	0	0	0	0	0	4	0	6	0	0	0	0	0	0	0	0	0	0	8	6	0	0	0	0	0	0	0	14
ENSSSAG00000025357	23	11	8	13	7	3	10	14	17	10	13	18	7	4	23	3	6	18	2	17	7	10	18	11	17	0	4	0	7	16	12	7	8	8	0	17	3	8	7	14	12	17
ENSSSAG00000005677	0	0	0	0	0	0	0	0	2	0	0	0	0	3	0	0	0	1	0	0	0	0	0	0	0	0	0	4	0	0	0	0	0	0	0	0	0	5	0	0	0	4
ENSSSAG00000025351	0	0	0	0	0	0	0	0	0	0	0	0	0	0	0	0	0	0	0	0	0	0	0	0	0	0	0	0	0	0	0	0	0	0	0	0	0	0	0	0	0	0
ENSSSAG00000060224	0	0	0	0	0	0	0	0	0	0	0	0	0	0	0	0	0	0	0	0	0	0	0	0	0	0	0	0	0	0	0	0	0	0	0	0	0	0	0	0	0	0
ENSSSAG00000038278	0	0	0	0	0	0	0	0	0	0	0	0	0	0	0	0	0	0	0	0	0	0	0	0	0	0	0	0	0	0	0	0	0	0	0	0	0	0	0	0	0	0
ENSSSAG00000000575	0	0	0	0	0	7	0	0	0	0	0	0	0	0	0	0	0	0	0	0	0	0	0	0	0	0	0	0	0	0	0	0	0	0	0	0	0	0	0	0	0	0
ENSSSAG00000038275	0	0	0	0	0	0	0	0	0	0	0	0	0	0	0	0	0	0	0	0	0	0	0	0	0	0	0	0	0	0	0	0	0	0	0	0	0	0	0	0	0	0
ENSSSAG00000038276	0	0	0	0	0	0	0	0	0	0	0	0	0	0	0	0	0	0	0	0	0	0	0	0	0	0	0	0	0	0	0	0	0	0	0	0	0	0	0	0	0	0
ENSSSAG00000038273	0	0	0	0	0	0	0	0	0	0	0	0	0	0	0	0	0	0	0	0	0	0	0	0	0	0	0	0	0	0	0	0	0	0	0	0	0	0	0	0	0	0
ENSSSAG00000052579	0	0	0	0	0	0	0	0	0	0	0	0	0	0	0	0	0	0	0	0	0	0	0	0	0	0	0	0	0	0	0	0	0	0	0	0	0	0	0	0	0	0
ENSSSAG00000052578	0	0	0	0	0	0	0	0	0	0	0	0	0	0	0	0	0	0	0	0	0	0	0	0	0	0	0	0	0	0	0	0	0	0	0	0	0	0	0	0	0	0
ENSSSAG00000044588	179	115	126	131	90	146	103	130	140	168	91	146	100	162	85	100	113	106	87	186	138	101	144	75	188	140	114	136	148	134	162	140	61	75	173	101	146	112	145	109	106	130
ENSSSAG00000052572	0	0	0	0	0	0	0	0	0	0	0	0	0	0	0	0	0	0	0	0	0	0	0	0	0	0	0	0	0	0	0	0	0	0	0	0	0	0	0	0	0	0
ENSSSAG00000052570	150	142	65	95	62	141	38	115	97	115	97	108	120	87	153	83	97	209	86	197	109	103	128	103	277	200	198	128	226	157	180	150	158	65	120	176	233	82	96	131	103	156
ENSSSAG00000052577	12	9	8	12	2	19	5	0	0	6	8	0	4	9	9	14	14	17	13	15	4	2	14	0	10	12	3	0	0	7	5	7	4	11	16	10	8	8	7	15	12	0
ENSSSAG00000052576	0	0	0	0	0	0	0	0	0	0	0	0	0	0	0	0	0	0	0	0	0	0	0	0	0	0	0	0	0	0	0	0	0	0	0	0	0	0	0	0	0	0
ENSSSAG00000052575	11	8	0	4	4	0	4	8	5	7	8	7	7	9	0	0	0	4	0	0	5	0	6	0	0	0	5	4	6	0	0	13	8	4	0	3	6	9	7	0	4	5
ENSSSAG00000052574	575	724	516	611	632	635	483	624	605	565	633	569	596	644	606	538	494	594	565	800	677	606	628	668	700	719	528	582	663	613	597	554	490	556	624	660	603	546	691	509	587	596
ENSSSAG00000055155	19	11	28	26	13	13	8	11	19	6	13	21	11	23	8	14	14	11	9	17	20	5	17	10	17	13	21	19	14	16	12	20	9	23	12	24	16	10	16	18	13	21
ENSSSAG00000060152	0	0	0	0	0	0	0	0	0	0	0	0	0	0	0	0	0	0	0	0	0	0	0	0	0	0	0	0	0	0	0	0	0	0	0	0	0	0	0	0	0	0
ENSSSAG00000030069	0	0	0	0	0	0	0	0	0	0	0	0	0	0	0	0	0	0	0	0	0	0	0	0	0	0	0	0	0	0	0	0	0	0	0	0	0	0	0	0	0	0
ENSSSAG00000030068	0	0	0	0	0	0	0	0	0	0	0	0	0	0	0	0	0	0	0	0	0	0	0	0	0	0	0	0	0	0	0	0	0	0	0	0	0	0	0	0	0	0
ENSSSAG00000044582	33	44	26	47	25	36	35	41	46	21	19	39	35	51	57	19	14	43	22	31	0	12	31	47	52	9	52	44	18	41	36	18	38	35	52	27	40	26	28	8	58	28
ENSSSAG00000044338	0	0	0	0	0	0	0	0	0	0	0	0	0	0	0	0	0	0	0	0	0	0	0	0	0	0	0	0	0	0	0	0	0	0	0	0	0	0	0	0	0	0
ENSSSAG00000044339	415	528	398	529	481	379	392	470	381	456	472	373	395	421	339	292	311	521	385	478	381	350	385	437	348	423	277	319	387	294	314	354	282	358	402	392	364	342	367	442	404	349
ENSSSAG00000044336	0	0	0	0	0	0	0	0	0	0	0	0	0	0	0	0	0	0	0	0	0	0	0	0	0	0	0	0	0	0	0	0	0	0	0	0	0	0	0	0	0	0
ENSSSAG00000019425	7	0	3	0	8	0	0	0	8	0	5	2	0	0	9	5	6	0	0	0	0	11	3	0	0	6	9	0	0	5	4	0	4	0	0	6	0	0	7	0	9	0
ENSSSAG00000044334	0	0	0	0	0	0	0	0	0	0	0	0	0	0	0	0	0	0	0	0	0	0	0	0	0	0	0	0	0	0	0	0	0	0	0	0	0	0	0	0	0	0
ENSSSAG00000055153	4	0	2	0	0	1	0	0	0	0	0	4	0	0	0	0	0	0	0	0	0	0	10	0	5	0	0	0	8	7	0	3	7	0	0	0	0	0	3	4	0	0
ENSSSAG00000044332	297	334	248	289	253	210	229	297	279	231	222	309	258	265	363	166	263	238	239	380	319	236	365	319	206	317	302	198	290	223	207	194	298	236	216	253	246	232	274	278	186	297
ENSSSAG00000044333	0	0	0	0	0	0	0	0	0	0	0	0	0	0	0	0	0	0	0	0	0	0	0	0	0	0	0	0	0	0	0	0	0	0	0	0	0	0	0	0	0	0
ENSSSAG00000044330	481	626	381	567	523	409	411	489	484	569	512	333	446	535	432	427	346	434	501	595	350	395	522	383	405	472	360	325	446	397	376	354	388	398	502	557	308	433	541	413	486	561
ENSSSAG00000044331	3	4	0	0	0	2	0	7	0	0	0	5	4	0	0	0	0	0	0	0	2	3	0	0	0	0	0	0	0	7	0	0	10	0	0	0	12	0	1	10	0	8
ENSSSAG00000070772	2042	2836	1752	1849	1720	1750	2244	1422	2066	2526	2045	1375	1700	1953	1459	2198	1311	2419	1797	2522	1514	2153	1914	1711	2008	2338	1853	1753	2033	2508	2013	2049	2030	2078	2371	2303	1689	1757	2240	2720	1766	1822
ENSSSAG00000060156	0	0	0	0	0	0	0	0	0	0	0	0	0	0	0	0	0	0	0	0	0	0	0	0	0	0	0	0	0	0	0	0	0	0	0	0	0	0	0	0	0	0
ENSSSAG00000030677	0	0	0	0	0	0	0	0	0	0	0	0	0	0	0	0	0	0	0	0	0	0	0	0	0	0	0	0	0	0	0	0	0	0	0	0	0	0	0	0	0	0
ENSSSAG00000024002	0	0	0	0	0	0	0	0	0	0	0	0	0	0	0	0	0	0	0	0	0	0	0	0	0	0	0	0	0	0	0	0	0	0	0	0	0	0	0	0	0	0
ENSSSAG00000024001	0	0	0	0	0	0	0	0	0	0	0	0	0	0	0	0	0	0	0	0	0	0	0	0	0	0	0	0	0	0	0	0	0	0	0	0	0	0	0	0	0	0
ENSSSAG00000039589	0	0	0	0	0	0	0	0	0	0	0	0	0	0	0	0	0	0	0	0	0	0	0	0	0	0	0	0	0	0	0	0	0	0	0	0	0	0	0	0	0	0
ENSSSAG00000039588	0	0	0	0	0	0	0	0	0	0	0	0	0	0	0	0	0	0	0	0	0	0	0	0	0	0	0	0	0	0	0	0	0	0	0	0	0	0	0	0	0	0
ENSSSAG00000061928	0	0	0	0	0	0	0	0	0	0	0	0	0	0	0	0	0	0	0	0	0	0	0	0	0	0	0	0	0	0	0	0	0	0	0	0	0	0	0	0	0	0
ENSSSAG00000024005	0	0	0	0	0	0	0	0	0	0	0	0	0	0	0	0	0	0	0	0	0	0	0	0	0	0	0	0	0	0	0	0	0	0	0	0	0	0	0	0	0	0
ENSSSAG00000039585	30	67	48	43	41	27	55	66	41	49	11	27	35	41	23	26	29	64	38	78	26	33	11	67	27	60	59	44	113	41	19	41	78	18	76	47	50	28	16	55	35	51
ENSSSAG00000061927	0	0	0	0	0	0	0	0	0	0	0	0	0	0	0	0	0	0	0	0	0	0	0	0	0	0	0	0	0	0	0	0	0	0	0	0	0	0	0	0	0	0
ENSSSAG00000039587	0	0	0	0	0	0	0	0	0	0	0	0	0	0	0	0	0	0	0	0	0	0	0	0	0	0	0	0	0	0	0	0	0	0	0	0	0	0	0	0	0	0
ENSSSAG00000061925	1918	1402	1152	1387	1335	1410	925	1193	1423	1260	1027	1107	1185	1493	1421	992	901	1697	1080	1696	1165	1237	1399	1127	1689	1544	1527	1372	1868	1639	1325	1386	1618	1024	1673	1563	1551	1145	1671	1173	1324	1344
ENSSSAG00000061922	0	0	0	0	0	0	0	0	0	0	0	0	0	0	0	0	0	0	0	0	0	0	0	0	0	0	0	0	0	0	0	0	0	0	0	0	0	0	0	0	0	0
ENSSSAG00000039580	0	0	0	0	0	0	0	0	0	0	0	0	0	0	0	0	0	0	0	0	0	0	0	0	0	0	0	0	0	0	0	0	0	0	0	0	0	0	0	0	0	0
ENSSSAG00000061920	0	0	0	0	0	0	0	0	0	0	0	0	0	0	0	0	0	0	0	0	0	0	0	0	0	0	0	0	0	0	0	0	0	0	0	0	0	0	0	0	0	0
ENSSSAG00000039582	4	13	5	12	0	4	4	0	6	9	8	0	4	6	8	12	2	4	4	12	16	2	4	6	15	7	6	7	10	2	4	8	8	4	8	4	14	8	8	2	4	16
ENSSSAG00000001858	245	291	160	190	132	217	135	173	159	264	199	209	180	203	260	118	121	227	198	187	149	168	186	228	252	163	180	221	209	154	126	200	271	176	170	221	229	191	231	186	162	285
ENSSSAG00000001859	427	443	343	390	315	394	251	295	409	264	319	314	384	405	254	243	205	402	269	434	372	210	354	303	447	471	312	413	387	398	323	296	363	334	364	377	294	329	401	378	363	388
ENSSSAG00000001850	186	253	197	209	237	224	198	160	226	192	227	158	232	238	287	218	272	404	273	345	262	362	257	280	295	254	305	339	296	282	248	239	237	103	268	215	383	174	234	175	198	288
ENSSSAG00000001851	0	0	0	0	0	0	0	0	0	0	0	0	0	0	0	0	0	0	0	0	0	0	0	0	0	0	0	0	0	0	0	0	0	0	0	0	0	0	0	0	0	0
ENSSSAG00000001852	0	0	0	0	0	0	0	0	0	0	0	0	0	0	0	0	0	0	0	0	0	0	0	0	0	0	0	0	0	0	0	0	0	0	0	0	0	0	0	0	0	0
ENSSSAG00000001853	84	69	60	74	67	58	33	30	75	29	38	45	48	88	28	77	52	56	27	70	63	24	73	26	111	38	40	32	63	37	88	65	44	50	75	66	41	54	73	108	61	64
ENSSSAG00000001854	0	0	0	0	0	0	0	0	0	0	0	0	0	0	0	0	0	0	0	0	0	0	0	0	0	0	0	0	0	0	0	0	0	0	0	0	0	0	0	0	0	0
ENSSSAG00000001855	2361	2700	1892	2373	2390	2407	1634	2330	2075	2054	2222	2012	2120	2848	2427	1805	2021	2352	2261	3681	2643	2097	2512	2445	2331	2535	1854	2536	2080	2181	1932	2277	2246	1846	2268	2730	2413	1765	2064	2038	2295	2372
ENSSSAG00000001856	137	178	157	203	216	148	191	157	147	123	135	150	165	195	122	140	109	111	175	175	162	165	245	150	116	148	133	132	115	139	132	141	111	141	148	114	105	160	188	151	94	184
ENSSSAG00000001857	83	81	42	33	30	49	46	57	60	36	37	41	36	63	62	59	23	93	49	47	17	45	16	63	72	52	118	73	62	36	106	62	64	25	82	56	49	66	43	68	55	45
ENSSSAG00000038187	0	0	0	0	0	0	0	0	0	0	0	0	0	0	0	0	0	0	0	0	0	0	0	0	0	0	0	0	0	0	0	0	0	0	0	0	0	0	0	0	0	0
ENSSSAG00000038185	0	0	6	0	0	1	0	7	4	0	2	4	0	0	0	0	0	0	0	3	3	0	1	0	2	7	0	2	0	0	0	3	5	1	0	0	5	2	0	2	5	0
ENSSSAG00000038182	0	0	0	0	0	0	0	0	0	0	0	0	0	0	0	0	0	0	0	0	0	0	0	0	0	0	0	0	0	0	0	0	0	0	0	0	0	0	0	0	0	0
ENSSSAG00000038183	38	47	52	28	31	29	22	60	29	30	21	20	53	34	79	40	29	11	38	19	17	49	54	20	36	23	69	27	25	10	42	25	46	62	70	45	22	28	45	55	46	50
ENSSSAG00000067518	8	12	0	5	0	0	0	0	10	0	0	0	0	0	0	0	4	4	0	0	0	15	0	10	0	0	0	0	8	0	0	0	0	6	0	7	11	0	0	0	0	0
ENSSSAG00000065005	0	0	0	0	0	0	0	14	0	0	0	0	3	0	0	0	0	0	0	0	0	0	0	0	0	0	0	0	0	4	0	0	0	0	0	3	0	0	0	3	0	0
ENSSSAG00000065004	4	7	1	1	5	2	0	7	7	3	10	1	7	0	26	3	11	3	7	12	0	0	10	12	2	14	3	17	0	0	13	0	0	12	0	0	3	6	5	0	5	3
ENSSSAG00000065007	129	121	66	108	68	106	92	80	153	126	64	83	125	92	109	77	133	125	53	139	100	138	77	158	163	140	136	122	129	93	104	129	104	126	73	90	106	87	102	73	144	148
ENSSSAG00000021631	27	9	26	24	21	40	7	20	25	3	2	15	24	35	10	19	41	35	22	22	9	31	9	8	35	20	42	10	24	10	13	32	4	3	9	17	37	22	3	17	8	27
ENSSSAG00000065001	0	0	0	0	0	0	0	0	0	0	0	0	0	3	0	0	0	0	0	5	0	0	0	0	0	0	5	0	0	0	0	0	0	0	0	3	0	0	0	0	0	0
ENSSSAG00000065000	2187	2407	1575	2250	1759	1965	1624	1752	1932	1876	1791	1516	1916	2030	1652	1449	1554	2121	1564	2244	1464	1742	2128	1892	1980	1751	1689	1661	1829	1707	1653	1639	1785	1970	1967	1887	1676	1703	2051	1987	1897	2200
ENSSSAG00000065003	0	0	0	3	0	0	0	0	0	0	0	0	0	0	0	0	0	0	0	0	0	0	0	0	0	0	0	0	0	0	0	0	0	0	0	0	0	0	0	0	0	0
ENSSSAG00000038189	0	0	0	0	0	0	0	0	0	0	0	0	0	0	0	0	0	0	0	0	0	0	0	0	0	0	0	0	0	0	0	0	0	0	0	0	0	0	0	0	0	0
ENSSSAG00000060033	1189	1103	845	1304	1061	853	794	978	1059	902	1224	761	1169	1233	1173	955	877	1258	792	1466	1323	944	1082	1005	1072	1329	876	1046	1055	997	944	959	1115	889	1139	1055	1017	966	930	792	916	1266
ENSSSAG00000060032	0	0	0	0	0	0	0	0	0	0	0	0	0	0	0	0	0	0	0	0	0	0	0	0	0	0	0	0	0	0	0	0	0	0	0	0	0	0	0	0	0	0
ENSSSAG00000060030	0	0	0	0	0	0	0	0	0	0	0	0	0	0	0	0	0	0	0	0	0	0	0	0	0	0	0	0	0	0	0	0	0	0	0	0	0	0	0	0	0	0
ENSSSAG00000060037	890	1292	978	1009	1155	1161	859	897	1174	1041	1190	937	943	1556	816	915	677	1121	1084	1365	1052	747	966	982	730	939	671	764	885	719	689	807	835	812	712	932	791	729	910	1167	845	1064
ENSSSAG00000060036	0	0	0	0	0	0	0	0	0	0	0	0	0	0	0	0	0	0	0	0	0	0	0	0	0	0	0	0	0	0	0	0	0	0	0	0	0	0	0	0	0	0
ENSSSAG00000060039	0	0	0	0	0	0	0	0	0	0	0	0	0	0	0	0	0	0	0	0	0	0	0	0	0	0	0	0	0	0	0	0	0	0	0	0	0	0	0	0	0	0
ENSSSAG00000039637	59	94	116	108	97	97	106	84	108	103	100	102	95	114	49	49	61	86	62	77	48	76	108	0	80	74	53	62	93	38	46	59	55	84	59	85	48	78	84	141	113	105
ENSSSAG00000039636	0	0	0	0	0	0	0	6	0	0	0	0	0	0	0	0	0	0	0	0	0	0	0	0	0	0	0	0	0	0	0	0	8	0	0	0	0	0	0	0	0	0
ENSSSAG00000039635	368	307	195	280	257	195	209	276	268	232	245	187	261	262	337	328	202	324	276	508	279	280	273	345	397	385	382	317	515	395	277	215	338	294	244	312	258	367	291	251	241	340
ENSSSAG00000039634	714	969	788	760	856	947	675	736	788	675	851	702	907	1009	695	681	576	753	539	1140	786	737	809	791	992	977	706	661	759	680	741	651	855	626	742	657	858	686	983	722	750	883
ENSSSAG00000039633	0	0	0	0	0	0	0	0	0	0	0	0	0	0	0	0	0	0	0	0	0	0	0	0	0	0	0	0	0	0	0	0	0	0	0	0	0	0	0	0	0	0
ENSSSAG00000039632	137	171	98	138	112	127	141	180	146	108	172	138	88	120	119	127	97	156	104	218	120	89	151	163	123	137	125	108	163	132	87	82	116	133	134	116	98	97	108	141	124	122
ENSSSAG00000039631	34	31	17	10	22	10	15	13	28	16	22	38	10	6	10	20	9	13	0	53	0	0	18	0	14	31	43	53	13	32	29	46	6	14	35	27	46	32	15	33	16	20
ENSSSAG00000067510	911	1139	850	931	755	907	689	853	865	838	905	750	906	847	826	669	660	1042	768	1134	699	653	950	823	853	846	602	807	773	755	778	718	784	795	840	781	795	645	1049	890	895	883
ENSSSAG00000020581	18	30	17	16	19	33	28	21	13	22	18	14	15	12	12	36	12	23	11	15	13	15	21	15	20	23	13	22	20	30	11	15	12	13	31	22	18	13	24	22	18	19
ENSSSAG00000015578	319	474	378	385	300	397	317	378	342	428	371	245	322	427	308	288	269	322	341	430	341	300	425	433	327	316	332	328	396	328	317	288	346	276	258	398	297	266	325	422	300	409
ENSSSAG00000039639	12	7	4	4	15	10	10	4	23	0	0	23	0	7	0	0	0	23	15	9	0	6	17	0	0	0	31	0	7	0	0	10	39	11	4	18	28	4	4	11	11	0
ENSSSAG00000020584	21	26	19	16	14	40	13	18	21	10	24	29	30	7	32	0	0	29	25	33	6	17	22	33	22	20	14	27	31	15	34	0	14	21	20	17	28	29	17	8	26	12
ENSSSAG00000015579	0	0	0	0	0	0	0	0	0	0	0	0	0	0	0	0	0	0	0	0	0	0	0	0	0	0	0	0	0	0	0	0	0	0	0	0	0	0	0	0	0	0
ENSSSAG00000062743	0	0	0	0	0	0	0	0	0	0	0	0	0	0	0	0	0	0	0	0	0	0	0	0	0	0	0	0	0	0	0	0	0	0	0	0	0	0	0	0	0	0
ENSSSAG00000021980	0	0	0	0	0	0	0	0	0	0	0	0	0	0	0	0	0	0	0	0	0	0	0	0	0	0	0	0	0	0	0	0	0	0	0	0	0	0	0	0	0	0
ENSSSAG00000050018	0	0	0	0	0	0	0	0	0	0	0	0	0	0	0	0	0	0	0	0	0	0	0	0	0	0	0	0	0	0	0	0	0	0	0	0	0	0	0	0	0	0
ENSSSAG00000010415	0	0	0	0	0	0	0	0	0	0	0	0	0	0	0	0	0	0	0	0	0	0	0	0	0	0	0	0	0	0	0	0	0	0	0	0	0	0	0	0	0	0
ENSSSAG00000062742	0	0	0	0	0	8	0	0	0	8	0	0	0	10	0	0	0	0	0	17	0	0	0	0	0	0	4	5	0	0	10	0	4	0	5	3	0	4	0	0	0	8
ENSSSAG00000050019	0	0	0	0	0	0	0	0	0	0	0	0	0	0	0	0	0	0	0	0	0	0	0	0	0	0	0	0	0	0	0	0	0	0	0	0	0	0	0	0	0	0
ENSSSAG00000062741	12993	19016	14708	13306	12807	13050	10330	13300	14008	11679	13700	12401	12769	14275	10368	9535	8411	14541	11735	16257	10380	11022	13696	12146	12075	11016	9506	10207	11830	10064	10190	11864	11279	13174	11649	13973	11867	11090	14654	16635	13672	14948
ENSSSAG00000076760	26	0	8	15	10	14	0	8	10	16	16	13	0	0	0	0	13	0	15	7	5	0	8	19	0	28	8	4	0	0	17	0	0	8	14	0	0	19	16	15	13	14
ENSSSAG00000064057	0	0	0	0	0	0	0	0	0	0	0	0	0	0	0	0	0	0	0	0	0	0	0	0	0	0	0	0	0	0	0	0	0	0	0	0	0	0	0	0	0	0
ENSSSAG00000027581	0	0	0	0	0	0	0	0	0	0	0	0	0	0	0	0	0	0	0	0	0	0	0	0	0	0	0	0	0	0	0	0	0	0	0	0	0	0	0	0	0	0
ENSSSAG00000078088	0	0	0	0	0	0	0	0	0	0	0	0	0	0	0	0	0	0	0	0	0	0	0	0	0	0	0	0	0	0	0	0	0	0	0	0	0	0	0	0	0	0
ENSSSAG00000064352	0	0	0	0	0	0	0	0	0	0	0	0	0	0	0	0	0	0	0	0	0	0	0	0	0	0	0	0	0	0	0	0	0	0	0	0	0	0	0	0	0	0
ENSSSAG00000031001	159	184	162	143	181	131	139	166	196	172	129	192	151	108	106	121	153	175	163	129	156	104	176	126	125	155	121	133	92	100	167	126	100	148	138	140	177	142	122	172	195	158
ENSSSAG00000036054	0	0	0	0	0	0	0	0	0	0	0	0	0	0	0	0	0	0	0	0	0	0	0	0	0	0	0	0	0	0	0	0	0	0	0	0	0	0	0	0	0	0
ENSSSAG00000064351	37	52	48	60	83	47	62	73	52	37	66	35	46	67	22	32	34	80	68	64	71	52	60	52	29	81	26	45	68	48	38	57	45	39	48	42	20	45	45	55	35	82
ENSSSAG00000064356	37	0	22	32	18	16	0	20	23	21	5	32	18	21	33	6	23	12	31	44	17	14	29	15	12	40	60	27	57	28	8	28	44	24	20	17	32	20	8	20	31	40
ENSSSAG00000074969	0	0	0	0	0	0	0	0	0	0	0	0	0	0	0	0	0	0	0	0	0	0	0	0	0	0	0	0	0	0	0	0	0	0	0	0	0	0	0	0	0	0
ENSSSAG00000036050	0	0	0	0	0	0	0	0	0	0	0	0	0	0	0	0	0	0	0	0	0	0	0	0	0	0	0	0	0	0	0	0	0	0	0	0	0	0	0	0	0	0
ENSSSAG00000031007	0	0	0	0	0	0	0	0	0	0	0	0	0	0	0	0	0	0	0	0	0	0	0	0	0	0	0	0	0	0	0	0	0	0	0	0	0	0	0	0	0	0
ENSSSAG00000074964	0	0	0	0	0	0	0	0	0	0	0	0	0	0	0	0	0	0	0	0	0	0	0	0	0	0	0	0	0	0	0	0	0	0	0	0	0	0	0	0	0	0
ENSSSAG00000031009	0	0	0	0	0	0	0	0	0	0	0	0	0	0	0	0	0	0	0	0	0	0	0	0	0	0	0	0	0	0	0	0	0	0	0	0	0	0	0	0	0	0
ENSSSAG00000074966	0	0	0	6	0	0	0	0	0	0	0	0	0	0	0	4	0	0	0	0	0	16	8	0	0	0	0	0	0	0	0	12	0	3	0	0	0	0	0	0	0	0
ENSSSAG00000074967	0	0	0	0	0	0	0	0	0	0	0	0	0	0	0	0	0	0	0	0	0	0	0	0	0	0	0	0	0	0	0	0	0	0	0	0	0	0	0	0	0	0
ENSSSAG00000074960	48	12	21	21	22	27	6	51	8	2	16	22	29	24	21	15	22	29	9	28	31	23	14	23	44	10	21	25	32	18	7	17	12	17	37	2	8	27	6	11	17	10
ENSSSAG00000074961	30	9	16	22	0	0	26	14	24	37	0	0	33	12	44	0	10	15	9	29	0	19	23	18	63	20	16	0	52	20	21	7	14	27	20	16	23	0	16	7	14	10
ENSSSAG00000074962	0	0	0	0	0	3	0	0	0	0	0	0	0	0	0	0	0	0	0	0	0	0	0	0	0	0	0	0	0	0	0	10	0	0	0	0	0	0	4	0	0	0
ENSSSAG00000074963	533	600	291	473	358	415	291	409	400	344	343	418	335	296	536	313	330	480	291	500	472	313	388	450	778	791	487	530	687	705	477	444	525	300	503	538	397	429	484	421	400	693
ENSSSAG00000078083	673	714	554	592	507	574	493	555	692	610	605	556	560	642	550	365	398	569	430	628	539	475	644	502	622	720	499	545	593	443	546	494	491	566	594	561	613	522	701	579	588	698
ENSSSAG00000078082	36	43	57	66	37	47	36	66	32	41	23	23	56	53	27	14	22	51	31	52	35	35	47	41	40	25	12	37	69	26	39	22	19	41	36	15	34	32	42	46	50	36
ENSSSAG00000081639	145	114	116	132	115	102	113	126	146	110	129	108	158	240	134	158	115	183	164	199	164	129	143	120	143	168	104	97	147	145	106	91	138	92	129	138	112	142	160	98	107	138
ENSSSAG00000006006	158	226	156	247	130	168	144	154	146	112	136	129	138	149	138	159	73	107	70	206	73	97	184	140	194	112	97	131	131	85	138	92	135	124	142	122	148	106	144	171	176	144
ENSSSAG00000006007	0	0	0	0	0	0	0	0	0	0	0	0	0	0	0	0	0	0	0	0	0	0	0	0	0	0	0	0	0	0	0	0	0	0	0	0	0	0	0	0	0	0
ENSSSAG00000006004	0	0	0	0	0	0	0	0	0	0	0	0	0	0	0	0	0	0	0	0	0	0	0	0	0	0	0	0	0	0	0	0	0	0	0	0	0	0	0	0	0	0
ENSSSAG00000006005	3	7	0	3	0	9	4	3	2	5	0	4	0	0	3	0	2	9	9	0	5	5	2	0	9	21	3	10	2	3	5	0	0	5	0	5	3	5	3	3	3	6
ENSSSAG00000006002	137	138	109	108	130	134	102	119	123	112	46	105	89	110	102	103	87	92	43	166	160	85	59	137	73	94	73	60	80	71	88	140	57	110	49	153	49	72	71	108	71	100
ENSSSAG00000006003	395	523	389	414	339	406	301	404	353	363	368	351	326	476	331	283	278	401	368	514	271	364	483	352	420	405	250	377	396	274	361	347	384	458	415	386	318	310	341	444	365	409
ENSSSAG00000006000	0	0	0	0	0	0	0	0	0	0	0	0	0	0	0	0	0	0	0	0	0	0	0	0	0	0	0	0	0	0	0	0	0	0	0	0	0	0	0	0	0	0
ENSSSAG00000006001	0	0	0	0	0	0	0	0	0	0	0	0	0	0	0	0	0	0	0	0	0	0	0	0	0	0	0	0	0	0	0	0	0	0	0	0	0	0	0	0	0	0
ENSSSAG00000006008	69	81	88	72	64	89	59	86	103	58	78	58	68	78	92	72	58	136	53	112	72	109	104	121	48	87	35	96	65	60	33	64	112	51	94	98	57	51	96	71	50	67
ENSSSAG00000006009	0	0	0	0	0	0	0	0	0	0	0	0	0	0	0	0	0	0	0	0	0	0	0	0	0	0	0	0	0	0	13	0	0	0	0	0	0	0	0	0	0	0
ENSSSAG00000078085	18	35	36	53	36	31	19	43	22	18	37	20	32	34	8	55	8	37	33	22	20	33	10	22	28	62	24	12	32	24	41	25	26	24	42	32	53	19	31	34	31	37
ENSSSAG00000016905	0	0	0	0	0	0	0	0	0	0	0	0	0	0	0	0	0	0	0	0	0	0	0	0	0	0	0	0	0	0	0	0	0	0	0	0	0	0	0	0	0	0
ENSSSAG00000026988	279	318	297	276	368	381	362	391	315	293	388	241	318	374	399	345	332	329	276	451	493	308	420	408	345	383	247	310	258	326	214	264	291	262	300	341	351	201	312	212	312	268
ENSSSAG00000026984	0	0	0	0	0	6	0	0	0	0	0	0	3	0	1	0	3	2	0	0	0	0	0	0	0	3	0	0	0	0	0	0	0	3	0	0	1	0	3	0	0	0
ENSSSAG00000026987	0	0	0	0	0	0	0	0	0	0	0	0	0	0	0	0	0	0	0	0	0	0	0	0	0	0	0	0	0	0	0	0	0	0	0	0	0	0	0	0	0	0
ENSSSAG00000026980	0	0	0	0	0	0	0	0	0	0	0	0	0	0	0	0	0	0	0	0	0	0	0	0	0	0	0	0	0	0	0	0	0	0	0	0	0	0	0	0	0	0
ENSSSAG00000026982	0	0	0	0	0	0	0	0	0	0	0	0	0	0	0	0	0	0	0	0	0	0	0	0	0	0	0	0	0	0	0	0	0	0	0	0	0	0	0	0	0	0
ENSSSAG00000040967	17	25	6	4	5	6	13	12	3	13	12	10	8	8	6	7	0	4	27	0	0	30	9	13	17	9	13	14	8	23	8	8	14	9	5	24	22	4	8	17	13	0
ENSSSAG00000058333	0	0	0	0	0	0	0	0	0	0	0	0	0	0	0	0	0	0	0	0	0	0	0	0	0	0	0	0	0	0	0	0	0	0	0	0	0	0	0	0	0	0
ENSSSAG00000040438	12	10	11	0	0	0	6	0	5	0	0	0	0	0	11	0	0	0	0	10	0	7	0	0	0	14	0	5	0	6	0	0	0	0	0	16	0	9	0	20	7	0
ENSSSAG00000037099	720	886	582	748	661	764	680	851	999	692	796	665	676	767	781	747	549	801	775	963	745	708	809	721	919	972	694	742	693	766	749	758	761	731	734	704	758	672	687	824	677	794
ENSSSAG00000064056	19	13	6	11	20	7	25	9	13	36	29	9	0	4	17	8	23	6	20	28	6	3	49	0	0	35	42	31	37	28	19	13	8	6	19	37	21	31	29	14	14	19
ENSSSAG00000037095	0	0	0	0	0	0	0	0	0	0	0	0	0	0	0	0	0	0	0	0	0	0	0	0	0	0	0	0	0	0	0	0	0	0	0	0	0	0	0	0	0	0
ENSSSAG00000009114	0	0	0	0	0	0	0	0	0	0	0	0	0	0	0	0	0	0	0	0	0	0	0	0	0	0	0	0	0	0	0	0	0	0	0	0	0	0	0	0	0	0
ENSSSAG00000076076	0	0	0	0	0	0	0	0	0	0	0	0	0	0	0	0	0	0	0	0	0	0	0	0	0	0	0	0	0	0	0	0	0	0	0	0	0	0	0	0	0	0
ENSSSAG00000078927	0	0	0	0	0	0	0	0	0	0	0	0	0	0	0	0	0	0	0	0	0	0	0	0	0	0	0	0	0	0	0	0	0	0	0	0	0	0	0	0	0	0
ENSSSAG00000040433	71	55	67	72	63	76	74	50	54	63	70	57	98	74	84	35	34	66	40	85	67	82	59	66	59	71	57	85	84	68	93	63	84	37	71	77	66	68	32	52	67	58
ENSSSAG00000069441	0	0	0	0	0	0	0	0	0	0	0	0	0	0	0	0	0	0	0	0	0	0	0	0	0	0	0	0	0	0	0	0	0	0	0	0	0	0	0	0	0	0
ENSSSAG00000069440	2563	2334	1982	1860	1746	2128	1837	2051	2320	1908	2242	1771	1929	2255	2150	1784	1837	2196	2063	2711	1612	1827	1988	2083	2789	2933	2095	2257	3039	2525	2235	2279	2635	1799	2732	2214	2090	1859	2046	2036	1716	2159
ENSSSAG00000069443	361	282	338	384	286	284	273	346	311	360	298	363	394	259	432	332	292	534	260	556	436	384	450	398	425	467	424	326	476	385	276	336	344	351	443	367	298	344	374	291	347	429
ENSSSAG00000069442	646	816	658	733	840	708	686	882	974	753	822	461	806	1013	763	685	654	1025	926	1200	846	1013	626	764	963	984	892	869	1088	920	783	742	924	535	941	959	841	480	699	801	770	827
ENSSSAG00000069445	4	10	0	0	0	4	0	6	6	6	2	0	4	0	0	0	6	14	0	0	0	0	9	0	0	0	0	0	0	0	0	0	11	4	8	0	0	3	0	12	0	12
ENSSSAG00000069444	0	0	0	0	0	0	0	0	0	0	0	0	0	0	0	0	0	0	0	0	0	0	0	0	0	0	0	0	0	0	0	0	0	0	0	0	0	0	0	0	0	0
ENSSSAG00000069447	0	0	0	0	0	0	0	0	0	0	0	0	0	0	0	0	0	0	0	0	0	0	0	0	0	0	0	0	0	0	0	0	0	0	0	0	0	0	0	0	0	0
ENSSSAG00000069446	736	1162	866	860	1099	900	784	926	1087	923	944	646	846	1098	830	746	807	1013	836	1108	882	765	766	855	892	1174	801	918	999	776	812	812	699	721	860	711	843	573	928	788	738	887
ENSSSAG00000069449	0	0	0	0	0	0	0	0	0	0	0	0	0	0	0	0	0	0	0	0	0	0	0	0	0	0	0	0	0	0	0	0	0	0	0	0	0	0	0	0	0	0
ENSSSAG00000069448	860	778	570	699	647	649	597	534	530	660	705	505	627	713	595	470	470	636	530	878	676	553	715	670	584	661	514	604	574	474	574	461	696	605	612	594	514	554	641	682	584	638
ENSSSAG00000078923	13	0	10	0	12	6	5	15	12	0	0	0	12	12	0	0	7	16	0	0	16	0	6	0	13	0	15	0	17	15	0	16	7	13	0	5	5	13	22	4	10	0
ENSSSAG00000076077	0	0	0	0	0	0	0	0	0	0	0	0	0	0	0	0	0	0	0	0	0	0	0	0	0	0	0	0	0	0	0	0	0	0	0	0	0	0	0	0	0	0
ENSSSAG00000071421	56	64	66	52	35	55	18	97	60	60	67	24	59	54	42	42	46	60	33	73	39	62	55	47	76	73	71	47	38	47	66	76	54	66	69	75	37	34	61	62	37	80
ENSSSAG00000004538	1356	1531	1224	1311	1409	1240	1172	1262	1337	1196	1145	1162	1336	1445	1098	1069	982	1465	1110	1751	1195	1021	1340	1124	1241	1188	980	1192	1201	1164	1129	975	1169	1214	1072	1226	1152	1087	1190	1163	1176	1442
ENSSSAG00000004539	503	594	408	452	449	472	404	452	487	370	473	456	400	525	370	262	277	530	352	498	306	399	426	363	331	337	282	392	398	381	363	436	333	351	427	553	351	430	403	557	386	490
ENSSSAG00000004530	66	56	38	51	23	47	51	59	64	46	46	53	68	63	26	44	26	58	32	33	41	48	44	54	42	45	40	26	35	22	22	33	60	41	58	50	44	39	68	56	53	60
ENSSSAG00000051943	0	0	0	0	0	0	0	0	0	0	0	0	0	0	0	0	0	0	0	0	0	0	0	0	0	0	0	0	0	0	0	0	0	0	0	0	0	0	0	0	0	0
ENSSSAG00000004532	29	56	44	43	39	54	10	23	14	44	24	0	33	43	21	42	36	36	61	50	16	22	47	29	23	23	9	0	52	23	26	43	37	18	29	45	29	33	35	26	26	37
ENSSSAG00000004533	0	0	0	0	0	0	0	0	0	0	0	0	0	0	0	0	0	0	0	0	0	0	0	0	0	0	0	0	0	0	0	0	0	0	0	0	0	0	0	0	0	0
ENSSSAG00000004534	1189	1639	1193	1297	1057	1236	946	1157	1178	1136	936	1141	1098	1187	1012	871	808	1161	1166	1617	1013	967	1412	1221	1045	1096	836	1041	1047	1165	875	900	958	1039	925	1281	919	987	1315	1365	1229	1320
ENSSSAG00000004535	0	0	0	0	0	0	0	0	0	0	0	0	0	0	0	0	0	0	0	0	0	0	0	0	0	0	0	0	0	0	0	0	0	0	0	0	0	0	0	0	0	1
ENSSSAG00000004536	0	0	0	0	0	0	0	0	0	0	0	0	0	0	0	0	0	0	0	0	0	0	0	0	0	0	0	0	0	0	0	0	0	0	0	0	0	0	0	0	0	0
ENSSSAG00000004537	456	678	359	422	399	392	351	453	415	325	437	399	338	454	391	309	301	455	309	577	294	398	437	437	522	395	380	360	511	366	375	322	319	392	376	430	347	395	375	523	379	478
ENSSSAG00000081161	154	129	93	131	127	111	80	110	96	121	91	91	103	135	115	96	64	127	124	93	76	75	173	100	131	110	87	92	138	145	81	86	98	85	128	99	92	108	145	138	117	137
ENSSSAG00000030847	0	0	0	0	0	0	0	0	0	0	0	0	0	0	0	0	0	0	0	0	0	0	0	0	0	0	0	0	0	0	0	0	0	0	0	0	0	0	0	0	0	0
ENSSSAG00000030846	0	0	0	0	0	0	0	0	0	0	0	0	0	0	0	0	0	0	0	0	0	0	0	0	0	0	0	0	0	0	0	0	0	0	0	0	0	0	0	0	0	0
ENSSSAG00000076071	770	656	545	635	674	616	405	640	516	511	533	559	506	651	579	457	424	484	503	659	674	403	765	540	694	769	511	506	741	753	580	484	684	810	598	681	666	579	603	669	809	705
ENSSSAG00000007849	3514	4729	3408	3352	3033	3418	2694	3263	3102	2687	3254	3028	2981	3481	3064	2775	2852	4216	3612	4579	2764	3320	3629	3265	4303	3973	3350	3649	4529	3758	3452	3567	4160	3040	4260	4139	3918	2765	3537	3490	3685	3659
ENSSSAG00000076615	260	378	318	251	236	216	221	216	186	254	364	211	238	247	169	166	131	278	244	322	206	235	243	240	242	291	184	334	244	203	192	212	250	234	210	220	250	233	275	222	199	266
ENSSSAG00000076616	1624	1647	1290	1527	1538	1451	1238	1300	1360	1274	1371	1206	1461	1702	1380	1060	1391	1270	1212	1946	1245	1356	1607	1249	1493	2017	1407	1243	1612	1269	1357	1258	1448	1447	1785	1487	1191	1252	1676	1249	1371	1536
ENSSSAG00000076617	105	76	69	151	45	71	46	73	86	87	51	66	75	60	68	77	66	88	44	97	87	66	90	81	107	86	89	73	38	50	45	92	79	46	90	80	70	68	71	97	92	51
ENSSSAG00000076610	25	0	26	11	5	0	17	21	7	7	0	17	15	11	0	13	0	15	0	8	10	4	8	30	4	4	13	4	12	0	0	9	0	13	10	13	0	8	10	0	8	10
ENSSSAG00000076611	25	34	39	29	15	22	18	43	19	18	19	28	42	46	12	37	37	19	30	41	18	6	21	16	36	34	28	50	24	24	18	37	22	15	13	18	48	32	47	12	29	33
ENSSSAG00000076612	1467	1554	1127	1410	1201	1215	978	1269	1059	1216	1442	1187	1273	1278	1472	1219	1051	1402	1416	1830	1633	1290	1477	1314	1372	1697	953	1534	1358	1328	1116	1179	1242	1280	1428	1490	1380	1225	1617	1424	1197	1580
ENSSSAG00000076613	0	0	0	0	0	0	0	0	0	0	0	0	0	0	0	0	0	0	0	0	0	0	0	0	0	0	0	0	0	0	0	0	0	0	0	0	0	0	0	0	0	0
ENSSSAG00000007841	277	414	223	276	242	363	238	240	298	293	264	246	262	257	331	187	172	345	226	332	191	255	398	275	312	290	264	288	247	332	274	335	292	259	272	217	246	244	263	253	216	289
ENSSSAG00000007840	0	0	0	0	0	0	0	0	0	0	0	0	0	0	0	0	0	0	0	0	0	0	0	0	0	0	0	0	0	0	0	0	0	0	0	0	0	0	0	0	0	0
ENSSSAG00000007843	217	245	217	200	141	164	173	257	177	158	68	191	133	212	251	119	154	242	121	168	166	126	246	171	252	205	247	223	252	138	221	171	196	108	305	194	206	119	223	206	209	147
ENSSSAG00000007842	0	0	0	0	0	0	0	0	0	0	0	0	0	0	0	0	0	0	0	0	0	0	0	0	0	0	0	0	0	0	0	0	0	0	0	0	0	0	0	0	0	0
ENSSSAG00000007845	372	425	347	339	211	323	238	348	321	327	290	308	356	297	346	253	245	459	301	469	265	352	359	309	513	268	349	387	437	315	264	345	341	283	295	456	310	263	335	261	379	391
ENSSSAG00000076619	254	301	246	250	254	289	216	231	274	289	238	194	307	395	232	190	194	191	287	406	311	254	328	171	274	327	269	294	389	284	218	257	271	240	258	228	310	231	310	298	302	265
ENSSSAG00000007847	83	116	89	64	142	96	54	97	104	79	102	71	80	84	138	98	70	156	111	155	108	80	75	107	108	119	83	110	94	108	69	110	108	57	80	118	106	114	81	89	67	102
ENSSSAG00000007846	4	0	4	9	0	0	4	0	0	6	10	2	0	5	0	5	8	8	0	5	6	0	3	0	0	0	0	3	2	8	7	0	0	2	0	0	7	0	5	0	0	3
ENSSSAG00000064961	168	132	133	83	91	172	90	154	139	130	106	175	123	98	135	69	95	167	80	160	95	105	113	129	178	207	183	200	164	219	239	150	216	110	153	115	129	75	132	109	165	197
ENSSSAG00000064960	99	124	71	64	72	68	84	55	86	70	60	78	91	73	88	35	59	114	44	83	67	51	78	127	111	109	81	103	108	69	87	79	68	74	106	85	57	73	92	105	38	68
ENSSSAG00000064963	24	20	23	0	6	11	19	14	21	18	0	17	26	12	40	22	7	0	32	43	0	29	28	27	44	46	80	16	19	20	31	26	22	17	22	19	49	12	20	40	25	19
ENSSSAG00000033576	59	121	67	67	61	106	73	135	66	100	71	62	138	116	64	88	72	85	166	84	108	98	90	94	68	103	75	82	80	56	98	75	86	76	67	93	80	64	90	88	77	71
ENSSSAG00000033577	0	0	0	0	0	0	0	0	0	0	0	1	0	0	0	0	0	0	0	0	0	0	0	0	0	0	0	0	0	0	0	0	0	0	0	0	0	0	0	0	0	0
ENSSSAG00000064962	22	39	18	43	26	34	16	20	35	32	33	49	32	23	18	25	43	31	37	49	22	20	38	16	52	55	28	30	10	20	70	43	16	32	38	32	15	34	16	21	24	24
ENSSSAG00000033573	0	0	0	0	0	0	0	0	0	0	0	0	0	0	0	0	0	3	0	0	0	0	0	0	2	0	0	0	0	0	0	0	0	0	1	0	0	0	0	0	0	0
ENSSSAG00000070447	247	346	199	304	270	216	193	250	242	198	256	248	232	222	170	268	249	260	158	284	262	185	267	242	285	227	196	183	227	162	216	234	228	188	170	257	202	142	250	212	228	224
ENSSSAG00000068238	306	338	306	340	226	255	224	275	286	274	250	287	190	303	224	253	263	347	279	356	286	228	391	264	255	201	173	188	236	244	187	236	224	286	244	214	242	322	353	395	255	383
ENSSSAG00000035938	0	5	5	4	4	0	2	10	0	4	3	7	4	7	0	0	0	5	7	5	7	3	7	0	0	3	0	0	3	0	5	3	0	4	11	5	5	0	3	5	9	0
ENSSSAG00000042499	16	36	37	28	26	28	15	18	38	39	19	30	14	40	34	22	31	26	0	10	21	17	21	42	29	32	25	14	17	17	11	21	22	24	24	36	29	34	49	21	29	47
ENSSSAG00000027484	0	0	0	0	0	0	0	0	0	0	0	0	0	0	0	0	0	0	0	0	0	0	0	0	0	0	0	0	0	0	0	0	0	0	0	0	0	0	0	0	0	0
ENSSSAG00000070445	0	10	0	0	2	0	4	0	0	0	11	0	0	6	0	0	0	0	4	3	4	12	0	3	0	0	0	0	0	6	0	7	8	8	0	0	27	0	6	0	11	0
ENSSSAG00000042498	270	200	125	242	201	133	156	203	192	122	122	164	204	187	161	163	152	154	177	152	161	114	233	222	301	260	197	159	190	167	154	187	172	187	245	159	203	194	157	151	157	182
ENSSSAG00000035930	0	0	0	0	0	0	0	0	0	0	0	0	0	0	0	0	0	0	0	0	0	0	0	0	0	0	0	0	0	0	0	0	0	0	0	0	0	0	0	0	0	0
ENSSSAG00000070444	83	25	19	18	13	33	4	14	33	37	24	35	30	17	23	18	70	47	43	45	0	49	40	17	88	36	81	94	151	34	16	51	24	44	77	59	21	17	22	46	31	37
ENSSSAG00000035937	0	0	0	0	0	0	0	0	0	0	0	0	0	0	0	0	0	0	0	0	0	0	0	0	0	0	0	0	0	0	0	0	0	0	0	0	0	0	0	0	0	0
ENSSSAG00000068235	14	26	8	18	0	24	11	6	0	9	0	23	0	0	12	0	20	30	0	12	12	8	0	12	42	25	10	17	29	18	16	0	0	18	23	38	13	15	16	26	17	20
ENSSSAG00000068234	4	0	0	0	0	0	0	8	0	4	0	0	0	0	0	0	0	0	0	0	0	8	0	0	0	0	0	0	0	0	0	0	4	0	0	0	0	0	0	0	0	0
ENSSSAG00000068237	0	0	0	0	0	0	0	0	0	0	0	0	0	0	0	0	0	0	0	0	0	0	0	0	0	0	0	0	0	0	0	0	0	0	0	0	0	0	0	0	0	0
ENSSSAG00000068236	0	0	0	0	0	0	0	0	0	0	0	0	0	0	0	0	0	0	0	0	0	0	0	0	0	0	0	0	0	0	0	0	0	0	0	0	0	0	0	0	0	0
ENSSSAG00000050534	0	0	0	0	0	0	0	0	0	0	0	0	0	0	0	0	0	0	0	0	0	0	0	0	0	0	0	0	0	0	0	0	0	0	0	0	0	0	0	0	0	0
ENSSSAG00000081633	1489	1569	1053	1281	1205	1136	1144	1231	1201	1230	1158	1067	1021	1297	1011	848	889	1467	1040	1527	1041	905	1364	1274	1113	993	764	1004	1166	947	945	1019	1132	1148	1105	1385	1137	1117	1213	1328	1055	1237
ENSSSAG00000056645	0	0	0	0	0	0	0	0	0	0	0	0	0	0	0	0	0	0	0	0	0	0	0	0	0	0	0	0	0	0	0	0	0	0	0	0	0	0	0	0	0	0
ENSSSAG00000004395	4	12	6	4	6	6	4	0	3	4	3	3	8	0	11	4	0	9	3	3	0	0	2	10	15	6	6	20	13	5	6	3	0	6	4	4	0	3	6	4	13	10
ENSSSAG00000056647	11	8	10	0	1	13	4	8	3	6	1	0	1	0	0	28	12	5	0	16	4	0	15	0	7	11	11	0	5	15	15	5	0	12	6	3	9	1	8	0	1	0
ENSSSAG00000004397	1310	1787	1277	1369	1249	1271	985	1365	1534	1376	1166	1228	1319	1352	1152	1129	1092	1310	1106	1918	1244	1150	1647	1473	1388	1547	1233	1308	1619	1045	1018	1282	1313	1329	1241	1449	1245	1286	1383	1503	1235	1461
ENSSSAG00000056641	652	783	596	580	583	655	516	516	659	591	533	603	639	679	563	454	470	706	523	774	450	547	798	541	584	622	428	527	548	482	529	534	524	562	700	722	539	556	583	625	539	654
ENSSSAG00000004391	0	0	0	0	0	0	0	0	0	0	0	0	0	0	0	0	0	0	0	0	0	0	0	0	0	0	0	0	0	0	0	0	0	0	0	0	0	0	0	0	0	0
ENSSSAG00000056643	0	0	0	1	0	1	0	0	0	0	1	0	0	1	0	1	0	1	1	1	0	0	0	1	0	1	0	0	1	0	0	0	1	0	0	0	0	0	0	0	0	0
ENSSSAG00000004393	0	0	0	0	0	0	0	0	0	0	0	0	0	0	0	0	0	0	0	0	0	0	0	0	0	0	0	0	0	0	0	0	0	0	0	0	0	0	0	0	0	0
ENSSSAG00000062592	0	0	0	0	0	0	0	0	0	0	0	0	0	0	0	0	0	0	0	0	0	0	0	0	0	0	0	0	0	0	0	0	0	0	0	0	0	0	0	0	0	0
ENSSSAG00000062591	0	0	0	0	0	0	0	0	0	0	0	0	0	0	0	0	0	0	0	0	0	0	0	0	0	0	0	0	0	0	0	0	0	0	0	0	0	0	0	0	0	0
ENSSSAG00000004398	0	0	4	0	0	0	0	7	4	3	0	0	0	6	0	0	0	0	0	0	0	0	0	0	4	0	0	0	0	0	3	0	0	0	0	2	0	0	0	0	0	0
ENSSSAG00000004399	12	12	32	16	0	35	30	24	18	25	24	9	17	43	0	0	11	8	42	5	17	0	25	19	33	13	4	6	28	18	15	0	0	13	9	24	15	14	14	0	19	17
ENSSSAG00000062594	0	29	0	0	14	16	0	7	12	15	11	17	9	0	0	24	10	0	0	31	6	13	12	10	10	0	24	0	10	12	16	0	0	11	8	10	10	0	0	14	0	0
ENSSSAG00000010423	0	0	0	0	0	0	0	0	0	0	0	0	0	0	0	0	0	0	0	0	0	0	0	0	0	0	0	0	0	0	0	0	0	0	0	0	0	0	0	0	0	0
ENSSSAG00000071133	15	26	22	40	15	36	11	26	20	26	22	35	22	25	29	18	16	34	13	15	41	23	37	20	20	22	8	8	5	12	14	29	35	16	12	26	10	21	18	10	18	23
ENSSSAG00000003736	520	663	406	488	461	511	431	465	499	485	420	373	395	525	396	359	369	538	366	550	295	339	586	425	543	594	424	416	425	355	430	300	373	542	575	520	456	431	548	496	473	520
ENSSSAG00000040301	355	387	329	431	320	373	328	327	310	327	313	305	384	362	303	302	382	409	354	407	298	275	412	365	363	397	335	304	436	315	229	253	332	300	382	290	310	297	457	309	383	381
ENSSSAG00000003734	0	0	0	0	0	0	0	0	0	0	0	1	0	0	0	0	0	0	0	0	0	0	0	0	2	0	0	0	0	0	0	0	0	0	0	0	0	0	0	0	0	0
ENSSSAG00000058559	0	0	0	0	0	0	0	0	0	0	0	0	0	0	0	0	0	0	0	0	0	0	0	0	0	0	0	0	0	0	0	0	0	0	0	0	0	0	0	0	0	0
ENSSSAG00000058558	0	0	0	0	0	0	0	0	0	0	0	0	0	0	0	0	0	0	0	0	0	0	0	0	0	0	0	0	0	0	0	0	0	0	0	0	0	0	0	0	0	0
ENSSSAG00000058557	0	4	0	0	0	0	0	0	0	0	0	0	0	0	0	0	0	0	0	21	0	0	0	0	0	0	0	0	0	0	0	0	0	0	0	0	0	7	0	0	0	0
ENSSSAG00000058556	0	0	0	0	0	0	0	0	0	0	0	0	0	0	0	0	0	0	0	0	0	0	0	0	0	0	0	0	0	0	0	0	0	0	0	0	0	0	0	0	0	0
ENSSSAG00000058555	78	106	65	144	67	84	84	91	95	86	42	96	79	113	100	54	65	44	83	151	60	72	120	81	108	56	66	76	88	47	75	76	97	53	109	32	76	53	106	83	98	92
ENSSSAG00000058554	0	0	0	0	0	0	0	0	0	0	0	0	0	0	0	0	0	0	0	0	0	0	0	0	0	0	0	0	0	0	0	0	0	0	0	0	0	0	0	0	0	0
ENSSSAG00000058553	57	104	70	54	36	80	81	209	47	57	99	41	43	37	41	49	29	59	53	40	60	66	58	64	47	107	100	43	66	43	41	38	60	49	82	47	53	22	76	87	61	57
ENSSSAG00000058552	0	0	0	0	0	0	0	0	0	0	0	0	0	0	0	0	0	0	0	0	0	0	0	0	0	0	0	0	0	0	0	0	0	0	0	0	0	0	0	0	0	0
ENSSSAG00000058551	26	48	30	24	25	22	15	32	40	19	31	29	27	45	41	7	15	12	39	38	38	34	38	22	28	31	14	11	29	16	17	26	18	17	36	24	29	28	31	38	21	30
ENSSSAG00000010426	0	0	0	0	0	0	0	0	0	0	0	0	0	0	0	0	0	0	0	0	0	0	0	0	0	0	0	0	0	0	0	0	0	0	0	0	0	0	0	0	0	0
ENSSSAG00000018434	0	0	0	0	0	0	0	0	0	0	0	0	0	0	0	0	0	0	0	0	0	0	0	0	0	0	0	0	0	0	0	0	0	0	0	0	0	0	0	0	0	0
ENSSSAG00000066754	0	0	0	0	0	0	0	0	0	0	0	0	0	0	0	0	0	0	0	0	0	0	0	0	0	0	0	0	0	0	0	0	0	0	0	0	0	0	0	0	0	0
ENSSSAG00000018431	0	0	0	0	0	0	0	0	0	0	0	0	0	0	0	0	0	0	0	0	0	0	0	0	0	0	0	0	0	0	0	0	0	0	0	0	0	0	0	0	0	0
ENSSSAG00000070618	430	530	411	444	511	430	273	313	465	372	365	370	394	386	339	315	272	307	223	494	364	327	395	358	442	438	319	403	541	376	372	383	433	393	446	476	360	399	377	430	399	470
ENSSSAG00000076237	381	452	397	281	319	411	268	321	211	224	186	316	297	313	293	237	210	328	224	328	285	218	402	338	432	249	376	484	300	336	384	463	244	289	453	404	460	216	311	384	454	338
ENSSSAG00000070616	639	600	348	616	544	660	628	590	526	511	588	479	697	873	678	764	743	801	439	704	567	589	683	550	821	647	615	569	886	886	466	563	656	467	713	496	457	484	474	496	615	498
ENSSSAG00000070617	33	20	4	6	3	4	7	15	12	3	7	3	4	4	25	6	8	21	0	3	13	9	7	7	23	25	20	3	7	12	10	13	24	8	19	30	11	7	4	10	10	4
ENSSSAG00000070614	14	15	13	17	4	14	18	6	18	9	5	9	14	9	7	10	2	4	4	10	21	0	26	13	0	12	3	18	9	0	0	12	5	5	10	12	10	11	18	9	5	21
ENSSSAG00000010424	0	0	0	0	0	0	0	0	0	0	0	0	0	0	0	0	0	0	0	0	0	0	0	0	0	0	0	0	0	0	0	0	0	0	0	0	0	0	0	0	0	0
ENSSSAG00000070612	9	13	30	11	0	0	4	11	27	14	10	7	8	4	0	0	26	15	21	4	0	3	26	0	4	27	0	0	31	0	33	0	13	16	19	15	24	12	10	30	23	19
ENSSSAG00000070613	43	38	30	33	31	40	29	46	21	24	39	48	23	51	56	13	35	18	27	52	42	28	48	23	48	39	31	31	32	48	35	23	48	29	47	34	47	29	50	34	29	48
ENSSSAG00000070610	656	686	530	673	699	911	606	800	870	660	756	468	735	877	687	658	627	819	612	1234	741	746	525	606	805	863	625	653	819	685	520	562	690	453	770	922	654	515	682	562	582	548
ENSSSAG00000070611	192	136	108	118	124	150	73	143	84	119	124	203	133	165	123	159	101	202	138	175	124	141	178	148	166	172	138	176	157	136	163	166	145	166	168	161	155	109	135	182	132	185
ENSSSAG00000076235	1160	1505	1123	1233	1079	1016	892	1236	1077	1026	1045	1004	1128	1382	1147	836	854	1296	799	1524	1150	907	1274	1021	1169	1281	876	1085	1218	976	1004	985	1045	935	1032	1094	1058	958	1128	1005	975	1132
ENSSSAG00000074108	83	61	46	58	24	54	43	40	62	39	62	48	41	40	51	37	45	73	48	30	34	30	53	37	78	103	38	82	68	91	40	56	57	56	51	90	63	53	28	49	52	62
ENSSSAG00000074109	27	19	35	25	41	22	24	15	18	40	28	29	33	30	32	21	19	49	9	16	25	24	50	41	40	36	27	27	47	13	16	23	15	35	34	25	20	41	36	26	28	18
ENSSSAG00000074106	163	132	78	92	40	108	70	72	81	88	66	70	95	63	98	80	88	110	75	105	85	105	90	98	134	179	116	108	161	146	67	100	123	100	121	125	120	82	180	101	84	126
ENSSSAG00000076232	2672	3117	2454	3016	3245	2329	2260	2617	2515	2545	2558	2195	2801	3122	2649	2229	1997	2676	2205	3824	2457	2385	3187	2670	2943	2601	2439	2717	2992	2043	2473	2019	2449	2462	2916	2583	2908	2489	2769	2471	2474	3065
ENSSSAG00000074104	0	0	0	0	0	0	0	0	0	0	0	0	0	0	0	0	0	0	0	0	0	0	0	0	0	0	0	0	0	0	0	0	0	0	0	0	0	0	0	0	0	0
ENSSSAG00000074105	64	60	75	63	67	42	43	52	62	39	30	80	76	45	64	31	18	34	36	37	53	42	55	40	76	91	71	32	51	27	47	85	26	88	59	39	50	40	95	97	65	46
ENSSSAG00000074102	0	0	0	0	0	8	0	0	0	0	0	0	0	0	0	0	0	7	0	0	0	0	0	0	0	0	0	5	0	0	0	0	0	0	0	0	0	0	0	0	0	0
ENSSSAG00000074103	178	193	102	140	197	137	88	104	168	110	140	62	140	134	194	157	109	169	93	165	110	109	125	142	212	245	126	154	163	138	140	136	133	71	140	129	147	114	101	145	131	193
ENSSSAG00000074100	0	0	0	0	0	0	0	0	0	0	0	0	0	0	0	0	0	0	0	0	0	0	0	0	0	0	0	0	0	0	0	0	0	0	0	0	0	0	0	0	0	0
ENSSSAG00000076233	1080	1146	860	966	904	954	687	868	815	782	936	973	955	1015	765	696	760	1174	744	1339	891	820	1041	1034	1159	1059	880	1100	1257	752	948	1027	932	898	967	994	1135	812	992	911	854	1019
ENSSSAG00000000485	134	179	108	79	108	144	88	110	124	88	119	98	146	154	122	129	64	111	139	217	166	98	136	181	137	129	97	139	153	132	103	106	75	97	108	93	92	87	106	114	166	119
ENSSSAG00000040308	0	0	0	0	0	0	0	0	0	0	0	0	0	0	0	0	0	0	0	0	0	0	0	0	0	0	0	0	0	0	0	0	0	0	0	0	0	0	0	0	0	0
ENSSSAG00000076230	1757	2220	1405	1696	1468	1413	1446	1304	1450	1388	1407	1488	1361	1554	1620	1443	1436	1841	1312	2090	1440	1247	1883	1615	1784	1871	1545	1601	2139	1507	1427	1418	1835	1411	1870	1749	1528	1470	1677	1453	1422	1694
ENSSSAG00000076231	0	0	0	0	0	7	0	10	0	0	0	0	0	0	0	0	0	0	0	0	0	0	0	0	0	0	0	0	0	0	0	0	0	0	0	0	0	0	0	0	0	4
ENSSSAG00000071076	0	0	0	0	0	0	0	0	0	0	0	0	0	0	0	0	0	0	0	0	0	0	0	0	0	0	0	0	0	0	0	0	0	0	0	0	0	0	0	0	0	0
ENSSSAG00000006820	54	94	79	99	66	94	95	101	100	99	100	34	51	92	119	55	99	95	100	83	85	87	66	65	129	73	63	63	97	71	40	73	98	88	60	51	75	37	118	110	88	133
ENSSSAG00000006821	107	118	119	109	81	171	56	197	138	54	95	61	87	124	71	31	109	99	86	98	99	86	110	94	148	109	126	117	95	112	170	89	79	54	113	112	106	75	149	109	102	105
ENSSSAG00000006822	0	0	0	0	0	0	0	0	0	0	0	0	0	0	0	0	0	0	0	0	0	0	0	0	0	0	0	0	0	0	0	0	0	0	0	0	0	0	0	0	0	0
ENSSSAG00000006823	0	0	3	0	4	3	0	0	0	0	0	0	0	0	4	0	0	0	0	2	0	0	3	0	0	0	0	2	2	0	0	0	2	0	0	0	2	4	3	0	10	4
ENSSSAG00000006824	196	231	172	168	232	169	151	264	194	220	166	175	211	162	185	146	101	162	122	222	223	192	204	175	178	284	220	237	210	201	252	211	176	152	236	243	182	165	175	195	174	223
ENSSSAG00000006825	0	0	0	0	0	0	0	0	0	0	0	0	0	0	0	0	0	0	0	0	0	0	0	0	0	0	0	0	0	0	0	0	0	0	0	0	0	0	0	0	0	0
ENSSSAG00000006826	0	0	0	0	0	0	0	0	0	0	0	0	0	0	0	0	0	0	0	0	0	0	0	0	0	0	0	0	0	0	0	0	0	0	0	0	0	0	0	0	0	0
ENSSSAG00000006827	630	672	483	615	540	528	459	564	645	499	521	452	557	578	516	447	469	661	574	701	480	453	604	594	560	676	577	565	509	408	524	517	496	505	482	608	484	472	544	554	454	590
ENSSSAG00000006828	0	0	0	0	0	0	0	0	0	0	0	0	0	0	0	0	0	0	0	0	0	0	0	0	0	0	0	0	0	0	0	0	0	0	0	0	0	0	0	0	0	0
ENSSSAG00000006829	15	5	14	14	0	0	9	0	9	14	12	0	23	13	0	13	0	20	19	28	0	8	5	0	24	9	0	0	0	13	0	0	28	24	0	14	0	9	4	0	17	0
ENSSSAG00000076078	19	37	19	27	12	25	35	43	26	51	30	15	48	17	13	28	30	11	34	55	45	22	17	33	73	25	23	18	56	23	64	26	34	16	38	32	41	0	27	22	14	8
ENSSSAG00000050728	0	0	0	0	0	0	0	0	0	0	0	0	0	0	0	0	0	0	0	0	0	0	0	0	6	0	0	0	0	0	0	0	0	0	0	0	0	0	0	0	0	0
ENSSSAG00000081154	0	0	0	0	0	0	0	0	0	0	0	0	0	0	0	0	0	0	0	0	0	0	0	0	0	0	0	0	0	0	0	0	0	0	0	0	0	0	0	0	0	0
ENSSSAG00000061029	75	48	35	46	69	48	55	53	50	81	68	41	69	67	76	80	74	71	53	114	80	63	58	72	90	99	87	76	142	74	109	90	119	61	69	101	80	44	54	36	82	58
ENSSSAG00000061028	19	26	22	18	19	18	15	16	21	18	28	16	21	21	18	19	13	23	20	25	19	20	20	20	20	14	18	20	23	17	24	15	23	21	29	25	20	16	18	30	14	16
ENSSSAG00000081151	0	0	4	0	6	0	3	0	0	0	3	0	6	7	13	13	0	0	2	0	2	3	0	0	4	4	4	0	0	15	0	0	0	4	3	0	4	3	0	0	2	0
ENSSSAG00000081150	0	0	0	0	0	0	0	0	0	0	0	0	0	0	0	0	0	0	0	0	0	0	0	0	0	0	0	0	0	0	0	0	0	0	0	0	0	0	0	0	0	0
ENSSSAG00000081153	491	564	437	436	480	431	365	548	446	352	426	472	474	552	457	335	333	344	383	531	345	328	523	381	552	594	363	392	476	407	497	396	463	561	531	461	410	497	556	384	485	447
ENSSSAG00000081152	0	0	0	0	0	0	0	0	0	0	0	0	0	0	0	0	0	0	0	0	0	0	0	0	0	0	0	0	0	0	0	0	0	0	0	0	0	0	0	0	0	0
ENSSSAG00000061023	0	0	0	0	0	0	0	0	0	0	0	0	0	0	0	0	0	0	0	0	0	0	0	0	0	0	0	0	0	0	0	0	0	0	0	0	0	0	0	0	0	0
ENSSSAG00000050721	1052	1359	973	1066	1005	1041	709	1023	950	819	814	943	881	1072	948	818	895	1084	682	1092	885	780	995	1050	972	840	787	891	1067	727	983	1040	846	878	964	983	1064	881	1055	937	874	1072
ENSSSAG00000050722	1216	1238	1027	1149	1279	1181	1101	1310	1249	1249	943	906	948	1386	1161	831	937	1177	1011	1350	1388	1100	1158	1064	1226	1399	962	1123	1311	1005	906	1056	1113	801	1071	971	1215	983	1073	931	1083	1214
ENSSSAG00000061020	59	129	62	132	90	63	43	73	91	88	77	80	79	85	69	51	51	80	37	75	54	46	79	68	81	77	65	59	102	74	76	52	103	52	42	75	93	50	105	74	68	94
ENSSSAG00000057116	708	843	699	802	597	613	673	666	682	768	743	660	757	836	733	448	494	677	652	836	548	498	823	617	565	667	534	586	672	619	565	461	584	757	831	764	489	671	846	810	703	803
ENSSSAG00000050725	116	75	54	99	81	61	66	68	77	84	68	49	49	67	52	27	44	54	46	96	68	63	57	96	99	114	70	35	50	122	33	73	54	99	67	94	69	63	81	50	62	38
ENSSSAG00000061025	70	70	49	111	99	33	48	26	69	56	62	52	47	69	114	59	33	61	45	103	99	89	95	78	44	104	84	76	63	91	68	82	52	55	65	68	40	56	64	68	35	84
ENSSSAG00000061024	893	1132	937	880	888	915	700	835	951	767	1037	865	927	1149	803	799	625	1053	864	1422	728	778	949	867	713	959	534	612	737	625	697	703	774	835	693	905	657	808	788	951	738	933
ENSSSAG00000031101	0	0	0	0	0	0	0	0	0	0	0	0	0	0	0	0	0	0	0	0	0	0	0	0	0	0	0	0	0	0	0	0	0	0	0	0	0	0	0	0	0	0
ENSSSAG00000047057	0	0	0	0	0	0	0	0	0	0	0	0	0	0	0	0	0	0	0	0	0	0	0	0	0	0	0	0	0	0	0	0	0	0	0	0	0	0	0	0	0	0
ENSSSAG00000076079	0	0	0	0	0	0	0	0	0	0	0	0	0	0	0	0	0	0	0	0	0	0	0	0	0	0	0	0	0	0	0	0	0	0	0	0	0	0	0	0	0	0
ENSSSAG00000055827	129	178	78	106	125	102	78	88	122	111	117	122	122	125	79	81	80	132	117	167	86	81	128	135	115	90	67	102	131	104	120	119	116	113	111	137	108	122	124	131	104	148
ENSSSAG00000036734	0	0	0	0	0	0	0	0	0	0	0	0	0	0	0	0	0	0	0	0	0	0	0	0	0	0	0	0	0	0	0	0	0	0	0	0	0	0	0	0	0	0
ENSSSAG00000059608	0	0	0	0	0	0	0	0	0	0	0	0	0	0	0	0	0	0	0	0	0	0	0	0	0	0	0	0	0	0	0	0	0	0	0	0	0	0	0	0	0	0
ENSSSAG00000059609	0	0	0	0	0	0	0	0	0	0	0	0	0	0	0	0	0	0	0	0	0	0	0	0	0	0	0	0	0	0	0	0	0	0	0	0	0	0	0	0	0	0
ENSSSAG00000071059	1136	855	808	849	622	581	741	733	669	723	691	723	830	1035	878	651	707	771	581	1004	717	596	949	848	1172	693	706	540	754	725	740	649	681	758	1125	629	643	708	1054	719	949	727
ENSSSAG00000003378	369	433	377	454	302	447	252	405	344	356	376	317	312	376	249	239	235	404	343	355	270	218	359	307	355	320	227	265	343	244	328	257	353	288	296	323	305	236	372	465	325	451
ENSSSAG00000071057	135	326	242	488	312	431	289	294	407	288	308	341	372	306	211	114	185	408	289	412	108	450	502	332	191	368	123	204	296	270	186	214	249	236	181	373	188	233	263	345	393	462
ENSSSAG00000059605	506	671	526	580	608	583	421	621	607	532	545	496	546	549	483	461	361	665	614	823	482	637	715	487	562	503	473	578	395	543	431	532	572	490	487	540	489	482	528	614	453	590
ENSSSAG00000059606	3	2	2	6	6	2	2	2	7	2	2	5	4	4	3	6	4	2	3	4	3	2	2	2	6	3	4	5	9	5	4	5	5	2	6	3	7	3	4	3	2	4
ENSSSAG00000003374	0	0	0	0	0	0	0	0	0	0	0	0	0	0	0	0	0	0	0	0	0	0	0	0	0	0	0	0	0	0	0	0	0	0	0	0	0	0	0	0	0	0
ENSSSAG00000003373	89	129	86	89	82	82	88	79	89	83	86	79	72	86	70	55	48	86	62	86	95	76	114	82	105	128	85	69	94	58	63	71	102	78	99	96	75	98	105	94	113	101
ENSSSAG00000071052	168	105	57	109	107	126	85	105	119	99	135	118	64	140	241	105	155	132	102	153	152	116	157	155	144	164	184	152	167	152	113	139	161	112	134	122	107	124	141	89	143	128
ENSSSAG00000059602	322	457	399	471	355	354	270	352	349	388	317	417	370	498	419	341	353	431	458	672	297	409	434	414	486	344	371	254	473	364	338	453	383	329	425	438	436	356	413	349	317	458
ENSSSAG00000003370	1086	887	616	636	596	539	572	462	531	427	572	710	498	622	522	460	417	477	547	794	492	632	889	464	873	982	719	818	1096	957	769	715	868	556	840	916	769	765	862	640	622	671
ENSSSAG00000076976	278	431	250	283	252	264	298	314	263	308	378	286	307	298	325	253	238	411	336	436	295	260	316	284	404	390	269	403	428	336	280	246	351	242	319	338	262	284	360	343	270	322
ENSSSAG00000035069	0	0	0	0	0	0	0	0	0	0	0	0	0	0	0	0	0	0	0	0	0	0	0	0	0	0	0	0	0	0	0	0	0	0	0	0	0	0	0	0	0	0
ENSSSAG00000035066	0	0	0	0	0	0	0	0	0	0	0	0	0	0	0	0	0	0	0	0	0	0	0	0	0	0	0	0	0	0	0	0	0	0	0	0	0	0	0	0	0	0
ENSSSAG00000051450	0	0	0	0	3	0	0	0	0	4	3	0	3	5	0	0	0	0	0	0	0	0	0	0	0	16	0	0	0	0	0	0	0	0	5	0	0	0	0	0	0	5
ENSSSAG00000031106	0	0	0	0	0	0	0	0	0	0	0	0	0	0	0	0	0	0	0	0	0	0	0	0	0	0	0	0	0	0	0	0	0	0	0	0	0	0	0	0	0	0
ENSSSAG00000035062	0	0	0	0	0	0	0	0	0	0	0	0	0	0	0	0	0	0	0	0	0	0	0	0	0	0	0	0	0	0	0	0	0	0	0	0	0	0	0	0	0	0
ENSSSAG00000051454	0	0	0	0	0	0	0	0	0	0	0	0	0	0	0	0	0	0	0	0	0	0	0	0	0	0	0	0	0	0	0	0	0	0	0	0	0	0	0	0	0	0
ENSSSAG00000051457	217	186	71	150	151	120	76	195	211	124	171	165	166	144	212	173	220	284	168	251	206	220	155	226	360	455	337	327	412	308	301	242	307	164	250	259	273	173	165	143	197	207
ENSSSAG00000035061	0	0	0	0	0	0	0	0	0	0	0	0	0	0	0	0	0	0	0	0	0	0	0	0	0	0	0	0	0	0	0	0	0	0	0	0	0	0	0	0	0	0
ENSSSAG00000043359	0	0	0	0	0	0	0	0	0	0	0	0	0	0	0	0	0	0	0	0	0	0	0	0	0	0	0	0	0	0	0	0	0	0	0	0	0	0	0	0	0	0
ENSSSAG00000076135	0	0	0	0	0	0	0	0	0	0	0	0	0	0	0	0	0	0	0	0	0	0	0	0	0	0	0	0	0	0	0	0	0	0	0	0	0	0	0	0	0	0
ENSSSAG00000003196	0	0	0	0	0	0	0	0	10	0	0	0	0	0	0	0	0	0	0	0	0	0	0	0	4	0	0	0	0	0	0	0	0	0	0	0	0	0	0	0	0	0
ENSSSAG00000043351	292	263	172	254	187	183	130	182	196	154	192	273	149	226	163	191	167	228	169	335	168	192	195	217	229	213	192	159	194	207	180	243	172	210	187	223	224	189	250	182	165	162
ENSSSAG00000043353	5	1	0	0	0	0	2	2	3	0	0	0	2	0	0	4	2	0	0	0	2	0	2	0	0	0	0	0	5	0	0	0	0	0	2	0	0	2	0	7	0	2
ENSSSAG00000043352	0	0	0	0	0	0	0	0	0	0	0	0	0	0	0	0	0	0	0	0	0	0	0	0	0	0	0	0	0	0	0	0	0	0	0	0	0	0	0	0	0	0
ENSSSAG00000043355	0	0	0	0	0	0	0	0	0	0	0	0	0	0	0	0	0	0	0	0	0	0	0	0	0	0	0	0	0	0	0	0	0	0	0	0	0	0	0	0	0	0
ENSSSAG00000043357	7	5	2	0	0	0	0	5	0	0	0	0	0	0	0	4	0	2	5	0	9	0	0	0	0	0	0	0	0	0	0	0	0	0	0	0	0	0	3	3	2	4
ENSSSAG00000043356	35	29	14	44	14	45	27	20	38	31	34	29	43	19	21	23	19	13	41	26	37	34	20	20	51	34	30	16	23	10	72	21	15	20	18	53	46	17	42	27	30	57
ENSSSAG00000079709	13	11	10	14	0	18	9	0	10	0	6	5	16	6	10	0	10	8	17	6	9	10	19	0	0	6	5	0	27	0	10	6	10	0	24	0	0	10	19	0	0	0
ENSSSAG00000079708	0	0	0	0	0	0	0	0	0	0	0	0	0	0	0	0	0	0	0	0	0	0	0	0	0	0	0	0	0	0	0	0	0	0	0	0	0	0	0	0	0	0
ENSSSAG00000079703	0	0	0	0	0	0	0	0	0	0	0	0	0	0	0	0	0	0	0	0	0	0	0	0	0	0	0	0	0	0	0	0	0	0	0	0	0	0	0	0	0	0
ENSSSAG00000079702	20	19	14	19	21	21	22	34	27	10	26	29	25	23	23	41	40	66	31	54	30	48	44	35	22	20	40	10	45	52	51	38	31	22	26	21	47	44	27	16	28	37
ENSSSAG00000079701	213	122	86	155	125	97	120	100	103	126	157	137	110	93	83	64	97	168	104	140	144	103	163	128	88	114	79	95	135	152	52	146	137	140	96	182	71	113	136	155	130	168
ENSSSAG00000079700	7	0	0	0	0	0	0	0	0	0	0	0	0	0	4	0	0	0	0	0	0	0	0	0	0	0	0	0	0	0	5	10	0	0	0	0	7	4	0	0	0	0
ENSSSAG00000079707	127	153	136	201	164	120	121	174	128	71	96	134	132	232	167	95	72	116	164	225	176	154	173	73	92	162	110	160	130	79	162	154	140	81	130	163	126	78	147	103	152	205
ENSSSAG00000079706	0	0	0	0	0	0	0	0	0	0	0	0	0	0	0	0	0	0	0	0	0	0	0	0	0	0	0	0	0	0	0	0	0	0	0	0	0	0	0	0	0	0
ENSSSAG00000079705	0	0	0	0	0	0	0	0	0	0	0	0	0	0	0	0	0	0	0	0	0	0	0	0	0	0	0	0	0	0	0	0	0	0	0	0	0	0	0	0	0	0
ENSSSAG00000003192	0	0	0	0	0	0	0	0	0	0	0	0	0	0	0	0	0	0	0	0	0	0	0	0	0	0	0	0	0	0	0	0	0	0	0	0	0	0	0	0	0	0
ENSSSAG00000041263	0	4	0	0	0	0	6	0	6	0	0	0	0	0	5	2	4	0	10	0	4	4	0	0	15	0	3	0	0	5	0	0	0	5	0	9	8	6	7	6	5	10
ENSSSAG00000013302	285	298	221	308	257	286	199	265	278	267	221	199	303	315	242	205	178	308	230	344	269	226	318	300	363	235	277	294	278	233	257	238	276	272	327	334	311	251	307	265	215	296
ENSSSAG00000041261	1249	1540	1030	1151	968	1133	858	1140	953	946	1070	973	1045	1235	1014	682	883	1114	948	1435	926	932	1174	1112	1185	987	848	1058	1020	989	991	896	952	973	1051	1183	1023	812	1264	1387	956	1221
ENSSSAG00000041260	225	241	181	243	169	210	126	155	115	96	171	119	180	172	180	95	123	259	212	278	151	162	240	130	217	160	283	194	190	214	178	154	152	202	228	215	238	126	250	167	157	256
ENSSSAG00000041267	0	0	0	0	0	0	0	0	0	0	0	0	0	0	0	0	0	0	0	0	0	0	0	0	0	0	0	0	0	0	0	0	0	0	0	0	0	0	0	0	0	0
ENSSSAG00000041266	0	30	11	0	0	29	0	9	8	10	23	8	32	21	0	4	0	0	4	10	0	32	3	8	30	11	20	22	0	0	14	0	3	0	11	19	22	0	0	3	3	16
ENSSSAG00000041265	0	0	0	0	0	0	0	0	0	0	0	0	0	0	0	0	0	0	0	0	0	0	0	0	0	6	0	0	0	15	0	0	0	0	0	0	0	0	0	0	0	0
ENSSSAG00000041264	0	0	0	0	0	0	0	0	0	0	0	0	0	0	0	0	0	0	0	0	0	0	0	0	0	0	0	0	0	0	0	0	0	0	0	0	0	0	0	0	0	0
ENSSSAG00000042086	8	15	10	6	7	6	10	9	10	11	2	9	29	11	2	6	6	10	5	18	5	9	16	10	18	8	2	5	8	11	5	22	10	5	6	9	5	10	8	14	5	11
ENSSSAG00000042087	0	0	1	0	1	0	0	0	0	0	0	0	1	1	0	0	0	0	0	0	0	0	1	0	0	0	1	0	0	0	0	0	0	0	1	1	0	0	1	1	1	0
ENSSSAG00000042084	0	0	0	0	0	0	0	0	0	0	0	0	0	0	0	0	0	0	0	0	0	0	0	0	0	0	0	0	0	0	0	0	0	0	0	0	0	0	0	0	0	0
ENSSSAG00000049057	0	0	0	0	0	0	0	0	0	0	0	0	0	0	0	0	0	0	0	0	0	0	0	0	0	0	0	0	0	0	0	0	0	0	0	0	0	0	0	0	0	0
ENSSSAG00000049051	0	0	0	0	0	0	0	0	0	0	0	0	0	0	0	0	0	0	0	0	0	0	0	0	0	0	0	0	0	0	0	0	0	0	0	0	0	0	0	0	0	0
ENSSSAG00000049052	291	383	205	290	193	233	191	249	253	259	215	262	211	217	216	138	119	315	220	354	283	221	294	214	256	276	219	249	277	221	176	199	233	233	254	251	174	181	254	269	251	259
ENSSSAG00000042081	0	0	4	0	0	0	0	7	0	0	0	7	0	0	9	3	0	2	0	0	0	0	2	4	4	4	6	3	7	2	0	0	3	2	11	13	0	0	0	0	5	3
ENSSSAG00000074828	58	35	50	17	0	25	8	39	16	20	15	18	33	35	27	15	8	41	35	30	43	38	43	9	62	14	22	12	34	7	21	22	31	24	45	23	12	31	53	38	22	25
ENSSSAG00000043683	0	0	0	0	0	0	0	0	0	0	0	0	0	0	0	0	0	0	0	0	0	0	0	0	0	0	0	0	0	0	0	0	0	0	0	0	0	0	0	0	0	0
[truncated: 53,821 more rows]
