# Supplementary material for: Rhythmic Clock Gene Expression in Atlantic Salmon Parr Brain
Source: Front Physiol. 2021 Dec 2;12:761109. doi: 10.3389/fphys.2021.761109 (PMC8674837; doi:10.3389/fphys.2021.761109)
Supplement: Supplementary file 2 [file Data_Sheet_2.CSV]

# Supplementary Data 2. All rhythmic (RAIN) and circadian (JTK) analysis for all expressed genes.
LOC_ID	Gene_name	adjP_value.JTK	Periodicity.JTK	Acrophase_ZT.JTK	Base.JTK	Amplitude.JTK	Relative_amplitude.JTK	adjP_value.RAIN	Periodicity.RAIN	Peak_ZT.RAIN	T0	T0SE	T1	T1SE	T2	T2SE	T3	T3SE	T4	T4SE	T5	T5SE	T6	T6SE
ENSSSAG00000066398		1.000E+00						1.000E+00			0	0	0	0	0	0	0	0	0	0	0	0	0	0
ENSSSAG00000045013		4.516E-01	24	20.58	5.47	0.60	0.11	1.907E-01	24	24	5.97	0.33	5.3	0.56	5.01	0.52	5.26	0.51	5.44	0.65	6.43	0.5	5.25	0.48
ENSSSAG00000053195	ccnd1	1.649E-02	24	0.00	5.06	1.08	0.21	4.032E-05	24	24	5.85	0.31	4.88	0.2	4.73	0.82	4.54	1.1	3.37	0.36	6.95	0.51	6.2	0.61
ENSSSAG00000043609		1.000E+00						1.000E+00			0	0	0	0	0	0	0	0	0.01	0.01	0	0	0	0
ENSSSAG00000043608		1.000E+00						1.000E+00			0	0	0	0	0	0	0	0	0	0	0	0	0	0
ENSSSAG00000010878	si:ch211-261d7.3	1.000E+00	24	0.00	6.40	0.19	0.03	1.000E+00	24	4	7.27	0.21	6.39	0.52	6.62	0.43	6	0.5	6.35	0.72	6.39	0.28	6	0.52
ENSSSAG00000010879	FOXB1	1.000E+00						1.000E+00			0	0	0	0	0	0	0	0	0	0	0	0	0	0
ENSSSAG00000043603		1.000E+00						1.000E+00			0	0	0	0	0	0	0	0	0	0	0	0	0	0
ENSSSAG00000010875		1.000E+00						1.000E+00			0	0	0	0	0	0	0	0	0	0	0	0	0	0
ENSSSAG00000043601		1.000E+00	24	18.12	2.50	0.41	0.17	1.000E+00	24	24	3.24	0.27	2.04	0.18	2.41	0.24	2.7	0.28	2.23	0.15	2.73	0.3	2.14	0.39
ENSSSAG00000043600	lratb.1	1.000E+00						1.000E+00			0	0	0	0	0	0	0	0	0	0	0	0	0	0
ENSSSAG00000043607		1.000E+00						1.000E+00			0	0	0	0	0	0	0	0	0	0	0	0	0	0
ENSSSAG00000043606	fga	1.000E+00	24	22.47	1.05	1.06	1.01	1.000E+00	24	24	0	0	0.32	0.11	0.11	0.11	0.16	0.1	0.13	0.09	6.04	5.36	1.6	0.88
ENSSSAG00000043605	lingo1a	1.000E+00						1.000E+00			0	0	0	0	0	0	0	0	0	0	0	0	0	0
ENSSSAG00000043604	best1	1.000E+00						1.000E+00			0	0	0	0	0	0	0	0	0	0	0	0	0	0
ENSSSAG00000000995		1.000E+00						1.000E+00			0	0	0	0	0	0	0	0	0	0	0	0	0	0
ENSSSAG00000010358		1.000E+00						1.000E+00			0	0	0	0	0	0	0	0	0	0	0	0	0	0
ENSSSAG00000059684	hdd1a	1.000E+00	24	11.32	7.17	0.81	0.11	7.776E-01	24	12	6.63	0.72	6.29	0.6	9.26	1.15	6.6	1.27	7.95	1.44	6.31	1.3	6.33	1.61
ENSSSAG00000059685		1.000E+00						1.000E+00			0	0	0	0	0	0	0	0	0	0	0	0	0	0
ENSSSAG00000059686	CDN2B	1.400E-02	24	8.63	15.79	1.67	0.11	1.635E-05	24	12	15.49	0.52	16.31	1.04	18.54	1.19	15.11	0.76	16.64	1.1	12.13	0.73	15.27	0.73
ENSSSAG00000059687	RBFAL	2.547E-01	24	12.97	3.94	0.37	0.09	9.145E-02	24	16	3.85	0.24	3.75	0.22	4.13	0.27	4.29	0.19	4.21	0.35	3.53	0.23	3.46	0.24
ENSSSAG00000059680	dnajc2	1.000E+00	24	10.29	5.33	0.19	0.04	9.281E-01	24	12	5.23	0.27	5.46	0.35	5.48	0.28	5.42	0.25	5.45	0.29	4.95	0.47	5.12	0.39
ENSSSAG00000059682		1.505E-01						2.257E-01			0.33	0.12	0.68	0.26	1.47	0.49	1.06	0.22	1.36	0.36	0.74	0.34	0.59	0.25
ENSSSAG00000059683		1.000E+00	24	3.14	4.58	0.25	0.05	3.839E-01	24	24	4.63	0.15	4.57	0.27	4.76	0.21	4.55	0.16	4.05	0.27	4.88	0.1	4.8	0.36
ENSSSAG00000003629	bag3	7.986E-02	24	15.71	1.83	0.40	0.22	1.636E-02	24	20	1.76	0.25	1.39	0.2	2.02	0.4	1.7	0.21	2.41	0.27	1.84	0.19	1.45	0.26
ENSSSAG00000059688	swap7b	1.655E-01	24	23.00	48.47	3.70	0.08	1.994E-03	24	24	43.9	2.42	45.01	1.3	44.41	1.97	48.29	1.76	42.18	1.71	59.71	1.72	59.38	2.47
ENSSSAG00000059689		1.000E+00						1.000E+00			0	0	0	0	0	0	0	0	0	0	0	0	0	0
ENSSSAG00000016092	ZCRB1	7.255E-01	24	4.00	7.29	0.02	0.00	2.452E-02	24	8	8.22	0.45	7.88	0.53	7.4	0.34	7.75	0.51	6.99	0.47	6.2	0.36	6.65	0.54
ENSSSAG00000068058		1.000E+00						1.000E+00			0	0	0	0	0	0	0	0	0	0	0	0	0	0
ENSSSAG00000008929	U2	1.000E+00						1.000E+00			0	0	0	0	0	0	0	0	0	0	0	0	0	0
ENSSSAG00000008928	atxn3	1.000E+00	24	4.00	14.19	0.37	0.03	5.128E-01	24	16	15.34	0.74	15.08	1.45	14.34	0.65	15.61	1.13	13.42	0.85	12.96	0.81	12.38	0.68
ENSSSAG00000008927	agpat5	1.000E+00	24	21.00	11.71	0.32	0.03	1.000E+00	24	24	10.89	0.45	12.39	0.75	10.39	0.88	11.63	0.27	11.62	1.2	12.07	0.71	13.2	0.95
ENSSSAG00000051102	U1	1.000E+00						1.000E+00			0	0	0	0	0	0	0	0	0	0	0	0	0	0
ENSSSAG00000008925	U5	1.000E+00						1.000E+00			0	0	0	0	0	0	0	0	0	0	0	0	0	0
ENSSSAG00000051100	SNORA71	1.000E+00						1.000E+00			0	0	0	0	0	0	0	0	0	0	0	0	0	0
ENSSSAG00000008922	INSC	1.000E+00						1.000E+00			0.06	0.06	0.04	0.04	0.15	0.07	0.04	0.04	0.05	0.05	0.03	0.03	0.07	0.07
ENSSSAG00000051105	sept5a	1.000E+00	24	4.08	102.64	1.97	0.02	5.532E-01	24	12	108.89	2.42	100.92	4.51	111.75	2.16	100.49	5.56	98.5	5.85	105.58	2.4	91.4	3.34
ENSSSAG00000008920	tba1a	5.601E-01	24	1.00	301.41	9.69	0.03	4.316E-01	24	4	301.12	8.2	307.38	6.49	295.43	10.98	289.99	9.39	299.82	5.88	308.03	7.54	317.44	10.11
ENSSSAG00000056384	rbtn1	3.412E-01	24	20.33	28.47	1.80	0.06	1.928E-01	24	4	31.9	1.15	29.97	2.05	26.76	1.84	26.88	1.15	30.11	1.81	26.62	1.15	28.06	1.5
ENSSSAG00000009509	hapln1a	1.000E+00						1.000E+00			0.06	0.06	0.08	0.08	0.1	0.07	0.22	0.22	0.07	0.07	0.12	0.12	0.1	0.1
ENSSSAG00000010350	U1	1.000E+00						1.000E+00			0	0	0	0	0	0	0	0	0	0	0	0	0	0
ENSSSAG00000003627		1.000E+00						1.000E+00			0	0	0	0	0	0	0	0	0	0	0	0	0	0
ENSSSAG00000068056	DPYSL2	1.000E+00	24	21.00	235.71	0.83	0.00	3.275E-01	24	24	219.23	5.32	222.36	13.33	225.34	9.13	241.28	9.36	236.18	8.17	248.56	11.69	257.64	4.75
ENSSSAG00000053190	agmo	1.279E-01						4.789E-02			0.57	0.12	0.74	0.1	0.69	0.27	0.21	0.11	0.31	0.23	1.21	0.4	0.74	0.16
ENSSSAG00000056380	ATOX1	1.649E-02	24	6.98	55.91	3.68	0.07	3.230E-04	24	12	57.04	1.96	58.32	2.73	61.39	2.13	55.21	2.16	53.48	1.95	50.81	1.45	54.17	2.15
ENSSSAG00000003620		2.457E-02	24	0.00	10.34	0.92	0.09	3.780E-03	24	4	11.85	0.53	10.68	0.27	10.12	0.51	9.46	0.45	9.63	0.64	10.74	0.56	10.8	0.7
ENSSSAG00000071589	rpl35a	4.854E-02	24	6.06	349.87	22.20	0.06	7.807E-07	24	8	362.62	10.33	400.89	19.62	364.16	7.96	345.48	14.63	361.73	14.08	280.59	8.13	333.29	13.01
ENSSSAG00000054552		9.162E-02	24	11.82	20.45	1.33	0.07	1.289E-01	24	16	18.81	0.99	19.14	0.84	21.79	0.53	21.94	1.37	20.58	1.09	19.17	0.91	20.38	1.19
ENSSSAG00000054551	nt5dc1	2.547E-01	24	2.08	32.86	1.99	0.06	1.523E-01	24	8	35.01	1.74	35.16	2.33	33.88	1.13	29.93	1.31	30.93	2.79	33.94	1.25	32.85	1.86
ENSSSAG00000013388	U2	1.000E+00						1.000E+00			0	0	0	0	0	0	0	0	0	0	0	0	0	0
ENSSSAG00000054557	lman2	6.946E-02	24	24.00	47.89	2.21	0.05	2.363E-02	24	4	49.21	1.25	49.28	1.76	46.01	1.67	45.18	1.91	48.05	1.75	49.21	1.48	50.47	0.64
ENSSSAG00000054556	nrn1a	1.000E+00						1.000E+00			0	0	0	0	0	0	0	0	0	0	0	0	0	0
ENSSSAG00000054555		1.000E+00						1.000E+00			0	0	0	0	0	0	0	0	0	0	0	0	0	0
ENSSSAG00000059359	U4	1.000E+00						1.000E+00			0	0	0	0	0	0	0	0	0	0	0	0	0	0
ENSSSAG00000071581	prmt5	1.000E+00	24	19.15	42.64	1.57	0.04	1.000E+00	24	4	44.94	0.82	42.69	1.76	41.18	1.14	42.08	1.39	44.15	1.14	41.66	1.19	42.25	1.2
ENSSSAG00000071580		1.000E+00						1.000E+00			0	0	0	0	0	0	0	0	0	0	0	0	0	0
ENSSSAG00000054559		1.000E+00	24	3.07	1.64	0.12	0.07	1.000E+00	24	24	1.3	0.26	1.49	0.24	1.9	0.14	1.44	0.59	1.54	0.23	1.96	0.13	1.92	0.22
ENSSSAG00000054558		1.000E+00						1.000E+00			0	0	0	0	0	0	0	0	0	0	0	0	0	0
ENSSSAG00000059352		1.000E+00						1.000E+00			0	0	0	0	0	0	0	0	0	0	0	0	0	0
ENSSSAG00000059353	sypl1	2.703E-01	24	3.57	2.61	0.56	0.21	4.612E-02	24	8	2.88	0.4	3.09	0.52	2.74	0.34	2.37	0.42	1.76	0.23	2.86	0.25	2.88	0.49
ENSSSAG00000071587	unc5db	1.187E-05	24	21.60	30.95	6.71	0.22	3.229E-07	24	24	34.16	2.42	33.66	2.46	24.39	1.75	25.82	1.9	28.86	2.36	42.53	1.64	32.66	1.16
ENSSSAG00000071586	met	3.759E-05	24	23.00	4.31	1.27	0.30	7.334E-08	24	24	4.28	0.27	3.25	0.35	3.47	0.55	2.97	0.3	3.97	0.68	7.15	0.62	6.31	0.65
ENSSSAG00000049728	dock1	6.505E-03	24	12.96	123.52	15.36	0.12	1.405E-03	24	12	121.46	2.86	110.41	3.6	141.34	7.82	128.66	6.19	137.76	7.62	108.95	3.71	101.16	5.28
ENSSSAG00000049729	TRAF7	3.822E-01	24	22.00	9.02	0.73	0.08	4.348E-02	24	24	9.04	0.45	7.99	0.52	8.29	0.76	8.77	0.94	8.67	1.14	10.67	0.6	10.36	1.09
ENSSSAG00000049726	acp7	4.189E-02	24	7.36	29.42	1.94	0.07	1.231E-04	24	8	30.43	1.35	32.86	1.82	32.54	1.68	28.44	1.57	30.8	1.79	24.2	0.66	25.97	1.32
ENSSSAG00000049727		1.000E+00						1.000E+00			0	0	0	0	0	0	0	0	0	0	0	0	0	0
ENSSSAG00000049725		1.000E+00						1.000E+00			0.15	0.1	0.06	0.06	0.29	0.11	0.06	0.06	0.13	0.13	0	0	0	0
ENSSSAG00000049722	Metazoa_SRP	1.000E+00						1.000E+00			0	0	0	0	0	0	0	0	0	0	0	0	0	0
ENSSSAG00000049723		1.000E+00	24	18.92	5.96	0.45	0.07	1.000E+00	24	20	6.54	0.25	5.51	0.55	6.17	0.81	5.62	0.49	6.46	0.44	6.01	0.72	5.53	0.44
ENSSSAG00000007092		7.629E-01	24	19.91	21.86	0.89	0.04	9.145E-02	24	24	21.11	0.81	20.89	1.15	21.94	1.4	20.83	2.32	21.55	0.81	25.46	0.5	21.65	1.36
ENSSSAG00000049721	acvr2ba	4.189E-02	24	21.00	4.69	0.12	0.03	2.967E-05	24	24	4.17	0.23	2.94	0.36	4.42	0.45	5.18	0.56	4.89	0.81	5.79	0.4	5.57	0.45
ENSSSAG00000043602	lypla1	1.000E+00						1.000E+00			0	0	0.02	0.02	0	0	0	0	0	0	0	0	0	0
ENSSSAG00000010876	ang1	1.000E+00						1.000E+00			0.01	0.01	0	0	0	0	0	0	0	0	0.05	0.05	0	0
ENSSSAG00000072584	pigf	3.221E-01	24	2.00	20.43	1.57	0.08	1.834E-02	24	4	22.12	1.45	22.74	1.3	19.66	0.98	19.58	1.38	20.48	0.41	16.88	1.54	22.9	1.43
ENSSSAG00000072585	acsf3	1.000E+00	24	3.00	16.59	0.05	0.00	1.130E-01	24	8	18.42	0.74	17.93	0.84	16.81	1.25	16.71	0.87	16.87	1.44	13.98	1.42	15.35	0.84
ENSSSAG00000009038		1.000E+00						1.000E+00			0	0	0	0	0	0	0	0	0	0	0	0	0	0
ENSSSAG00000072587	gda	2.953E-01	24	20.91	4.10	0.83	0.20	3.331E-01	24	24	5.2	0.68	3.99	0.36	3.81	0.67	3.27	0.33	4.27	0.67	4.76	0.62	4.01	0.38
ENSSSAG00000072580	ENY2	1.000E+00	24	10.90	6.43	0.33	0.05	1.000E+00	24	4	7.58	0.83	6.67	0.58	6.45	0.61	5.95	0.27	6.51	0.79	6.15	0.71	5.99	0.67
ENSSSAG00000072581		1.000E+00						1.000E+00			0	0	0	0	0	0	0	0	0	0	0	0	0	0
ENSSSAG00000072582		1.000E+00						1.000E+00			0	0	0	0	0	0	0	0	0	0	0	0	0	0
ENSSSAG00000072583	pim1	3.221E-01	24	14.87	11.02	1.15	0.10	3.531E-02	24	20	10.69	0.84	10.93	0.85	11.07	0.9	10.82	0.96	12.56	0.39	11.24	0.86	9	0.62
ENSSSAG00000045605	nrt1	3.476E-02						1.000E+00			0.1	0.03	0.02	0.02	0	0	0	0	0.02	0.02	0.28	0.1	0.03	0.03
ENSSSAG00000045604		1.000E+00						1.000E+00			0	0	0	0	0	0	0	0	0	0	0	0	0	0
ENSSSAG00000045607		1.000E+00						1.000E+00			0.25	0.09	0.14	0.09	0.2	0.07	0.22	0.17	0.21	0.15	0.37	0.21	0.15	0.08
ENSSSAG00000009031		1.000E+00						1.000E+00			0	0	0	0	0	0	0	0	0	0	0	0	0	0
ENSSSAG00000045601	metrn	2.472E-01						1.000E+00			0.53	0.15	0.2	0.1	0.14	0.09	0	0	0.29	0.19	0.5	0.25	0.28	0.18
ENSSSAG00000009037	U5	1.000E+00						1.000E+00			0	0	0	0	0	0	0	0	0	0	0	0	0	0
ENSSSAG00000009034	gabrb2a	1.049E-01	24	18.03	51.43	3.46	0.07	1.634E-02	24	20	50.93	1.52	49.2	2.41	46.97	1.67	50.38	3.77	57.04	2.77	52.24	2.04	53.29	2.87
ENSSSAG00000045602		2.135E-05	24	10.38	101.54	11.68	0.12	2.018E-08	24	12	98.83	3.49	106.8	3.47	115.04	2.52	105.33	5.89	110.14	6.78	80.05	1.98	83.98	2.96
ENSSSAG00000054885		1.000E+00						1.000E+00			0	0	0	0	0	0	0	0	0	0	0	0	0	0
ENSSSAG00000054884	dusp27	1.000E+00						1.000E+00			0	0	0	0	0	0	0	0	0	0	0	0	0	0
ENSSSAG00000054887		1.000E+00						1.000E+00			0.45	0.09	0.87	0.25	0.68	0.08	0.68	0.14	0.5	0.22	0.86	0.25	1.02	0.2
ENSSSAG00000054886	cnga3a	1.000E+00						1.000E+00			0.27	0.13	0.18	0.09	0.04	0.04	0.05	0.05	0.31	0.17	0.07	0.07	0.16	0.16
ENSSSAG00000054881	prpf4ba	6.221E-01	24	11.95	48.04	1.94	0.04	9.931E-02	24	12	47.65	2.63	43.81	0.98	49.92	1.36	51.76	1.6	47.16	2.45	45.91	1.35	48.1	1.73
ENSSSAG00000054880	shprh	1.000E+00	24	3.00	49.66	1.02	0.02	3.888E-01	24	12	52.72	2.27	50.72	2.33	52.04	0.85	45.73	2.83	51.17	1.27	46.67	1.07	49.27	1.73
ENSSSAG00000054883	ryk	1.000E+00	24	13.26	4.63	0.50	0.11	7.776E-01	24	20	4.19	0.29	4.08	0.27	4.96	0.59	4.81	0.96	5.26	0.66	4.36	0.4	4.24	0.57
ENSSSAG00000054882	pdcd6ip	5.904E-01	24	22.12	15.55	1.14	0.07	8.622E-02	24	24	15.95	1.01	14.39	0.17	15.23	0.97	14.59	1.48	14.65	1.53	18.98	0.51	16.08	1.5
ENSSSAG00000041115		1.000E+00						1.000E+00			0	0	0	0	0	0	0	0	0	0	0	0	0	0
ENSSSAG00000041114	ing5a	8.425E-01	24	4.33	8.46	0.60	0.07	1.675E-01	24	8	8.73	0.53	9.01	0.65	8.52	0.66	8.84	0.72	7.89	0.56	7.45	0.98	9.02	0.98
ENSSSAG00000041117		1.000E+00						1.000E+00			0	0	0	0	0	0	0	0	0	0	0	0	0	0
ENSSSAG00000010873		1.000E+00						1.000E+00			0.05	0.03	0.14	0.05	0.05	0.03	0.16	0.09	0.04	0.04	0.05	0.04	0	0
ENSSSAG00000054889		6.946E-02	24	23.00	35.28	1.83	0.05	2.082E-03	24	24	35.89	0.91	34.57	1.47	32.86	1	36.26	1.78	31.3	1.06	40.89	2	36.93	1.8
ENSSSAG00000054888		1.000E+00						1.000E+00			0.24	0.08	0.27	0.13	0.55	0.15	0.14	0.14	0.12	0.08	0.26	0.13	0.29	0.15
ENSSSAG00000041113		1.000E+00	24	10.04	3.05	0.32	0.10	5.863E-01	24	12	3	0.27	2.45	0.47	4.48	0.62	2.5	0.58	3.03	0.35	2.63	0.43	2.98	0.23
ENSSSAG00000041112	MDGA2	1.091E-02	24	23.00	13.67	1.52	0.11	1.005E-04	24	24	12.23	0.96	12.62	1.07	11.36	0.92	12.31	0.56	13.98	0.9	17.83	1.44	16.8	1.2
ENSSSAG00000066132	gtf3c4	3.612E-01	24	10.92	6.41	0.69	0.11	6.398E-02	24	16	6.16	0.35	6.46	0.2	6.58	0.58	7.15	0.74	7.01	0.64	5.28	0.66	5.55	0.73
ENSSSAG00000033457		1.000E+00						1.000E+00			0	0	0.01	0.01	0	0	0	0	0	0	0	0	0	0
ENSSSAG00000052487		1.000E+00						1.000E+00			0	0	0	0	0	0	0	0	0	0	0	0	0	0
ENSSSAG00000052486		1.000E+00						1.000E+00			0	0	0	0	0	0	0	0	0	0	0	0	0	0
ENSSSAG00000052485	irbpl	1.000E+00						1.000E+00			0	0	0	0	0	0	0	0	0	0	0	0	0	0
ENSSSAG00000052484	dennd1	2.703E-01	24	4.00	24.62	0.21	0.01	2.745E-03	24	8	27.39	1.04	26.47	1.31	24.95	0.63	26.45	1.55	23.07	0.74	21.36	0.96	22.72	1.62
ENSSSAG00000052483	znhi4	2.124E-01	24	6.87	15.67	1.18	0.07	5.143E-02	24	12	16.28	1.22	16.69	0.96	17.36	0.95	15.72	0.67	14.84	0.66	13.8	0.84	14.75	1.08
ENSSSAG00000052482	olig2	1.000E+00						1.000E+00			0	0	0	0	0	0	0	0	0	0	0	0	0	0
ENSSSAG00000052481	btbd3	6.723E-01	24	17.41	3.43	0.39	0.11	2.511E-01	24	20	3.47	0.5	2.96	0.46	2.89	0.33	3.38	0.36	4.32	0.51	3.07	0.36	3.85	0.67
ENSSSAG00000052480	TOMM7	8.781E-05	24	5.07	48.88	4.77	0.10	2.615E-11	24	8	51.57	1.44	56.42	1.5	51.81	2.09	48.06	1.33	46.65	1.19	40.11	1.79	48.69	2.06
ENSSSAG00000055680	rl15	1.000E+00	24	19.94	262.71	12.52	0.05	7.469E-02	24	20	259.14	9.36	287.75	11.27	235.57	9.81	237.54	7.04	307.52	11.48	246.11	3.91	271.42	11.06
ENSSSAG00000055682		1.000E+00						1.000E+00			0	0	0	0	0.06	0.06	0	0	0	0	0.03	0.04	0	0
ENSSSAG00000055684	hnrnpd	5.448E-03	24	9.91	113.31	6.03	0.05	1.976E-05	24	12	117.46	2.59	115.69	2.9	120.89	4.21	120.19	4.12	109.68	2.44	98.07	4.03	106.05	2.91
ENSSSAG00000072058		1.000E+00						1.000E+00			0	0	0	0	0	0	0	0	0	0	0	0	0	0
ENSSSAG00000025738		1.000E+00						1.000E+00			0	0	0	0	0	0	0	0	0	0	0	0	0	0
ENSSSAG00000072056	HTR1B	1.000E+00						1.000E+00			0	0	0	0	0	0	0	0	0	0	0	0	0	0
ENSSSAG00000072057	wwox	1.000E+00	24	2.66	6.88	0.65	0.09	2.867E-01	24	24	6.78	0.51	7.41	0.67	6.67	0.59	6.2	0.55	6.26	0.61	7.87	0.54	7.48	0.32
ENSSSAG00000073745	sox4a	1.000E+00						1.000E+00			0	0	0	0	0	0	0	0	0	0	0	0	0	0
ENSSSAG00000072055	CNTN1	3.131E-01	24	21.56	59.87	1.36	0.02	1.459E-04	24	24	54.56	3.22	50.99	3.83	57.02	2.76	62.5	4.82	57.62	2.99	72.86	2.46	64.65	3.82
ENSSSAG00000072052		1.000E+00						1.000E+00			0.16	0.08	0.12	0.1	0	0	0	0	0	0	0.43	0.29	0.06	0.06
ENSSSAG00000072053	atp8b5a	1.000E+00	24	21.70	4.31	0.47	0.11	6.390E-01	24	24	3.89	0.83	5.17	0.94	4.09	0.52	3.6	0.29	3.72	0.7	6.58	0.66	3.51	0.41
ENSSSAG00000072050	mlpha	1.000E+00						1.000E+00			0	0	0	0	0	0	0	0	0	0	0	0	0	0
ENSSSAG00000025730		1.000E+00						1.000E+00			0	0	0	0	0	0	0	0	0	0	0	0	0	0
ENSSSAG00000067825	scam4	1.000E+00	24	3.00	11.87	0.08	0.01	4.230E-01	24	12	13.23	0.97	11.79	1.03	12.93	0.82	12.06	0.95	11.61	1.16	10.31	0.74	11.12	0.96
ENSSSAG00000067824	st3gal4	8.556E-02	24	15.28	9.50	0.78	0.08	9.592E-04	24	20	7.5	0.52	8.45	0.37	9.22	0.57	10.03	0.39	11.3	0.48	9.16	0.76	10.3	0.44
ENSSSAG00000067827	mpp5b	1.000E+00	24	16.49	1.08	0.18	0.17	1.000E+00	24	24	1.11	0.29	0.85	0.11	1.3	0.23	1.12	0.27	1.1	0.17	1.23	0.23	0.75	0.3
ENSSSAG00000067826	gpr63	1.000E+00						1.000E+00			0	0	0	0	0	0	0	0	0	0	0	0	0	0
ENSSSAG00000067821	chaf1a	1.000E+00	24	8.85	8.55	0.37	0.04	1.000E+00	24	4	8.42	0.14	8.46	0.89	8.69	0.58	8.79	1.1	8.89	0.83	7.34	0.45	9.02	0.72
ENSSSAG00000067820	KCNJ1	1.000E+00						1.000E+00			0	0	0	0	0	0	0	0	0	0	0	0	0	0
ENSSSAG00000067823	TM127	9.515E-01	24	4.00	8.14	0.26	0.03	6.726E-02	24	8	8.82	0.71	8.61	0.35	8.6	0.41	7.53	0.22	8.34	0.55	7.19	0.49	8	0.87
ENSSSAG00000064212	tssk6	1.000E+00						1.000E+00			0	0	0	0	0	0	0	0	0	0	0	0	0	0
ENSSSAG00000067829	dse	1.000E+00						1.000E+00			0.05	0.05	0	0	0	0	0	0	0	0	0.16	0.12	0.04	0.04
ENSSSAG00000067828	ndufaf4	1.000E+00	24	7.34	2.54	0.16	0.06	1.000E+00	24	24	2.23	0.29	2.7	0.47	2.67	0.39	2.41	0.38	2.2	0.48	2.86	0.51	2.69	0.29
ENSSSAG00000016474	U4	1.000E+00						1.000E+00			0	0	0	0	0	0	0	0	0	0	0	0	0	0
ENSSSAG00000064210	SRRM1	1.570E-04	24	13.07	284.12	30.18	0.11	1.518E-07	24	20	264.13	4.79	280.12	10.51	291.38	5.13	303.02	12.11	324.62	12.53	245.58	10.12	250.98	12.63
ENSSSAG00000000893	si:ch211-248a14.8	1.000E+00						1.000E+00			0	0	0	0	0	0	0	0	0	0	0	0	0	0
ENSSSAG00000036193	PRDM8	1.000E+00						1.000E+00			0.01	0.01	0.02	0.01	0	0	0.02	0.02	0.01	0.01	0.01	0.01	0.05	0.01
ENSSSAG00000064216	cx43.4	1.000E+00	24	9.44	1.42	0.19	0.13	9.156E-01	24	8	1.11	0.2	1.53	0.07	1.4	0.09	1.69	0.24	1.33	0.19	1.35	0.35	1.38	0.18
ENSSSAG00000008079	slc1a7a	1.000E+00						1.000E+00			0.04	0.04	0.03	0.03	0.05	0.05	0	0	0.12	0.12	0	0	0	0
ENSSSAG00000008078		1.000E+00						1.000E+00			0	0	0	0	0	0	0	0	0	0	0	0	0	0
ENSSSAG00000008075		1.000E+00	24	19.64	8.48	0.63	0.07	3.001E-01	24	24	8.23	0.65	8.71	0.8	7.4	0.53	8.46	0.81	8.52	0.18	9.8	0.96	8.5	0.63
ENSSSAG00000008074		1.000E+00	24	12.00	2.32	0.11	0.05	1.000E+00	24	12	2.3	0.43	2.12	0.36	2.49	0.25	2.42	0.52	2.3	0.44	2.38	0.36	2.14	0.47
ENSSSAG00000008077	si:dkey-17m8.1	1.505E-01	24	22.78	8.38	1.21	0.14	3.695E-02	24	24	9.12	0.78	8.31	0.97	6.53	0.99	7.96	1.02	8.1	1.41	10.32	0.86	9.46	0.89
ENSSSAG00000008076	kidins22a	1.279E-01	24	13.23	226.29	28.49	0.13	2.177E-02	24	20	210.02	24.5	211.29	24.81	227.27	22.97	248.53	20.28	265.59	8.48	192.01	13.45	202.27	8.09
ENSSSAG00000008071		1.000E+00						1.000E+00			0	0	0	0	0	0	0	0	0	0	0	0	0	0
ENSSSAG00000008070	vcam1b	1.000E+00	24	22.00	11.88	0.59	0.05	3.275E-01	24	24	10.97	0.98	10.89	1.08	10.53	1.19	11.46	1.38	12.87	1.67	13.01	0.87	13.94	0.84
ENSSSAG00000008073	PTPN14	1.000E+00	24	2.58	1.96	0.22	0.11	3.021E-01	24	24	1.74	0.26	2.22	0.44	1.61	0.29	2.27	0.8	1.34	0.44	2.48	0.26	2.27	0.36
ENSSSAG00000008072	ap2b1	4.734E-04	24	22.66	229.46	12.46	0.05	6.145E-06	24	24	237.13	8.27	221.57	8.64	214.94	5.61	225.06	5.77	223.25	5.18	256.23	3.09	239.75	9.83
ENSSSAG00000040642	SYPL1	1.000E+00	24	1.00	1.48	0.28	0.19	5.165E-02	24	24	1.79	0.28	1.54	0.21	1.5	0.17	1.31	0.29	0.88	0.17	2.11	0.56	1.48	0.19
ENSSSAG00000040643		1.000E+00						1.000E+00			0	0	0	0	0	0	0	0	0	0	0	0	0	0
ENSSSAG00000040640	SNX12	1.000E+00	24	8.33	23.87	0.52	0.02	1.000E+00	24	12	23.36	0.98	24.83	1.24	24.9	1.07	24.02	1.09	21.84	0.9	25.15	0.94	22.71	1.06
ENSSSAG00000010121		1.000E+00						1.000E+00			0	0	0	0	0	0	0	0	0	0	0	0	0	0
ENSSSAG00000010126		5.904E-01	24	10.28	37.39	1.42	0.04	7.859E-02	24	12	37.15	0.99	37.35	1.03	39.52	1.58	38.1	1.88	37.52	2.12	33.61	1.93	37.22	2.53
ENSSSAG00000040647		1.000E+00	24	14.07	3.62	0.32	0.09	1.379E-01	24	24	2.65	0.19	2.4	0.35	4.02	0.49	4.65	0.84	2.91	0.73	4.39	0.53	4.06	0.56
ENSSSAG00000010124	prnpb	1.000E+00						1.000E+00			0	0	0	0	0	0	0	0	0	0	0	0	0	0
ENSSSAG00000040645		1.000E+00	24	18.06	1.73	0.27	0.15	6.151E-01	24	24	1.45	0.23	1.52	0.21	1.63	0.26	1.77	0.28	1.88	0.3	2.36	0.54	1.51	0.25
ENSSSAG00000016098	anx2a	1.000E+00	24	8.96	7.03	0.72	0.10	1.000E+00	24	12	5.89	0.54	7.56	1.04	7.46	0.86	7.37	1.02	6.03	0.44	6.35	0.77	8.07	0.97
ENSSSAG00000040648		1.000E+00						1.000E+00			0.25	0.14	0.07	0.07	0.04	0.04	0.2	0.13	0	0	0.03	0.03	0.06	0.06
ENSSSAG00000040649	lpar4	2.547E-01	24	24.00	1.61	0.32	0.20	2.625E-02	24	4	1.9	0.16	1.56	0.22	1.16	0.14	1.34	0.22	1.75	0.28	1.7	0.51	2.16	0.46
ENSSSAG00000050978		1.000E+00						1.000E+00			0	0	0	0	0	0	0	0	0	0	0	0	0	0
ENSSSAG00000022905	U1	1.000E+00						1.000E+00			0	0	0	0	0	0	0	0	0	0	0	0	0	0
ENSSSAG00000010445	zdhhc15b	7.255E-01	24	4.28	12.43	1.07	0.09	2.440E-01	24	8	13.57	1.13	13.85	0.67	13.14	0.37	12.25	0.79	10.88	1.39	11.53	0.8	12.26	0.65
ENSSSAG00000039215		9.515E-01	24	12.34	16.76	1.11	0.07	2.689E-01	24	16	14.4	1.47	14.33	0.94	17.72	0.71	18.63	1.27	15.44	1.41	19.48	2.27	16.21	1
ENSSSAG00000004268	rn151	1.000E+00						1.000E+00			0.93	0.07	0.77	0.12	0.78	0.16	0.96	0.13	0.52	0.2	0.76	0.25	0.81	0.1
ENSSSAG00000053097	hoxa11ab	1.000E+00						1.000E+00			0.02	0.02	0	0	0	0	0	0	0	0	0	0	0	0
ENSSSAG00000004269		1.400E-02	24	23.00	22.98	1.97	0.09	1.291E-03	24	24	23.25	1.33	20.46	1.29	20.96	0.94	22.87	1.21	20.66	1.4	27.71	1.79	26.85	1.18
ENSSSAG00000016090	U4	1.000E+00						1.000E+00			0	0	0	0	0	0	0	0	0	0	0	0	0	0
ENSSSAG00000050970	SNORD14	1.000E+00						1.000E+00			0	0	0	0	0	0	0	0	0	0	0	0	0	0
ENSSSAG00000050973	U5	1.000E+00						1.000E+00			0	0	0	0	0	0	0	0	0	0	0	0	0	0
ENSSSAG00000053096		6.029E-02	24	23.00	4.41	0.78	0.18	1.449E-02	24	24	4.7	0.77	4.77	0.42	3.39	0.64	3.94	0.39	4.08	0.94	5.6	0.19	5.16	0.67
ENSSSAG00000047511	myca	1.000E+00	24	17.14	5.10	0.32	0.06	1.000E+00	24	20	5.78	0.13	4.58	0.38	5.65	0.24	4.51	0.48	5.61	0.67	4.82	0.78	4.7	0.4
ENSSSAG00000028971	rab2	1.000E+00						1.000E+00			0	0	0	0	0	0	0	0	0	0	0	0	0	0
ENSSSAG00000038748		1.000E+00						1.000E+00			0	0	0	0	0	0	0	0	0	0	0	0	0	0
ENSSSAG00000047516	fbxo38	1.000E+00	24	16.73	22.88	0.96	0.04	1.000E+00	24	16	22.77	0.86	22.68	1.71	22.73	0.92	24.03	1.09	22.61	1.37	23.89	1.33	21.12	0.74
ENSSSAG00000015035	agxtb	1.000E+00						1.000E+00			0	0	0	0	0.08	0.06	0	0	0	0	0	0	0	0
ENSSSAG00000047514	pdia4	1.649E-02	24	8.83	86.70	5.64	0.07	1.674E-04	24	12	85.87	3.5	88.62	4.84	96.97	2.33	85.56	3.66	88.71	6.15	78.01	3	79.35	2.65
ENSSSAG00000038744		1.000E+00	24	18.00	2.15	0.18	0.08	1.000E+00	24	20	1.68	0.15	2.15	0.32	2.06	0.1	2.14	0.29	2.36	0.13	2.03	0.22	2.59	0.25
ENSSSAG00000047519		1.000E+00						1.000E+00			0	0	0	0	0	0	0	0	0	0	0	0	0	0
ENSSSAG00000047518	pgls	7.824E-01	24	3.27	28.55	1.20	0.04	1.523E-01	24	8	29.4	1.16	30.96	1.54	29.32	1.11	26.51	1.08	28.53	1.14	27.35	1.1	28.55	1.55
ENSSSAG00000038741	mff	4.516E-01	24	18.38	34.03	2.83	0.08	6.398E-02	24	20	35.73	1.21	34.66	1.41	30.23	0.87	33.66	1.95	37.19	1.04	33.76	1.72	33.25	1.44
ENSSSAG00000038742	scamp2	1.000E+00						1.000E+00			0.08	0.08	0.04	0.04	0.13	0.13	0	0	0.05	0.05	0	0	0	0
ENSSSAG00000050974		1.000E+00	24	22.00	11.69	0.46	0.04	9.671E-01	24	4	12.38	0.99	10.52	1.1	11.17	1.16	11.47	1.04	12.4	1.05	11.57	0.36	12.7	1.2
ENSSSAG00000004260	plekha8	1.000E+00	24	10.18	30.12	0.68	0.02	7.776E-01	24	12	27.04	0.9	29.05	1.37	32.23	1.04	28.64	1.05	30.53	1.46	31.56	0.49	31.21	1.86
ENSSSAG00000081724	ompa	1.000E+00						1.000E+00			0.07	0.03	0.05	0.03	0.12	0.06	0.07	0.05	0.06	0.05	0	0	0.02	0.02
ENSSSAG00000046251		1.000E+00						1.000E+00			0	0	0	0	0	0	0	0	0	0	0	0	0	0
ENSSSAG00000000896	st6galnac2	1.000E+00						1.000E+00			0	0	0.3	0.24	0.15	0.12	0	0	0.05	0.05	0	0	0	0
ENSSSAG00000034501	U2	1.000E+00						1.000E+00			0	0	0	0	0	0	0	0	0	0	0	0	0	0
ENSSSAG00000004262	agtr2	1.000E+00						1.000E+00			0	0	0	0	0	0	0	0	0	0	0.09	0.09	0	0
ENSSSAG00000074343		6.029E-02	24	24.00	4.15	0.58	0.14	8.430E-04	24	4	5.65	0.29	3.77	0.38	3.47	0.31	3.96	0.55	4.24	0.6	3.55	0.35	4.96	0.33
ENSSSAG00000007217		1.000E+00						1.000E+00			0	0	0	0	0	0	0	0	0	0	0	0	0	0
ENSSSAG00000074344	tns2a	3.131E-01	24	21.00	3.31	0.08	0.02	1.548E-03	24	24	2.12	0.3	2.16	0.35	2.87	0.23	3.82	0.44	3.37	0.52	4.29	0.46	4.47	0.69
ENSSSAG00000074345	pcat1	1.000E+00	24	12.13	9.74	0.18	0.02	7.996E-01	24	20	9.01	0.64	8.53	0.28	9.92	0.77	9.54	0.88	11	0.52	8.58	0.72	11.43	0.71
ENSSSAG00000004266	zmynd8	4.854E-02	24	12.92	76.95	5.75	0.07	1.705E-03	24	20	74.15	3.13	76.02	2.99	81.76	1.24	78.88	4.05	83.46	2.82	70.37	0.71	68.44	3.62
ENSSSAG00000008926	TMM59	1.002E-02	24	23.00	210.65	10.52	0.05	9.594E-04	24	4	220.43	5.83	206.96	7.05	201.73	3.95	201.59	4.15	210.04	8.52	221.6	6.46	222.39	5.95
ENSSSAG00000074347	sympk	7.747E-03	24	15.07	96.66	7.01	0.07	1.705E-03	24	20	97.62	2.72	92.64	2.27	95.5	2.55	100.04	2.39	105.62	2.21	91.38	1.56	88.98	1.99
ENSSSAG00000008924		4.189E-02	24	24.00	10.22	1.07	0.10	2.709E-03	24	24	10.77	0.46	10.02	0.73	9.77	0.5	8.32	0.66	10.8	0.86	11.27	0.63	11.7	0.99
ENSSSAG00000065539	dixdc1a	1.649E-02	24	0.00	75.74	6.82	0.09	1.915E-04	24	8	87.13	4.45	85.96	4.85	73.68	2.22	66.34	1.71	72.99	4.67	76.68	2.33	74.26	2.37
ENSSSAG00000065538	e2f8	1.000E+00	24	2.00	1.55	0.30	0.20	1.000E+00	24	8	1.85	0.42	1.72	0.25	1.71	0.23	1.27	0.14	1.13	0.39	1.71	0.21	1.71	0.4
ENSSSAG00000065535	ptprsa	5.955E-03	24	17.15	121.80	8.34	0.07	1.690E-05	24	24	105.88	2.06	101.41	3.29	119.41	5.83	129.17	6.73	131.28	7.53	135.67	6.52	127.89	5.64
ENSSSAG00000048591	brinp3b	1.000E+00	24	22.05	2.49	0.27	0.11	1.000E+00	24	8	2.79	0.74	2.41	0.39	2.55	0.43	1.91	0.4	2.74	0.42	2.75	0.66	2.52	0.3
ENSSSAG00000065537		1.000E+00						1.000E+00			0	0	0	0	0	0	0	0	0	0	0	0	0	0
ENSSSAG00000065536	myh7b	3.822E-01	24	14.43	3.18	0.36	0.11	3.645E-02	24	24	2.22	0.19	2.75	0.36	3.07	0.28	3.65	0.37	3.34	0.47	3.79	0.32	3.18	0.53
ENSSSAG00000065531		1.000E+00	24	5.55	4.57	0.32	0.07	5.863E-01	24	12	4.6	0.32	4.73	0.43	5.17	0.33	4.17	0.4	4.88	0.57	3.8	0.64	4.68	0.33
ENSSSAG00000065530		8.847E-01	24	7.75	4.69	0.29	0.06	6.296E-01	24	16	4.55	0.38	5.26	0.23	5.02	0.33	4.57	0.54	4.89	0.49	4.19	0.52	4.25	0.23
ENSSSAG00000065533		2.398E-01						2.511E-01			0.24	0.07	0.14	0.09	0.43	0.08	0.46	0.15	0.52	0.16	0.22	0.06	0.23	0.09
ENSSSAG00000065532	asb4	1.000E+00	24	23.00	0.99	0.19	0.19	1.000E+00	24	24	0.81	0.25	0.7	0.25	0.82	0.23	0.77	0.27	1.09	0.26	1.22	0.19	1.72	0.32
ENSSSAG00000002681		1.000E+00						1.000E+00			0	0	0	0	0	0	0	0	0	0	0	0	0	0
ENSSSAG00000020618	U1	1.000E+00						1.000E+00			0	0	0	0	0	0	0	0	0	0	0	0	0	0
ENSSSAG00000020613		3.888E-02						4.708E-04			1.13	0.04	0.91	0.05	0.92	0.11	0.8	0.08	0.83	0.02	0.78	0.08	0.98	0.08
ENSSSAG00000047309		1.000E+00						1.000E+00			0	0	0	0	0	0	0	0	0	0	0	0	0	0
ENSSSAG00000045750		1.000E+00						1.000E+00			0	0	0	0	0	0	0	0	0	0	0	0	0	0
ENSSSAG00000046018	ndrg4	1.649E-02	24	21.04	319.52	20.55	0.06	2.385E-05	24	24	322.06	9.73	309.25	12.73	287.99	10.38	320.1	14.92	319.15	13.05	362.92	12.05	329.88	10.7
ENSSSAG00000031595	U1	1.000E+00						1.000E+00			0	0	0	0	0	0	0	0	0	0	0	0	0	0
ENSSSAG00000032313	U1	1.000E+00						1.000E+00			0	0	0	0	0	0	0	0	0	0	0	0	0	0
ENSSSAG00000052343	pag1	1.000E+00	24	14.12	5.60	0.40	0.07	9.145E-02	24	16	4.74	0.71	4.1	0.46	5.74	0.37	6.85	0.72	5.06	0.54	6.13	0.47	6.21	0.78
ENSSSAG00000057929		1.000E+00						1.000E+00			0.04	0.04	0.08	0.08	0	0	0	0	0.05	0.05	0	0	0	0
ENSSSAG00000073399	tsen54	1.000E+00	24	18.19	7.77	0.15	0.02	1.000E+00	24	20	7.2	0.51	7.57	0.44	7.34	0.69	7.9	0.54	8.26	0.64	8	0.38	8.12	0.8
ENSSSAG00000060290		1.000E+00						1.000E+00			0	0	0	0	0	0	0	0	0	0	0	0	0	0
ENSSSAG00000067007	myd88	1.000E+00						1.000E+00			1.09	0.22	0.73	0.2	0.59	0.16	0.55	0.32	0.75	0.44	0.65	0.23	0.74	0.27
ENSSSAG00000067006		1.000E+00						1.000E+00			0	0	0	0	0	0	0	0	0	0	0	0	0	0
ENSSSAG00000067005		1.000E+00						1.000E+00			0	0	0	0	0	0	0	0	0	0	0	0	0	0
ENSSSAG00000067004	mettl2	1.000E+00						1.000E+00			0.57	0.09	1.15	0.14	1.16	0.15	0.73	0.25	0.85	0.3	0.92	0.32	1.03	0.31
ENSSSAG00000067003	nploc4	1.000E+00	24	19.46	18.25	1.21	0.07	8.529E-04	24	24	18	1.06	16.05	0.49	18	0.52	18.15	0.87	16.99	0.5	22.55	1.71	18.48	0.87
ENSSSAG00000067002	amn1	1.000E+00	24	21.95	14.10	0.65	0.05	1.000E+00	24	24	14.85	1.06	13.89	1	14.64	0.6	12.27	0.73	14.86	0.82	14.71	0.59	14	1.19
ENSSSAG00000067001	lsm12a	1.000E+00	24	13.68	23.39	0.92	0.04	1.000E+00	24	20	22.78	1.58	23.92	0.88	23.76	0.24	22.33	1.21	26.37	1.88	21.69	1.22	22.02	1.16
ENSSSAG00000067000		1.000E+00						1.000E+00			0	0	0	0	0	0	0	0	0	0	0	0	0	0
ENSSSAG00000067009	selp	1.000E+00						1.000E+00			0	0	0	0	0	0	0	0	0	0	0	0	0	0
ENSSSAG00000067008	fam12ba	1.614E-03	24	21.98	2.29	0.78	0.34	1.193E-04	24	24	2.53	0.35	1.9	0.36	1.44	0.44	1.98	0.56	1.92	0.21	4.17	0.68	2.78	0.31
ENSSSAG00000064662		1.000E+00						1.000E+00			0	0	0	0	0	0	0	0	0	0	0	0	0	0
ENSSSAG00000064663		1.000E+00						1.000E+00			0	0	0	0	0	0	0	0	0	0	0	0	0	0
ENSSSAG00000064660	U7	1.000E+00						1.000E+00			0	0	0	0	0	0	0	0	0	0	0	0	0	0
ENSSSAG00000064661		1.000E+00						1.000E+00			0	0	0	0	0	0	0	0	0	0	0	0	0	0
ENSSSAG00000064666	ARHGEF17	5.850E-04	24	21.61	21.16	3.01	0.14	3.781E-07	24	24	21.97	1.8	18.51	1.47	17	1.37	20.58	1.68	21.39	1.83	27.5	1.04	23.62	1.28
ENSSSAG00000064667		1.000E+00						1.000E+00			0	0	0	0	0	0	0	0	0	0	0	0	0	0
ENSSSAG00000064664	shisa4	1.000E+00	24	18.94	6.89	0.80	0.12	1.497E-01	24	8	7.17	0.45	8.33	0.51	5.59	0.38	6.08	0.62	7.79	0.75	7.16	0.69	6.33	0.4
ENSSSAG00000057922	U1	1.000E+00						1.000E+00			0	0	0	0	0	0	0	0	0	0	0	0	0	0
ENSSSAG00000064668	pde1a	1.757E-05	24	11.99	199.34	24.86	0.12	6.418E-08	24	20	173.33	6.62	185.45	5.99	210.5	6.67	222.09	4.18	223.17	4.24	166.4	8.86	189.6	9.1
ENSSSAG00000064669	timm17b	2.785E-01	24	5.77	5.74	0.63	0.11	6.042E-02	24	8	5.8	0.14	6.39	0.39	6.14	0.62	5.8	0.68	5.35	0.58	4.9	0.61	5.84	0.31
ENSSSAG00000073390	U2	1.000E+00						1.000E+00			0	0	0	0	0	0	0	0	0	0	0	0	0	0
ENSSSAG00000027340	U6	1.000E+00						1.000E+00			0	0	0	0	0	0	0	0	0	0	0	0	0	0
ENSSSAG00000027341		1.000E+00						1.000E+00			0	0	0	0	0	0	0	0	0	0	0	0	0	0
ENSSSAG00000046398	pou6f2	1.000E+00	24	18.59	1.85	0.22	0.12	5.462E-01	24	24	1.39	0.21	1.67	0.23	1.7	0.26	1.78	0.37	1.9	0.37	2.76	0.53	1.75	0.65
ENSSSAG00000046399	plk3	2.870E-03	24	0.00	19.17	2.50	0.13	4.463E-04	24	24	21.02	0.92	20.89	1.06	18.5	1.19	16.33	0.45	16.87	1.11	22.7	1.3	20.37	1.13
ENSSSAG00000073394	ssa-mir-454	1.000E+00						1.000E+00			0	0	0	0	0	0	0	0	0	0	0	0	0	0
ENSSSAG00000046392	TMEM12A	1.000E+00						1.000E+00			0.34	0.12	0.33	0.14	0.11	0.07	0.34	0.15	0.27	0.12	0.07	0.04	0.63	0.26
ENSSSAG00000046393	PSMD2	5.601E-01	24	22.50	107.70	2.95	0.03	3.275E-01	24	24	108.87	3.37	112.13	2.25	104.85	1.68	105.33	3.93	104.65	4.53	112.77	2.66	108.06	2.44
ENSSSAG00000046390	trappc3	1.000E+00	24	6.11	17.29	1.53	0.09	1.000E+00	24	12	16.58	1.21	18.64	2.77	18.84	1.01	16.76	1.66	16.47	2.65	16.43	1.25	17.3	1.43
ENSSSAG00000057924		1.000E+00						1.000E+00			0	0	0	0	0	0	0	0	0	0	0	0	0	0
ENSSSAG00000046397	tapbpl	2.985E-02						3.331E-01			0.14	0.04	0.25	0.06	0.06	0.03	0.04	0.04	0.07	0.04	0.04	0.03	0.1	0.04
ENSSSAG00000046394	hcfc1b	1.763E-01	24	21.58	33.81	1.04	0.03	3.301E-02	24	24	34.2	1.3	32.21	1.03	31.9	0.71	34.34	1.55	33.87	2.42	35.84	1.74	35.18	1.45
ENSSSAG00000046395		1.000E+00						1.000E+00			0	0	0	0	0	0	0	0	0	0	0	0	0	0
ENSSSAG00000058660	ier2b	1.000E+00						1.000E+00			0	0	0	0	0	0	0	0	0	0	0	0	0	0
ENSSSAG00000038676		1.000E+00						1.000E+00			0.1	0.1	0.03	0.03	0	0	0.04	0.04	0.04	0.04	0	0	0	0
ENSSSAG00000023678		1.000E+00						1.000E+00			0	0	0	0	0	0	0	0	0	0	0	0	0	0
ENSSSAG00000023679	U6	1.000E+00						1.000E+00			0	0	0	0	0	0	0	0	0	0	0	0	0	0
ENSSSAG00000007109	zdhhc18b	4.516E-01	24	20.45	6.94	0.69	0.10	2.746E-01	24	24	7.61	0.51	6.06	0.46	6.54	0.57	7.02	1.25	6.89	0.98	8.19	0.63	6.73	0.74
ENSSSAG00000046948		1.000E+00						1.000E+00			0	0	0	0	0	0	0	0	0	0	0	0	0	0
ENSSSAG00000054550		1.000E+00						1.000E+00			0	0	0	0	0	0	0	0	0	0	0	0	0	0
ENSSSAG00000017365	U3	1.000E+00						1.000E+00			0	0	0	0	0	0	0	0	0	0	0	0	0	0
ENSSSAG00000000711	mrc2	1.614E-03	24	23.00	16.04	4.80	0.30	1.635E-05	24	24	14.6	1.31	13.81	1.16	11.25	0.74	13.18	1.75	12.12	0.78	27.86	4.86	24.06	1.8
ENSSSAG00000059358		1.000E+00						8.863E-01			0.75	0.15	0.57	0.13	0.51	0.09	0.47	0.09	0.56	0.12	0.69	0.24	0.7	0.19
ENSSSAG00000054554		1.000E+00						1.000E+00			0	0	0	0	0	0	0	0	0	0	0	0	0	0
ENSSSAG00000002563		1.000E+00						1.000E+00			0	0	0	0	0	0	0	0	0	0	0	0	0	0
ENSSSAG00000023670		1.000E+00						1.000E+00			0	0	0	0	0	0	0	0	0	0	0	0	0	0
ENSSSAG00000059357	U2	1.000E+00						1.000E+00			0	0	0	0	0	0	0	0	0	0	0	0	0	0
ENSSSAG00000046011		1.000E+00						1.000E+00			0	0	0	0	0	0	0	0	0	0	0	0	0	0
ENSSSAG00000071583	myh1	7.255E-01	24	13.31	152.92	5.30	0.03	2.443E-01	24	20	148.94	7.62	147.31	4.14	152.82	6.03	157.81	5.54	159.73	5.24	148.32	3.67	150.53	4.44
ENSSSAG00000071582	anxa1	1.000E+00	24	8.70	50.52	1.99	0.04	1.000E+00	24	8	44.81	2.64	53.74	3.27	50.74	2.72	49.57	2.52	49.34	2.65	49.84	2.07	54.32	3.12
ENSSSAG00000071585		1.000E+00						1.000E+00			0	0	0	0	0	0	0	0	0	0	0	0	0	0
ENSSSAG00000002562	supt3h	1.000E+00	24	5.30	18.84	0.87	0.05	4.348E-02	24	8	18.36	0.6	21.63	1.12	19.2	1.03	17.83	0.62	19.59	1.39	17.19	1.49	18.26	1.14
ENSSSAG00000071584		1.000E+00						1.000E+00			0	0	0	0	0	0	0	0	0	0	0	0	0	0
ENSSSAG00000076236		1.000E+00						1.000E+00			0	0	0	0	0	0	0	0	0	0	0	0	0	0
ENSSSAG00000066755		1.000E+00						1.000E+00			0.16	0.11	0.18	0.12	0.2	0.1	0.02	0.02	0.35	0.11	0.17	0.12	0.11	0.08
ENSSSAG00000066756		1.000E+00						1.000E+00			0	0	0	0	0	0	0	0	0	0	0	0	0	0
ENSSSAG00000066757	camk4	1.938E-02	24	6.28	105.00	10.99	0.10	2.333E-04	24	12	125.12	6.92	114.97	6.4	130.28	14.54	111.35	6.05	94.61	7.17	74.89	9.33	82.99	6.86
ENSSSAG00000066750		1.000E+00						1.000E+00			0	0	0	0	0	0	0	0	0	0	0	0	0	0
ENSSSAG00000066751	hnrnpa1b	3.073E-04	24	10.15	214.49	11.60	0.05	3.003E-07	24	12	216.56	6.08	221.06	4.54	230.62	5.54	218.03	7.28	220.31	5.28	186.1	2.66	198.5	5.63
ENSSSAG00000066752		1.000E+00	24	24.00	1.39	0.22	0.16	5.726E-01	24	24	1.67	0.35	1.33	0.18	1.23	0.21	1.37	0.17	0.98	0.07	1.93	0.36	1.45	0.36
ENSSSAG00000066753	tcf7l2	9.287E-01	24	18.48	43.52	4.59	0.11	4.148E-01	24	20	45.27	3.3	42.54	2.94	39.57	1.32	42.62	2.61	48.7	3.53	44.99	3.47	41.49	3.2
ENSSSAG00000059351	si:dkey-52j6.3	1.000E+00						1.000E+00			0	0	0	0	0	0	0	0	0	0	0	0	0	0
ENSSSAG00000066758	glyg	5.601E-01	24	23.00	11.51	1.01	0.09	9.977E-02	24	24	11.37	1.26	11.53	0.44	10.99	0.53	10.24	0.65	11.14	0.65	13.05	0.88	13.25	1.09
ENSSSAG00000011084	UPP1	1.000E+00	24	8.02	14.45	0.56	0.04	3.807E-01	24	8	14.68	0.76	15.66	1	14.35	0.6	15.44	0.92	14.17	1.27	13.1	0.97	13.46	0.75
ENSSSAG00000076238	pdzd8	1.614E-03	24	1.00	2.62	0.74	0.28	5.829E-05	24	4	2.79	0.19	2.93	0.22	2.06	0.26	2.56	0.28	1.66	0.23	3.04	0.26	3.99	0.31
ENSSSAG00000076239	pmepa1	1.000E+00	24	13.26	1.74	0.04	0.02	1.000E+00	24	24	1.53	0.13	1.56	0.07	1.85	0.39	1.77	0.3	1.58	0.19	1.9	0.34	2.02	0.27
ENSSSAG00000018016	5_8S_rRNA	1.000E+00						1.000E+00			0	0	0	0	0	0	0	0	0	0	0	0	0	0
ENSSSAG00000018017	U4	1.000E+00						1.000E+00			0	0	0	0	0	0	0	0	0	0	0	0	0	0
ENSSSAG00000018010		1.000E+00						1.000E+00			0	0	0	0	0	0	0	0	0	0	0	0	0	0
ENSSSAG00000002126	IL17a	1.000E+00						1.000E+00			0	0	0.22	0.14	0.03	0.03	0	0	0	0	0.04	0.04	0	0
ENSSSAG00000004008		1.000E+00						1.000E+00			0.08	0.08	0.25	0.13	0.43	0.19	0.61	0.16	0.12	0.07	0.48	0.15	0.88	0.24
ENSSSAG00000004009	RXRB	1.000E+00	24	15.10	78.51	0.28	0.00	7.746E-01	24	4	80.21	1.42	74.6	1.74	78.54	1.27	80.52	1.8	76.53	2.85	79.35	2.19	79.59	1.09
ENSSSAG00000068808	cgl	1.000E+00	24	20.21	24.78	0.08	0.00	3.275E-01	24	20	23.4	1.52	23.67	0.67	25.13	0.92	23.23	0.87	26.94	0.77	24.98	0.83	26.11	1.76
ENSSSAG00000068809	MBNL1	1.000E+00	24	18.86	1.71	0.11	0.06	6.421E-02	24	24	1.02	0.41	1.42	0.14	1.72	0.35	1.6	0.39	1.73	0.33	2.76	0.36	1.75	0.59
ENSSSAG00000047686		1.000E+00						1.000E+00			0	0	0	0	0	0	0	0	0	0	0	0	0	0
ENSSSAG00000046013		3.820E-04	24	21.97	17.91	2.92	0.16	3.335E-06	24	24	17.75	1.17	17.78	0.51	15.13	0.67	15.93	1.32	15.88	1.46	25.97	1.52	19.41	1.55
ENSSSAG00000004000	us42	1.000E+00	24	8.30	8.09	0.20	0.02	1.000E+00	24	24	7.14	0.58	7.91	0.58	8.1	0.59	7.73	0.57	7.96	0.36	8.27	0.79	9.39	0.86
ENSSSAG00000068803	rxfp2l	1.000E+00	24	8.27	6.84	0.15	0.02	1.000E+00	24	12	6.76	0.67	7.08	0.54	7.68	0.85	6.64	1	6.4	0.79	7.65	1.26	5.54	0.48
ENSSSAG00000004002	immp1l	7.629E-01	24	3.00	6.05	0.13	0.02	1.183E-02	24	8	6.94	0.36	7.42	0.4	6.04	0.4	6.29	0.82	5.42	0.74	5.34	0.83	4.96	0.39
ENSSSAG00000004003		2.870E-02	24	10.79	175.03	16.50	0.09	4.575E-03	24	12	165.88	8.2	161.18	6.92	194.27	8.67	189.27	14.57	179.5	12.1	150.4	6.75	169.01	3.9
ENSSSAG00000004004		7.629E-01	24	20.65	4.03	0.20	0.05	1.183E-02	24	24	3.72	0.38	3.17	0.43	4.11	0.52	3.92	0.35	3.98	0.56	5.16	0.41	4.28	0.52
ENSSSAG00000004005	CCD43	1.000E+00	24	3.00	5.44	0.40	0.07	2.867E-01	24	12	6.99	0.5	5.76	0.67	6.28	0.52	5.23	0.74	3.94	0.56	5.62	0.58	4.51	0.57
ENSSSAG00000068804	DCSTAMP	1.000E+00						1.000E+00			0	0	0	0	0	0	0	0	0	0	0	0	0	0
ENSSSAG00000068805	sult5a1	1.000E+00						1.000E+00			0	0	0.32	0.12	0	0	0.15	0.11	0.45	0.18	0.14	0.1	0.25	0.17
ENSSSAG00000023333	U3	1.000E+00						1.000E+00			0	0	0	0	0	0	0	0	0	0	0	0	0	0
ENSSSAG00000026124		1.000E+00						1.000E+00			0	0	0	0	0	0	0	0	0	0	0	0	0	0
ENSSSAG00000023334		1.000E+00						1.000E+00			0	0	0	0	0	0	0	0	0	0	0	0	0	0
ENSSSAG00000023339	U5	1.000E+00						1.000E+00			0	0	0	0	0	0	0	0	0	0	0	0	0	0
ENSSSAG00000026128		1.000E+00						1.000E+00			0	0	0	0	0	0	0	0	0	0	0	0	0	0
ENSSSAG00000076588		1.000E+00	24	11.11	18.05	1.28	0.07	2.257E-01	24	12	17.56	1.12	16.43	0.76	21.34	1.61	19.47	1.19	15.43	1.12	18.81	1.13	16.06	1.08
ENSSSAG00000076589	ss18l2	1.000E+00						1.000E+00			0.68	0.18	0.39	0.1	0.8	0.16	0.45	0.11	0.58	0.16	0.7	0.18	0.44	0.17
ENSSSAG00000076580		1.553E-01						6.372E-02			0.5	0.14	0.54	0.15	0.55	0.11	0.37	0.1	0.18	0.03	0.34	0.15	0.36	0.1
ENSSSAG00000076581		1.553E-01	24	19.55	3.91	1.33	0.34	2.946E-02	24	24	4.73	0.72	3.69	0.98	2.23	0.52	3.64	0.77	4.6	0.81	4.79	0.47	4.23	0.92
ENSSSAG00000076582	DPP9	2.159E-03	24	10.57	66.23	7.47	0.11	2.399E-03	24	16	57.03	2.22	63.87	2.96	72.07	3.76	73.2	4.58	67.14	3.05	57.42	2.57	65.9	3.14
ENSSSAG00000076583	gnat2	1.000E+00						1.000E+00			0.32	0.12	0.19	0.07	0.41	0.15	0.39	0.18	0.18	0.1	0.26	0.17	0.56	0.17
ENSSSAG00000076584	LYSC2	6.895E-01	24	0.00	13.28	2.66	0.20	4.283E-02	24	4	18.05	4.99	13.09	4.23	9.43	1.2	15.48	4.09	8.62	1.15	14.21	3.5	16.74	3.52
ENSSSAG00000076585	ZFAN3	1.198E-01	24	1.00	28.78	1.25	0.04	2.917E-02	24	4	29.55	1.17	29.43	0.77	29.24	1.11	27.02	0.59	28.03	0.64	29.14	1.59	30.25	1.51
ENSSSAG00000076586		1.000E+00						1.000E+00			0	0	0	0	0	0	0	0	0	0	0	0	0	0
ENSSSAG00000076587	slc25a27	3.822E-01	24	2.00	8.01	0.48	0.06	1.713E-02	24	8	9.01	0.33	9.46	0.66	8	0.59	7.7	1	7.75	0.86	6.65	0.62	7.91	0.96
ENSSSAG00000061405	si:dkey-172o19.2	1.000E+00						1.000E+00			0	0	0.02	0.02	0	0	0	0	0	0	0	0	0	0
ENSSSAG00000061401		1.000E+00						1.000E+00			0.19	0.12	0.16	0.12	0.04	0.04	0.05	0.05	0.14	0.07	0.09	0.06	0.14	0.08
ENSSSAG00000002567	gphb5	1.000E+00						1.000E+00			0	0	0	0	0	0	0	0	0	0	0	0	0	0
ENSSSAG00000061403	ttyh3a	2.870E-03	24	22.91	30.79	2.35	0.08	5.023E-06	24	24	29.95	0.71	28.77	1.96	27.11	0.59	30.35	2.81	29.18	1.95	38.32	1.72	34.07	0.57
ENSSSAG00000061402	pde4a	9.287E-01	24	18.78	26.20	1.39	0.05	2.092E-01	24	24	26.68	0.7	24.3	1.16	24.64	0.81	27.78	2.2	25.91	1.5	28.15	2.08	26.23	1.61
ENSSSAG00000025474	U1	1.000E+00						1.000E+00			0	0	0	0	0	0	0	0	0	0	0	0	0	0
ENSSSAG00000025475		1.000E+00						1.000E+00			0	0	0	0	0	0	0	0	0	0	0	0	0	0
ENSSSAG00000025477	arhgap32b	1.553E-01	24	18.34	18.72	0.99	0.05	6.214E-03	24	24	16.99	1.53	17.22	0.96	17.75	1.35	19.38	0.61	19.45	0.73	21.44	1.06	18.93	1.51
ENSSSAG00000025470		1.000E+00						1.000E+00			0	0	0	0	0	0	0	0	0	0	0	0	0	0
ENSSSAG00000025471	U6	1.000E+00						1.000E+00			0	0	0	0	0	0	0	0	0	0	0	0	0	0
ENSSSAG00000077187	TCF19	1.000E+00						1.000E+00			0.19	0.1	0.18	0.13	0.19	0.14	0.19	0.12	0	0	0	0	0.19	0.12
ENSSSAG00000077186	celf1	1.000E+00	24	22.00	14.99	0.59	0.04	7.504E-02	24	4	14.8	0.6	13.03	0.76	14.16	0.84	15.13	0.64	14.78	0.5	15.23	0.73	18.33	1.57
ENSSSAG00000077185	fgf18b	1.000E+00						1.000E+00			0	0	0	0	0	0	0	0	0	0	0	0	0	0
ENSSSAG00000077184	tspan2a	1.289E-02	24	2.00	27.02	3.86	0.14	7.878E-05	24	4	35.21	1.84	29.77	1.35	27.84	1.74	24.2	2.42	21.78	1.35	26.17	1.51	27.54	2.18
ENSSSAG00000077183	CX7A2	1.248E-04	24	6.79	86.65	10.02	0.12	5.293E-10	24	12	92.4	3.22	94.62	2.99	104.1	2.05	84.55	6.68	82.66	4.42	68.87	2.18	77.32	2.78
ENSSSAG00000077182	ngfb	1.000E+00						1.000E+00			0	0	0	0	0	0	0	0	0	0	0	0	0	0
ENSSSAG00000077181		2.267E-03	24	10.86	3.83	0.74	0.19	1.674E-04	24	12	3.19	0.37	3.79	0.35	4.48	0.23	3.99	0.46	4.77	0.51	2.69	0.19	3.16	0.36
ENSSSAG00000077180		1.780E-03	24	14.53	59.52	7.78	0.13	4.703E-06	24	16	48.02	2.38	47.06	2.85	58.38	2.28	70.59	4.91	63.69	3.3	62.96	2.81	59.82	3.56
ENSSSAG00000077189	serpinh1a	1.000E+00						1.000E+00			0.05	0.05	0.33	0.18	0	0	0.19	0.19	0.07	0.07	0.04	0.04	0	0
ENSSSAG00000077188	TMEM3A	1.000E+00						1.000E+00			0.04	0.04	0	0	0	0	0	0	0	0	0	0	0	0
ENSSSAG00000069171	nubpl	1.000E+00						1.000E+00			0	0	0	0	0	0	0	0	0	0	0	0	0	0
ENSSSAG00000069170	olfcu1	1.000E+00						1.000E+00			0	0	0	0	0.15	0.15	0	0	0	0	0	0	0	0
ENSSSAG00000069173		1.000E+00						1.000E+00			0	0	0	0	0	0	0	0	0	0	0	0	0	0
ENSSSAG00000069172	gpr4	1.000E+00						1.000E+00			0	0	0	0	0	0	0	0	0	0	0	0	0	0
ENSSSAG00000069175		1.000E+00						1.000E+00			0	0	0	0	0	0	0	0	0	0	0	0	0	0
ENSSSAG00000069174	rfk	1.000E+00	24	15.20	15.88	0.48	0.03	6.787E-01	24	24	16.01	1	14.72	0.75	15.88	0.74	17.43	1.03	14.36	0.96	17.33	0.72	15.14	0.51
ENSSSAG00000069177	foxb2	1.000E+00						1.000E+00			0	0	0	0	0	0	0	0	0	0	0	0	0	0
ENSSSAG00000069176		1.000E+00						1.000E+00			0	0	0	0	0	0	0	0	0	0	0	0	0	0
ENSSSAG00000069179		1.000E+00						1.000E+00			0	0	0	0	0	0	0	0	0	0	0	0	0	0
ENSSSAG00000069178	ZMYM3	2.398E-01	24	13.00	36.09	2.61	0.07	3.253E-02	24	12	34.62	0.64	32.25	1.25	38.25	1.95	39.51	2.95	36.43	1.7	34.64	0.69	34.42	1.68
ENSSSAG00000046017	ETV6	6.029E-02	24	10.07	16.67	1.92	0.12	1.091E-03	24	12	13.32	1.06	18.77	1.23	18.92	1.25	15.77	1.48	18.44	1.01	15.21	0.76	14.58	1.02
ENSSSAG00000079325	magi2	1.000E+00	24	24.00	6.78	0.13	0.02	1.000E+00	24	24	6.21	0.5	6.72	0.46	6.49	0.73	6.77	0.51	6.58	1.07	7.58	0.95	7.24	0.73
ENSSSAG00000079324	wfikkn1	1.000E+00						1.000E+00			0.06	0.06	0.13	0.08	0.07	0.07	0.05	0.05	0.1	0.1	0.39	0.27	0.07	0.04
ENSSSAG00000079327	si:dkey-118j18.2	1.000E+00	24	13.00	5.22	0.11	0.02	4.279E-01	24	24	4.39	0.36	5.57	0.78	5.45	0.5	5.01	0.67	5.11	0.35	6.08	0.39	4.81	0.61
ENSSSAG00000079326	mettl26	4.043E-01	24	4.05	9.63	0.30	0.03	3.156E-03	24	8	10.62	0.66	10.9	0.51	10.01	0.56	9.99	0.87	9.18	0.37	7.98	0.57	8.85	0.92
ENSSSAG00000079321	kirrel3a	1.000E+00	24	3.00	6.75	0.25	0.04	1.000E+00	24	8	7.38	0.82	7.93	0.95	6.72	0.55	6	0.63	7.06	0.74	6.1	0.35	6.26	0.75
ENSSSAG00000079320	rab4c	1.000E+00	24	12.02	4.36	0.09	0.02	1.000E+00	24	16	4.97	0.47	3.97	0.24	4.42	0.52	4.65	0.28	4.27	0.48	4.21	0.3	3.94	0.37
ENSSSAG00000079323	sorcs3b	7.450E-02	24	1.00	46.99	4.29	0.09	2.776E-02	24	24	49.39	2.97	50.99	3.53	43.54	2.96	43.65	4.15	43.04	2.2	52.49	2.3	49.98	0.96
ENSSSAG00000079322	lrrc1	1.000E+00	24	3.00	4.64	0.14	0.03	4.909E-01	24	8	5.41	0.67	5.02	0.39	4.6	0.34	4.95	0.55	4.74	0.71	3.56	0.51	4.07	0.48
ENSSSAG00000014661	U3	1.000E+00						1.000E+00			0	0	0	0	0	0	0	0	0	0	0	0	0	0
ENSSSAG00000079329		1.000E+00						1.000E+00			0.3	0.1	0.22	0.09	0.4	0.13	0.47	0.17	0.1	0.06	0.54	0.2	0.5	0.13
ENSSSAG00000079328		1.000E+00						1.000E+00			0.02	0.02	0	0	0	0	0	0	0.02	0.02	0.02	0.02	0.05	0.03
ENSSSAG00000039862	sept9b	3.612E-01	24	5.12	8.47	1.23	0.14	7.859E-02	24	8	7.76	0.51	9.26	0.55	8.57	0.89	8.36	0.8	6.59	0.39	9.54	0.92	9.48	0.52
ENSSSAG00000067583		6.473E-02	24	10.96	1.87	0.38	0.20	1.495E-03	24	12	2.18	0.25	1.64	0.12	2.34	0.15	1.92	0.22	2.52	0.31	1.16	0.09	0.97	0.26
ENSSSAG00000067580	lox5	9.287E-01	24	19.92	6.50	0.81	0.12	5.018E-01	24	4	8.48	0.48	7.15	0.65	5.82	0.84	5.95	0.91	6.82	0.53	5.44	0.69	6.21	0.58
ENSSSAG00000067581		1.000E+00						1.000E+00			0	0	0	0	0	0	0	0	0	0	0	0	0	0
ENSSSAG00000067586		7.101E-03	24	23.00	5.86	2.43	0.41	4.463E-04	24	24	5.42	1.04	5.53	0.81	3.92	0.68	4.07	0.67	3.85	0.73	10.16	1.93	10.45	0.86
ENSSSAG00000039867		1.000E+00						1.000E+00			0.02	0.02	0	0	0.01	0.01	0	0	0	0	0.04	0.02	0	0
ENSSSAG00000067584	tectb	1.000E+00						1.000E+00			0.19	0.13	0.51	0.27	0.08	0.08	0.1	0.1	0.25	0.17	0.04	0.04	0.06	0.06
ENSSSAG00000067585	c1ql4b	9.067E-01						1.000E+00			0.83	0.27	1.17	0.3	0.4	0.2	0.73	0.25	0.32	0.11	0.77	0.25	0.83	0.19
ENSSSAG00000067588	sel1l	3.822E-01	24	23.00	29.75	1.13	0.04	1.043E-02	24	24	29.23	1.67	26.27	1.71	28.64	1.13	29.33	1.29	29.5	1.44	33.03	1.44	33.38	2.06
ENSSSAG00000039869	myt1la	1.400E-02	24	21.12	107.73	9.79	0.09	3.488E-03	24	24	112.76	3.89	109.18	6.69	97.51	5.07	101.37	6.09	107.67	6.05	122.94	5.07	109.86	4.59
ENSSSAG00000046016		1.000E+00						6.861E-01			0.13	0.02	0.16	0.02	0.23	0.04	0.16	0.02	0.17	0.02	0.14	0.02	0.22	0.01
ENSSSAG00000005836	slc7a7	1.000E+00	24	8.25	14.83	0.55	0.04	1.000E+00	24	8	13.58	0.75	16.71	2.25	14.63	2.18	15.25	1.23	14.07	1.06	15.46	2.12	13.8	2.38
ENSSSAG00000005837		1.000E+00						1.000E+00			0	0	0.02	0.02	0	0	0	0	0	0	0	0	0	0
ENSSSAG00000005834	hephl1b	2.985E-02	24	23.00	2.75	0.69	0.25	5.857E-04	24	24	2.72	0.46	2.31	0.41	2.23	0.43	1.99	0.28	2.68	0.61	3.95	0.4	4.02	0.44
ENSSSAG00000005835	plin2	1.000E+00	24	15.33	8.33	0.91	0.11	2.084E-01	24	20	6.36	0.47	8.24	0.62	7.46	0.81	8.55	0.96	10.14	1.29	8.86	1	8.1	0.56
ENSSSAG00000005832	sp7	1.000E+00						1.000E+00			0	0	0	0	0	0	0	0	0	0	0	0	0.02	0.02
ENSSSAG00000005833	vcpkmt	1.000E+00	24	8.86	9.49	0.18	0.02	5.798E-01	24	4	10.55	0.7	9.24	0.47	9.17	0.64	10.58	1.28	9.11	0.51	7.69	0.79	9.93	0.72
ENSSSAG00000005830	cdc5l	1.000E+00	24	14.07	156.02	4.80	0.03	2.177E-02	24	20	158.25	3.1	157.9	3.7	154.07	4.57	157.04	4.4	166.46	1.89	145.82	3.69	148.48	3.02
ENSSSAG00000005831	parp2	1.049E-01	24	3.00	67.43	1.11	0.02	9.179E-03	24	8	71.82	2	69.69	0.89	70.41	1.56	65.71	2.86	65.41	2.42	64.98	0.78	64.82	1.6
ENSSSAG00000072586		1.000E+00						1.000E+00			0	0	0	0	0	0	0	0	0	0	0	0	0	0
ENSSSAG00000005838	znf518b	1.000E+00	24	6.91	1.72	0.24	0.14	1.000E+00	24	12	1.75	0.3	1.32	0.13	2.33	0.3	1.47	0.33	1.49	0.15	1.64	0.21	2	0.61
ENSSSAG00000005839	uck2b	2.272E-02	24	12.09	24.46	2.85	0.12	4.687E-03	24	12	20.99	0.86	23.43	0.75	26.14	0.7	25.83	2.38	27.69	3.19	22.43	1.33	21.89	1.29
ENSSSAG00000011266		1.000E+00						1.000E+00			0	0	0	0	0.09	0.06	0	0	0.04	0.04	0.07	0.07	0.12	0.12
ENSSSAG00000018906	U3	1.000E+00						1.000E+00			0	0	0	0	0	0	0	0	0	0	0	0	0	0
ENSSSAG00000070328		8.425E-01	24	23.00	1.01	0.06	0.06	4.759E-03	24	24	0.74	0.1	0.63	0.12	0.83	0.31	1.21	0.22	0.72	0.16	1.71	0.27	1.28	0.14
ENSSSAG00000070329		1.000E+00						1.000E+00			0	0	0	0	0	0	0	0	0	0	0	0	0	0
ENSSSAG00000079497	fgb	1.000E+00						1.000E+00			0.02	0.02	0.02	0.02	0.11	0.07	0.03	0.03	0.03	0.03	0.3	0.23	0.26	0.2
ENSSSAG00000079496	grm2b	1.000E+00	24	12.73	161.16	2.06	0.01	2.384E-03	24	8	163.14	4.41	184.96	8.61	153.21	5.94	159.31	5.48	173.77	3.29	142.86	4.19	148.87	2.96
ENSSSAG00000079495	slc12a7b	3.040E-01	24	0.00	3.12	0.57	0.18	1.400E-01	24	24	3.56	0.7	3.51	0.5	2.48	0.56	3.09	0.83	2.31	0.28	3.86	0.58	3.63	0.4
ENSSSAG00000070325	dscama	2.272E-02	24	21.10	47.41	4.28	0.09	4.575E-03	24	24	50.59	2.17	45.92	2.31	44.3	2.58	45.59	1.68	45.28	3.61	55.9	1.62	47.39	2.04
ENSSSAG00000079493	lcp1	1.000E+00	24	0.00	21.84	2.03	0.09	4.802E-01	24	4	24.67	2.04	23.23	2.33	20.32	3.4	20.64	1.14	20.33	2.83	22.19	2.45	23.54	2.09
ENSSSAG00000070323	ttc33	1.000E+00						1.000E+00			0.09	0.06	0.05	0.05	0.04	0.04	0.12	0.08	0.29	0.14	0.09	0.09	0.08	0.08
ENSSSAG00000070320	GADD45G	1.000E+00	24	16.99	1.68	0.15	0.09	1.000E+00	24	20	1.45	0.37	1.77	0.17	1.63	0.15	1.59	0.33	2.08	0.31	1.67	0.13	1.51	0.31
ENSSSAG00000070321	MECR	8.019E-01	24	3.00	24.57	0.58	0.02	2.745E-03	24	8	27.8	2.43	26.52	1.43	23.98	0.8	23.78	0.9	25.35	1.6	20.81	0.92	24.16	0.74
ENSSSAG00000068715	morn1	1.000E+00	24	3.41	4.53	0.63	0.14	3.586E-01	24	8	4.46	0.4	4.7	0.24	5.31	0.96	3.51	0.34	4.01	0.36	5.14	0.83	4.95	0.75
ENSSSAG00000009032		1.000E+00						1.000E+00			0	0	0	0	0	0	0	0	0	0	0.02	0.02	0	0
ENSSSAG00000063907	C14orf119	1.000E+00						1.000E+00			0	0	0	0	0	0	0	0	0	0	0	0	0	0
ENSSSAG00000060759	k1143	1.000E+00	24	9.36	34.40	2.83	0.08	9.943E-01	24	8	33.21	2.85	36.57	4.2	34.09	3.34	39.61	6.51	33.18	4.63	30.13	3.05	31.85	2.77
ENSSSAG00000060752		2.191E-01						3.387E-03			0.62	0.09	0.48	0.1	0.56	0.13	0.37	0.1	0.3	0.19	0.85	0.15	0.72	0.13
ENSSSAG00000049376	U1	1.000E+00						1.000E+00			0	0	0	0	0	0	0	0	0	0	0	0	0	0
ENSSSAG00000060757	ift88	1.000E+00	24	3.13	53.35	0.07	0.00	4.857E-02	24	8	55.9	2.05	59.54	2.43	53.51	2.03	51.02	0.86	55.15	1.08	49.66	1.19	48.72	2.9
ENSSSAG00000045606	tmem24	1.000E+00	24	24.00	2.70	0.31	0.11	1.000E+00	24	4	2.65	0.18	2.9	0.12	2.46	0.46	2.32	0.57	2.75	0.22	2.72	0.44	3.4	0.41
ENSSSAG00000068712		1.000E+00	24	0.67	85.81	1.48	0.02	3.331E-01	24	8	86.94	2.62	91.44	2.84	84.67	2.79	80.9	2.27	90.01	2.73	81.91	2.41	86.24	2.28
ENSSSAG00000072588		1.000E+00						1.000E+00			0	0	0	0	0	0	0	0	0	0	0	0	0	0
ENSSSAG00000045600	PSMD11	3.221E-01	24	19.10	19.52	1.44	0.07	2.298E-03	24	20	19.04	1.03	18.97	0.69	18.37	1	17.28	0.88	24.02	0.95	19.08	0.82	20.31	0.92
ENSSSAG00000045603		4.189E-02	24	12.49	22.64	2.01	0.09	1.257E-03	24	20	20.81	0.6	22.22	1.49	22.38	1.23	24.1	0.53	25.8	1.65	20.25	0.9	20.9	0.83
ENSSSAG00000080269	eef1akmt2	8.019E-01	24	6.61	23.57	1.21	0.05	8.305E-02	24	8	23.33	0.8	25.6	1.19	25.7	1.49	22.25	1.14	24.06	2.1	21.8	1.1	22.07	1.28
ENSSSAG00000009035		1.000E+00						1.000E+00			0	0	0	0	0	0	0	0	0	0	0	0	0	0
ENSSSAG00000068713	WDR37	3.099E-02	24	20.75	32.76	2.45	0.07	9.984E-03	24	24	34.97	0.75	30.99	2.08	31.78	1.38	31.1	1.91	33.16	1.02	36.64	1.36	32.32	2.07
ENSSSAG00000048132	U3	1.000E+00						1.000E+00			0	0	0	0	0	0	0	0	0	0	0	0	0	0
ENSSSAG00000021202		1.000E+00						1.000E+00			0.12	0.06	0.02	0.02	0.08	0.04	0.04	0.04	0.06	0.05	0.06	0.06	0.03	0.03
ENSSSAG00000030384		1.000E+00						1.000E+00			0	0	0	0	0	0	0	0	0	0	0	0	0	0
ENSSSAG00000041119	sox11b	1.000E+00						1.000E+00			0	0	0	0	0	0	0	0	0	0	0	0	0	0
ENSSSAG00000030387		1.000E+00						1.000E+00			0	0	0	0	0	0	0	0	0	0	0	0	0	0
ENSSSAG00000030381	U1	1.000E+00						1.000E+00			0	0	0	0	0	0	0	0	0	0	0	0	0	0
ENSSSAG00000041118		1.000E+00						1.000E+00			0	0	0	0	0	0	0	0	0	0	0	0	0	0
ENSSSAG00000006330		1.000E+00						1.000E+00			0	0	0	0	0	0	0	0	0	0	0	0	0	0
ENSSSAG00000006331		1.000E+00						1.000E+00			0	0	0	0	0.06	0.06	0.18	0.14	0.06	0.06	0.03	0.03	0.04	0.04
ENSSSAG00000006332	ttc7b	6.946E-02	24	21.00	78.00	2.23	0.03	2.040E-04	24	24	75.9	1.54	68.9	2.23	71.12	2.35	83.79	3.5	76.98	2.46	85.41	3.88	85.44	3.85
ENSSSAG00000006333	hsp9b1	1.000E+00						1.000E+00			0.21	0.12	0.03	0.03	0.15	0.09	0.29	0.15	0.19	0.19	0.06	0.06	0.13	0.08
ENSSSAG00000068710	ccar1	9.203E-03	24	12.00	103.04	5.03	0.05	6.904E-03	24	16	94.16	2.08	99.78	1.3	106.22	2.85	106.93	2.85	107.31	4.44	98.53	2.12	103.3	2.66
ENSSSAG00000006335		1.000E+00	24	16.90	6.51	0.07	0.01	1.000E+00	24	12	6.75	0.52	5.66	0.29	7.5	0.53	5.97	0.36	6.7	0.86	6.55	0.31	6.44	0.39
ENSSSAG00000058725		1.000E+00						1.000E+00			0	0	0	0	0	0	0	0	0	0	0	0	0	0
ENSSSAG00000006337		1.000E+00						1.000E+00			0	0	0	0	0	0	0	0	0	0	0	0	0	0
ENSSSAG00000006338		1.000E+00	24	3.00	14.63	0.04	0.00	1.000E+00	24	16	15.76	0.73	14.91	1.17	14.62	0.37	14.89	1.93	13.98	1.25	14.34	0.84	13.9	0.85
ENSSSAG00000006339	chrna3	1.000E+00						1.000E+00			0.08	0.05	0.12	0.08	0.12	0.12	0	0	0.14	0.14	0.11	0.07	0.12	0.09
ENSSSAG00000049373		1.000E+00						1.000E+00			0	0	0	0	0	0	0	0	0	0	0	0	0	0
ENSSSAG00000036979		1.000E+00						1.000E+00			0	0	0	0	0	0	0	0	0	0	0	0	0	0
ENSSSAG00000018852	U3	1.000E+00						1.000E+00			0	0	0	0	0	0	0	0	0	0	0	0	0	0
ENSSSAG00000041116		1.000E+00						1.000E+00			0	0	0	0	0	0	0	0	0	0	0	0	0	0
ENSSSAG00000080341	vp37b	1.000E+00	24	10.17	2.94	0.26	0.09	9.719E-01	24	12	2.71	0.43	2.55	0.37	3.82	0.33	2.7	0.48	2.92	0.39	2.95	0.51	2.71	0.33
ENSSSAG00000041111		1.000E+00						1.000E+00			0	0	0	0	0	0	0	0	0	0	0	0	0	0
ENSSSAG00000036973		3.317E-01						1.379E-01			0.68	0.15	0.67	0.11	0.6	0.13	1	0.14	1.07	0.22	1.16	0.32	0.88	0.17
ENSSSAG00000036975	gpr146	1.000E+00						1.000E+00			0	0	0	0	0	0	0	0	0	0	0	0	0	0
ENSSSAG00000036976	ssa-mir-43b	1.000E+00						1.000E+00			0	0	0	0	0	0	0	0	0	0	0	0	0	0
ENSSSAG00000058219		1.000E+00						1.000E+00			0	0	0	0	0	0	0	0	0	0	0	0	0	0
ENSSSAG00000079540		1.000E+00						1.000E+00			0.32	0.12	0.28	0.13	0	0	0.21	0.09	0.43	0.22	0.22	0.16	0.26	0.13
ENSSSAG00000080518	si:ch73-62l21.1	1.049E-01	24	11.09	125.63	5.75	0.05	8.520E-05	24	20	123.57	5.15	126.17	2.85	126.99	4.14	127.05	3.18	138.75	5.13	112.83	1.69	118.42	3.23
ENSSSAG00000080519	CH4	1.000E+00						1.000E+00			0	0	0	0	0	0	0	0	0	0	0	0	0	0
ENSSSAG00000035778	U2	1.000E+00						1.000E+00			0	0	0	0	0	0	0	0	0	0	0	0	0	0
ENSSSAG00000080512	cntn4	1.000E+00	24	12.78	15.14	0.52	0.03	7.726E-01	24	16	14.39	0.53	16.8	0.98	14.48	0.7	15.98	1.2	15.21	1.22	15.03	0.78	13.58	1.15
ENSSSAG00000080513	TM127	1.000E+00	24	17.24	9.74	0.22	0.02	4.019E-01	24	24	8.78	0.65	9.14	0.53	10.24	0.9	9.89	1.52	9.83	0.62	10.82	0.61	9.46	0.91
ENSSSAG00000035774		1.000E+00						1.000E+00			0	0	0	0	0	0	0	0	0	0	0	0	0	0
ENSSSAG00000035775	U1	1.000E+00						1.000E+00			0	0	0	0	0	0	0	0	0	0	0	0	0	0
ENSSSAG00000080516	ciao1b	4.516E-01	24	4.00	25.04	0.59	0.02	2.745E-03	24	8	27.97	1.48	27.31	0.72	25.85	0.97	24.55	2.18	24.53	1.53	21.95	1.41	23.41	0.57
ENSSSAG00000035773	U6	1.000E+00						1.000E+00			0	0	0	0	0	0	0	0	0	0	0	0	0	0
ENSSSAG00000080514		1.000E+00						1.000E+00			0	0	0.18	0.12	0.13	0.09	0	0	0.19	0.09	0.22	0.1	0.1	0.1
ENSSSAG00000080515	cdkn2c	1.000E+00	24	9.09	1.74	0.31	0.18	1.000E+00	24	12	1.21	0.25	1.84	0.21	2.02	0.35	1.82	0.14	1.55	0.24	1.59	0.3	1.91	0.44
ENSSSAG00000030924	si:dkeyp-81f3.4	1.000E+00						1.000E+00			0	0	0	0	0	0	0	0	0	0	0	0	0	0
ENSSSAG00000030925		1.000E+00						1.000E+00			0	0	0	0	0	0	0	0	0	0	0	0	0	0
ENSSSAG00000020154	U5	1.000E+00						1.000E+00			0	0	0	0	0	0	0	0	0	0	0	0	0	0
ENSSSAG00000063443	fhl1a	1.000E+00	24	6.37	2.54	0.51	0.20	4.148E-01	24	12	2.41	0.31	2.48	0.39	3.49	0.43	2.12	0.3	2.12	0.39	2.49	0.41	2.62	0.36
ENSSSAG00000020156		1.000E+00						1.000E+00			0	0	0	0	0	0	0	0	0	0	0	0	0	0
ENSSSAG00000031479	U1	1.000E+00						1.000E+00			0	0	0	0	0	0	0	0	0	0	0	0	0	0
ENSSSAG00000031478		1.000E+00						1.000E+00			0	0	0	0	0	0	0	0	0	0	0	0	0	0
ENSSSAG00000043031	cers5	1.763E-01	24	20.87	1.69	0.60	0.35	4.156E-03	24	24	2.21	0.61	1.11	0.35	1.42	0.11	1.25	0.19	1.92	0.83	2.55	0.33	1.76	0.4
ENSSSAG00000031475	TOM2	1.655E-01	24	5.00	26.69	0.11	0.00	1.728E-03	24	12	29.17	0.96	27.19	0.74	29	1.08	27.25	0.97	27.22	1.14	22.68	1.18	24.29	1.35
ENSSSAG00000030927		1.000E+00						1.000E+00			0	0	0	0	0	0	0	0	0	0	0	0	0	0
ENSSSAG00000031471		1.000E+00						1.000E+00			0	0	0	0	0	0	0	0	0	0	0	0	0	0
ENSSSAG00000063441	SH22A	1.000E+00	24	15.93	4.27	0.20	0.05	1.000E+00	24	16	4.03	0.45	4.01	0.92	3.73	0.5	5.02	0.45	4.2	0.37	4.34	0.97	4.46	0.56
ENSSSAG00000074519		1.000E+00	24	17.23	29.81	0.31	0.01	6.802E-01	24	4	29.83	1.56	29.22	1.39	27.97	1.27	30.26	0.95	31.49	2.12	28.07	1.19	31.77	0.7
ENSSSAG00000074518	man2a1	1.000E+00	24	18.54	12.33	1.88	0.15	1.000E+00	24	20	14.37	0.41	12.51	1.48	11.58	1.42	11.12	1.13	13.62	1.5	12.88	1.69	10.5	0.95
ENSSSAG00000063440		1.000E+00						1.000E+00			0.04	0.04	0.11	0.06	0.08	0.06	0.05	0.03	0.02	0.02	0.02	0.02	0	0
ENSSSAG00000003869		1.000E+00						1.000E+00			0	0	0	0	0	0	0	0	0	0	0	0	0	0
ENSSSAG00000069567		1.000E+00						1.000E+00			0.12	0.08	0.12	0.08	0.09	0.09	0.12	0.08	0	0	0.04	0.04	0.14	0.14
ENSSSAG00000074511	gapdh	1.000E+00	24	16.49	2.62	0.03	0.01	1.000E+00	24	24	1.09	0.24	2.41	0.79	2.18	0.74	1.63	0.44	2.19	0.72	5.84	3.82	2.98	0.81
ENSSSAG00000074510	smchd1	4.734E-04	24	14.55	102.41	8.83	0.09	1.336E-05	24	16	88.51	3.34	92.43	2.25	102.74	3.82	111.06	3.67	111.87	4.09	101.84	1.85	101.48	4.03
ENSSSAG00000071745	hltf	8.019E-01	24	2.00	41.45	0.79	0.02	7.086E-03	24	8	43.53	1.01	47.23	2.28	40.06	0.9	41.59	2.18	41.25	2.58	37.25	1.77	39.91	2.15
ENSSSAG00000074512	vmo1	1.000E+00						1.000E+00			0	0	0	0	0	0	0	0	0	0	0	0	0	0
ENSSSAG00000071743	si:dkey-91i1.3	7.986E-02	24	2.00	10.90	1.22	0.11	1.541E-03	24	8	13.05	0.86	13.45	0.8	9.45	0.77	9.74	0.65	10.21	0.76	10.95	0.37	10.55	0.94
ENSSSAG00000003862	pip4p1b	1.000E+00	24	22.27	14.83	0.92	0.06	4.571E-01	24	20	15.5	0.95	15.86	0.67	13.84	0.4	13.26	0.68	16.02	1.03	14.85	0.96	15.34	1.38
ENSSSAG00000071741	st3gal3b	7.986E-02	24	21.00	11.81	0.46	0.04	2.834E-04	24	24	9.4	0.39	9.3	0.61	10.91	0.81	13.72	0.71	11.89	0.46	13.78	0.85	13.34	0.71
ENSSSAG00000046043	aqp3b	2.191E-01						1.000E+00			0.3	0.2	0.3	0.11	0.05	0.05	0.08	0.08	0.25	0.17	0.14	0.09	0.81	0.29
ENSSSAG00000062930	fzd3b	4.811E-05	24	22.36	13.10	3.49	0.27	2.268E-06	24	24	15.67	1.51	14.54	2.34	10.41	0.87	9.83	0.8	11.76	0.46	18.25	1.38	14.42	1.08
ENSSSAG00000069565	flvcr1	1.000E+00	24	18.89	15.31	0.35	0.02	1.000E+00	24	24	13.08	1.19	15.16	1.16	16	0.56	14.61	1.12	15.65	0.67	17.2	1.36	15.37	1.36
ENSSSAG00000046040		1.000E+00						1.000E+00			0	0	0	0	0	0	0	0	0	0	0	0	0	0
ENSSSAG00000062931		1.000E+00	24	11.83	1.80	0.11	0.06	6.861E-01	24	12	1.77	0.23	1.7	0.14	2.01	0.31	1.78	0.11	2.03	0.42	1.2	0.44	1.97	0.43
ENSSSAG00000068613		4.274E-01	24	21.00	11.62	0.38	0.03	2.756E-02	24	24	11.11	0.94	9.96	0.8	11.23	0.93	11.44	0.92	12.3	1.31	12.78	0.8	12.79	0.46
ENSSSAG00000069562	RAB1A	1.000E+00	24	5.80	48.74	1.91	0.04	2.511E-01	24	12	48.29	1.44	51.04	1.21	52.94	1.52	46.25	2.29	45.8	2.53	50.74	1.53	46.21	1.44
ENSSSAG00000046041	STAG2	8.556E-02	24	13.00	83.68	9.15	0.11	4.938E-03	24	12	78.59	4.09	70.87	4.55	91.98	4.34	92.72	4.86	89.19	8.27	74.63	2.85	78.94	2.77
ENSSSAG00000080267	shrprbck1r	4.274E-01	24	0.00	51.96	2.36	0.05	2.625E-02	24	4	55.57	1.23	52.36	1.93	49.84	2.65	51.82	2.09	48.92	1.61	53.5	1.13	54.1	1.76
ENSSSAG00000069563	NOL12	9.162E-02	24	7.67	8.54	0.90	0.11	1.114E-03	24	12	9.7	0.91	8.51	0.64	10.24	0.78	9.23	1.25	7.9	0.72	6.47	0.48	7.38	0.85
ENSSSAG00000005522	CACNG7	1.000E+00						1.000E+00			0.34	0.21	0.31	0.17	0.42	0.25	0.27	0.12	0.17	0.12	0.61	0.24	0.66	0.36
ENSSSAG00000069561	ssa-mir-33a-1	1.000E+00						1.000E+00			0	0	0	0	0	0	0	0	0	0	0	0	0	0
ENSSSAG00000006676		1.000E+00						1.000E+00			0.39	0.2	0.51	0.23	0.19	0.1	0.16	0.08	0.36	0.14	0.56	0.2	0.61	0.22
ENSSSAG00000045443		1.000E+00	24	23.00	10.23	0.36	0.03	3.095E-02	24	24	9.95	1.03	8.31	1.16	9.63	0.28	11.15	0.92	8.96	1.05	12.22	0.95	11.77	0.65
ENSSSAG00000045442	zranb1a	1.000E+00	24	4.00	59.67	0.41	0.01	5.442E-03	24	8	65.7	2.87	62.57	1.7	60.3	1.73	59.78	1.88	61.59	3.5	51.1	2.11	56.41	2.08
ENSSSAG00000077963	rxrba	6.473E-02	24	19.20	32.64	2.39	0.07	2.042E-05	24	24	31.88	1.71	26.83	1.37	31.91	1.55	32.5	2.24	33.64	1.65	38.05	2.61	34.42	1.2
ENSSSAG00000077962	pitpnm2	1.289E-02	24	14.50	32.52	4.58	0.14	2.212E-04	24	16	21.69	1.39	22.72	1.5	35.57	2.75	37.37	2.89	34.25	2.58	38.67	2.77	33.76	2
ENSSSAG00000077965	ldb3b	1.000E+00						1.000E+00			0	0	0	0	0.26	0.09	0.06	0.06	0.15	0.15	0.09	0.09	0.07	0.08
ENSSSAG00000045446		1.000E+00						1.000E+00			0	0	0	0	0	0	0	0	0	0	0	0	0	0
ENSSSAG00000077967	tnfrsf19	3.888E-02	24	23.00	22.95	2.85	0.12	1.131E-03	24	24	22.47	0.62	24.55	1.14	20.27	0.96	19.16	1.51	23.04	1.18	27.67	2.85	26.27	1.61
ENSSSAG00000077966	tlr13	1.000E+00						1.000E+00			0.43	0.18	0.36	0.13	0.31	0.18	0.53	0.22	0.47	0.24	0.4	0.21	0.39	0.25
ENSSSAG00000077969		1.000E+00						1.000E+00			0	0	0.09	0.09	0.03	0.03	0	0	0	0	0	0	0	0
ENSSSAG00000001648	rprml	1.000E+00						1.000E+00			0	0	0	0	0	0	0	0	0	0	0	0	0	0
ENSSSAG00000045449		1.000E+00						1.000E+00			0	0	0	0	0	0	0	0	0	0	0	0	0	0
ENSSSAG00000045448		1.000E+00						1.000E+00			0	0	0.12	0.08	0	0	0	0	0.08	0.06	0	0	0.11	0.08
ENSSSAG00000039101		1.000E+00						1.000E+00			0	0	0	0	0	0	0	0	0	0	0	0	0	0
ENSSSAG00000059219		1.000E+00						1.000E+00			0	0	0	0	0	0	0	0	0	0	0	0	0	0
ENSSSAG00000039100	hpbp1	3.412E-01	24	4.42	29.51	2.40	0.08	8.712E-02	24	8	32.59	2.38	32.51	2.27	31.99	2.94	29.35	3.22	25.75	2.11	26.8	1.86	28.54	2.76
ENSSSAG00000059217	cmc1	1.049E-01	24	10.25	16.14	0.83	0.05	3.998E-03	24	12	16.02	0.41	16.25	0.55	17.34	0.81	16.41	0.23	16.49	0.92	14.49	0.56	15.21	0.61
ENSSSAG00000059216		1.000E+00						1.000E+00			0	0	0	0	0	0	0	0	0	0	0	0	0	0
ENSSSAG00000059215		1.000E+00						1.000E+00			0.29	0.11	0.3	0.13	0.06	0.06	0.45	0.24	0.19	0.12	0.28	0.09	0.47	0.22
ENSSSAG00000059214		1.000E+00	24	10.64	1.18	0.22	0.19	1.000E+00	24	16	0.52	0.19	1.17	0.26	1.14	0.16	1.57	0.27	1.02	0.22	1.16	0.2	1.49	0.2
ENSSSAG00000059213	U2	1.000E+00						1.000E+00			0	0	0	0	0	0	0	0	0	0	0	0	0	0
ENSSSAG00000059212		1.000E+00						1.000E+00			0	0	0.07	0.04	0.16	0.06	0.03	0.03	0.07	0.05	0.09	0.06	0.19	0.14
ENSSSAG00000059211	porcnl	2.703E-01	24	6.91	15.04	1.13	0.08	7.086E-03	24	8	15.46	1.23	16.86	1.02	15.43	0.89	16.19	1.67	14.45	1.21	12.55	1.01	14.09	1.03
ENSSSAG00000059210		1.000E+00						1.000E+00			0	0	0	0	0	0	0	0	0	0	0	0	0	0
ENSSSAG00000075300	fmnl2a	5.904E-01	24	15.70	27.93	1.09	0.04	1.834E-02	24	24	25.3	0.59	27.25	1.58	28.4	0.9	29.64	0.42	26.45	1.93	31.9	1.06	25.91	1.7
ENSSSAG00000039105	SMCO4	1.000E+00						1.000E+00			0	0	0	0	0	0	0	0	0	0	0	0	0	0
ENSSSAG00000007426	si:dkey-27b3.2	1.000E+00	24	3.00	11.39	0.58	0.05	1.000E+00	24	4	12.26	0.61	11.26	0.68	12.11	0.82	10.73	1.08	10.55	1.13	11.58	0.65	11.66	0.7
ENSSSAG00000037730	trub1	1.000E+00						1.000E+00			0.02	0.02	0	0	0	0	0	0	0	0	0	0	0.04	0.04
ENSSSAG00000037732		3.822E-01	24	22.00	2.69	0.38	0.14	3.301E-02	24	24	2.97	0.4	2.39	0.6	1.88	0.26	3.09	0.59	2.29	0.58	3.61	0.57	2.94	0.37
ENSSSAG00000037733		1.000E+00						1.000E+00			0	0	0	0	0	0	0	0	0	0	0	0	0	0
ENSSSAG00000072218	fadsd5	6.473E-02	24	20.87	64.47	5.39	0.08	1.845E-02	24	24	65.94	3.77	64.33	1.99	60.88	2.38	60.99	0.93	61.62	3.45	78.43	5.79	62.79	3.94
ENSSSAG00000075305		7.629E-01	24	18.92	1.95	0.03	0.02	4.156E-03	24	24	1.57	0.13	1.45	0.08	2.12	0.17	2.13	0.42	1.86	0.19	2.46	0.26	2.05	0.24
ENSSSAG00000037736		1.000E+00						1.000E+00			0	0	0	0	0	0	0	0	0	0	0	0	0	0
ENSSSAG00000007529	ddhd1a	1.000E+00						1.000E+00			0.04	0.04	0	0	0.04	0.04	0	0	0	0	0	0	0	0
ENSSSAG00000007526		1.000E+00						1.000E+00			0	0	0	0	0	0	0	0	0	0	0	0	0	0
ENSSSAG00000007527	SLY	1.000E+00	24	20.58	1.45	0.18	0.12	1.000E+00	24	24	1.48	0.43	1.46	0.22	1.26	0.22	1.41	0.26	1.43	0.26	1.88	0.47	1.37	0.41
ENSSSAG00000072216	plxnb1b	1.970E-04	24	19.98	25.94	2.96	0.11	2.192E-08	24	24	25.71	0.97	20.94	1.52	23.42	0.65	25.44	0.58	28.06	1.79	31.33	1.46	28.17	1.62
ENSSSAG00000072217	THSD4	1.000E+00						1.000E+00			0.59	0.19	0.61	0.22	0.61	0.23	0.45	0.27	0.21	0.14	0.37	0.15	0.34	0.11
ENSSSAG00000072210	lrp2bp	1.000E+00	24	8.81	4.36	0.49	0.11	1.000E+00	24	12	4.22	0.84	4.63	0.52	5.22	0.95	4.4	0.44	4.34	0.74	4	0.66	3.36	0.66
ENSSSAG00000007523	gpr153	1.938E-02	24	15.31	25.36	2.78	0.11	2.399E-03	24	16	21.53	0.94	22.03	1.23	25.21	1.26	29.02	1.95	26.1	1.22	27.95	1.98	23.87	1.63
ENSSSAG00000072212	CX6B1	5.265E-04	24	6.24	79.34	8.44	0.11	7.438E-07	24	12	88.27	3.05	88.43	3.79	91.93	4.59	79.53	5.61	71.97	4.65	62.99	3.23	71.72	2.63
ENSSSAG00000072213	slc4a1b	1.000E+00						1.000E+00			0.04	0.04	0	0	0	0	0	0	0	0	0	0	0.03	0.03
ENSSSAG00000029077		1.000E+00						1.000E+00			0	0	0.01	0.01	0	0	0.01	0.01	0.01	0.01	0	0	0	0
ENSSSAG00000003277		1.000E+00	24	3.00	2.67	0.16	0.06	1.000E+00	24	4	2.9	0.39	2.94	0.45	2.57	0.41	2.43	0.24	2.86	0.73	2.21	0.32	2.87	0.14
ENSSSAG00000044651	CYFP2	3.607E-02	24	23.00	142.77	4.57	0.03	2.407E-04	24	24	134.97	4.54	136.03	3.17	137.04	3.68	138.85	3.22	141.65	5.82	159.98	4.39	155.29	3.1
ENSSSAG00000010570		8.425E-01						7.276E-01			0.24	0.04	0.28	0.06	0.28	0.02	0.23	0.05	0.19	0.03	0.3	0.03	0.32	0.05
ENSSSAG00000044650	eif2ak3	1.000E+00	24	0.00	11.68	0.86	0.07	4.839E-01	24	24	11.93	0.64	11.24	0.52	11.42	0.49	11.26	0.66	10.57	0.88	12.8	0.64	13.41	1.38
ENSSSAG00000075308	T16B	1.160E-01	24	1.00	3.43	0.57	0.16	8.590E-03	24	8	4.35	0.31	4.04	0.36	3.63	0.19	2.39	0.46	3.36	0.36	3.25	0.51	3.55	0.43
ENSSSAG00000065230		1.000E+00	24	11.64	2.00	0.18	0.09	1.000E+00	24	20	1.68	0.28	2.19	0.33	2.07	0.26	2.04	0.07	2.29	0.24	1.7	0.23	1.87	0.41
ENSSSAG00000044652		1.000E+00						1.000E+00			0	0	0	0	0	0	0	0	0	0	0	0	0	0
ENSSSAG00000005010		1.000E+00	24	23.00	4.41	0.17	0.04	1.130E-01	24	24	3.79	0.36	3.73	0.36	5.02	0.77	3.5	0.41	4.51	0.49	5.5	0.44	5.01	0.74
ENSSSAG00000069813	kdm6a	2.928E-05	24	11.76	96.55	9.77	0.10	1.046E-06	24	12	87.81	2.18	95.62	2.8	104.18	3.44	103.52	3.05	102.81	4.84	86.1	3	86.08	2.17
ENSSSAG00000069810	ulk3	1.000E+00	24	8.90	23.47	0.68	0.03	1.180E-01	24	4	26.43	0.89	24.18	0.64	22.14	1.04	24.36	0.91	23.21	2.5	21.19	0.7	23.22	1.72
ENSSSAG00000000065	psen1	1.000E+00	24	21.00	8.18	0.34	0.04	8.561E-01	24	24	8.38	0.39	6.76	1	8.17	0.79	8.49	0.37	7.12	1.01	9.32	0.88	9.29	0.45
ENSSSAG00000000062		1.000E+00	24	23.00	10.69	0.50	0.05	6.861E-01	24	24	11.27	0.86	10.08	0.72	9.66	0.91	11.01	1.35	10.4	1.1	11.66	0.5	11.21	1.3
ENSSSAG00000000063	wdr32	8.556E-02	24	17.74	4.54	0.63	0.14	9.179E-03	24	24	4.37	0.28	3.69	0.35	4.11	0.21	4.73	0.28	5.18	0.67	5.04	0.39	4.63	0.54
ENSSSAG00000000060	vps39	2.398E-01	24	17.37	10.02	0.72	0.07	6.274E-04	24	24	9.36	0.82	7.91	0.53	8.8	0.46	12.66	1.12	8.81	0.74	11.87	0.8	10.64	0.74
ENSSSAG00000000061		1.000E+00						1.000E+00			0	0	0	0	0	0	0	0	0	0	0	0	0	0
ENSSSAG00000005018		1.000E+00	24	19.10	1.41	0.12	0.08	1.000E+00	24	24	1.26	0.28	1.51	0.36	1.27	0.08	1.27	0.17	1.25	0.3	1.96	0.32	1.38	0.17
ENSSSAG00000005019	catsperd	1.000E+00						1.000E+00			0.4	0.18	0.32	0.16	0.35	0.18	0.5	0.15	0.4	0.21	0.41	0.19	0.35	0.12
ENSSSAG00000069818	U4	1.000E+00						1.000E+00			0	0	0	0	0	0	0	0	0	0	0	0	0	0
ENSSSAG00000010573		1.000E+00						1.000E+00			0.04	0.03	0.1	0.06	0.02	0.02	0.02	0.02	0.11	0.09	0.09	0.09	0.04	0.04
ENSSSAG00000000068		8.847E-01	24	22.00	3.77	0.30	0.08	1.713E-02	24	24	3.08	0.33	2.97	0.16	3.5	0.45	3.39	0.74	3.84	0.26	4.89	0.61	4.98	0.64
ENSSSAG00000000069		1.000E+00						1.000E+00			0	0	0.16	0.1	0.07	0.05	0.15	0.15	0	0	0.03	0.03	0.03	0.03
ENSSSAG00000055918	kctd3	1.000E+00	24	15.70	22.63	1.17	0.05	1.000E+00	24	8	24.27	1.24	23.68	0.48	22.74	1.66	21.18	1.31	24.73	1.56	21.66	0.98	19.48	0.92
ENSSSAG00000055919		1.000E+00						1.000E+00			0	0	0	0	0	0	0	0	0	0	0	0	0	0
ENSSSAG00000025739		1.000E+00						1.000E+00			0	0	0	0	0	0	0	0	0	0	0	0	0	0
ENSSSAG00000036101	U4	1.000E+00						1.000E+00			0	0	0	0	0	0	0	0	0	0	0	0	0	0
ENSSSAG00000055910	tmed9	1.877E-01	24	3.33	13.39	1.81	0.14	8.952E-02	24	4	12.73	0.93	13.11	1.08	12.7	0.99	12.59	1.04	11.64	0.74	15.25	1.55	16.89	1.22
ENSSSAG00000055911		1.000E+00						1.000E+00			0	0	0	0	0	0	0	0	0	0	0	0	0	0
ENSSSAG00000055912	U1	1.000E+00						1.000E+00			0	0	0	0	0	0	0	0	0	0	0	0	0	0
ENSSSAG00000055913	stk31	1.000E+00						1.000E+00			0.15	0.07	0.02	0.02	0.08	0.05	0.08	0.08	0.32	0.28	0	0	0	0
ENSSSAG00000055914	ncoa4	5.904E-01	24	21.00	35.95	0.48	0.01	9.213E-02	24	24	35.96	1.31	33.29	1.12	34.33	1.83	37.48	0.79	36.17	1.01	36.59	2.33	38.15	2.58
ENSSSAG00000055915		1.000E+00						1.000E+00			0	0	0	0	0	0	0	0	0	0	0	0	0	0
ENSSSAG00000055916		1.000E+00						1.000E+00			0	0	0	0	0	0	0	0	0	0	0	0	0	0
ENSSSAG00000055917		1.000E+00						1.000E+00			0.04	0.04	0.04	0.04	0.05	0.05	0.1	0.07	0	0	0.1	0.05	0.08	0.08
ENSSSAG00000025737		1.000E+00						1.000E+00			0	0	0	0	0	0	0	0	0	0	0	0	0	0
ENSSSAG00000055689		1.000E+00						1.000E+00			0	0	0	0	0	0	0	0	0	0	0	0	0	0
ENSSSAG00000072054		1.000E+00						1.000E+00			0	0	0.04	0.04	0	0	0.04	0.04	0.04	0.04	0	0	0	0
ENSSSAG00000022102		1.000E+00						1.000E+00			0	0	0	0	0	0	0	0	0	0	0	0	0	0
ENSSSAG00000014744		1.000E+00						1.000E+00			0	0	0	0	0	0	0	0	0	0	0	0	0	0
ENSSSAG00000067947		1.000E+00						1.000E+00			0	0	0	0	0	0	0	0	0	0	0	0	0	0
ENSSSAG00000031335		1.000E+00						1.000E+00			0	0	0	0	0	0	0	0	0	0	0	0	0	0
ENSSSAG00000032819		1.000E+00						1.000E+00			0	0	0	0	0	0	0	0	0	0	0	0	0	0
ENSSSAG00000032816		1.000E+00						1.000E+00			0	0	0	0	0	0	0	0	0	0	0	0	0	0
ENSSSAG00000072051		1.000E+00						1.000E+00			0	0	0	0	0	0	0	0	0	0	0	0	0	0
ENSSSAG00000032812		1.000E+00						1.000E+00			0	0	0	0	0	0	0	0	0	0	0	0	0	0
ENSSSAG00000052837		1.000E+00						1.000E+00			0	0	0	0	0	0	0	0	0	0	0	0	0	0
ENSSSAG00000008273	ctdp1	1.000E+00	24	16.95	7.68	0.74	0.10	9.453E-01	24	20	7.44	0.59	7.86	0.96	7.33	0.48	7.68	0.52	8.65	0.75	7.84	0.9	6.72	0.62
ENSSSAG00000008272		1.000E+00						1.000E+00			0	0	0	0	0	0	0	0	0	0	0	0	0	0
ENSSSAG00000008271		1.000E+00						1.000E+00			0	0	0.07	0.03	0.05	0.05	0.04	0.04	0	0	0	0	0	0
ENSSSAG00000008270		1.000E+00						1.000E+00			0	0	0	0	0	0	0	0	0	0	0	0	0	0
ENSSSAG00000008277	BMERB1	1.000E+00	24	11.81	26.87	1.10	0.04	1.000E+00	24	12	26.49	1.91	25.11	0.99	28.36	1.49	28.52	1.85	26.41	0.97	25.47	1.55	26.66	0.72
ENSSSAG00000008276		1.000E+00						1.000E+00			0	0	0	0	0	0	0	0	0	0	0	0	0	0
ENSSSAG00000008275	lrrc4.2	1.000E+00						1.000E+00			0	0	0	0	0	0	0	0	0	0	0	0	0	0
ENSSSAG00000008274	tmem231	1.000E+00	24	10.90	5.60	0.15	0.03	2.026E-01	24	8	5.98	0.4	6.55	0.57	5.48	0.35	4.77	0.51	6.59	0.98	4.5	0.61	5.49	0.81
ENSSSAG00000006531		1.649E-02	24	22.89	5.00	0.97	0.19	8.249E-04	24	24	4.59	0.82	4.9	0.72	4.08	0.33	4.33	0.86	4.03	0.56	8.07	0.71	5.95	0.46
ENSSSAG00000008279	GBRL2	4.189E-02	24	10.28	92.74	4.54	0.05	2.298E-03	24	12	93.16	4.01	98.01	2.61	97.34	3.36	93.8	4.62	97.12	1.19	80.28	1.78	85.37	3.97
ENSSSAG00000008278		1.000E+00						1.000E+00			0	0	0	0	0	0	0	0	0	0	0	0	0	0
ENSSSAG00000080501	FZR1	7.255E-01	24	14.67	21.29	1.16	0.05	4.655E-01	24	16	20.63	0.67	21.28	1.25	21.18	0.66	22.37	1.25	21.61	1.16	21.88	1.28	19.2	0.88
ENSSSAG00000010243	cux1a	6.505E-03	24	18.46	5.64	1.39	0.25	3.888E-04	24	20	5.13	0.55	3.82	0.34	4.41	0.42	5.57	0.93	7.16	0.97	7.24	0.16	6.34	0.74
ENSSSAG00000004760	grb1b	1.000E+00	24	14.12	6.96	0.22	0.03	4.759E-03	24	24	5.81	0.65	5.9	0.32	7.91	0.97	6.34	0.46	6.44	0.96	8.71	0.42	7.82	0.38
ENSSSAG00000010241	chst14	1.000E+00						1.000E+00			0.06	0.06	0.04	0.04	0	0	0	0	0	0	0	0	0.03	0.03
ENSSSAG00000010240		1.000E+00						1.000E+00			0.04	0.04	0.03	0.03	0	0	0	0	0	0	0.04	0.04	0.04	0.04
ENSSSAG00000004765	aebp1	2.257E-01	24	1.00	13.22	2.34	0.18	1.698E-02	24	8	15.05	1.98	17.5	2.13	10.8	0.72	11.44	1.02	11.41	0.78	14.68	0.78	13.9	2.24
ENSSSAG00000010246	aph1b	3.512E-01	24	0.00	8.44	0.89	0.11	2.281E-01	24	4	9.57	0.57	8.26	0.59	8.3	0.6	7.57	0.18	7.77	0.68	9.24	0.79	9.28	1.27
ENSSSAG00000004767	ppm1a	2.204E-04	24	8.70	26.80	2.37	0.09	3.335E-06	24	12	26.66	1.86	28.97	1.76	29.2	0.64	28.05	0.79	26.91	0.64	22.47	0.62	23.79	0.75
ENSSSAG00000004766	chmp4bb	2.272E-02	24	6.29	62.77	3.15	0.05	5.198E-04	24	12	65.46	2.81	65.74	2.13	66.9	2.27	62.87	4.34	61.92	0.79	55.13	2.02	61.13	2.75
ENSSSAG00000004769		5.612E-02	24	13.04	21.94	2.21	0.10	1.533E-02	24	16	19.99	1.33	19.67	1.67	23.32	1.36	24.68	1.55	22.12	0.98	21.87	1.05	19.83	1.87
ENSSSAG00000004768		7.208E-04	24	22.55	4.20	1.84	0.44	2.596E-05	24	24	4.72	0.73	5.01	0.87	2.25	0.67	2.12	0.56	4.47	0.67	6.78	1.15	5.74	0.68
ENSSSAG00000010249	fam3a	5.448E-03	24	8.28	21.03	2.61	0.12	1.605E-04	24	8	20.33	1.04	24.85	1.03	23.36	1.42	22.21	1.56	20.86	1.18	17.21	1.39	16.96	0.84
ENSSSAG00000010248	rgs8	3.221E-01	24	23.61	4.19	0.44	0.10	2.008E-02	24	8	4.56	0.65	5.49	0.42	3.89	0.29	3.29	0.14	4.28	0.68	4.49	0.34	3.74	0.39
ENSSSAG00000056298	vezf1b	1.000E+00	24	21.00	6.36	0.25	0.04	6.151E-01	24	4	5.75	0.52	5.4	0.58	6.27	0.27	6.12	0.54	6	0.38	7.53	1.03	7.66	0.45
ENSSSAG00000059969		1.000E+00						1.000E+00			0	0	0	0	0	0	0	0	0	0	0	0	0	0
ENSSSAG00000059968		5.904E-01						1.000E+00			0.21	0.08	0.1	0.07	0.11	0.11	0	0	0.16	0.1	0.27	0.16	0.17	0.08
ENSSSAG00000059965		1.000E+00						1.000E+00			0	0	0	0	0	0	0	0	0	0	0	0	0	0
ENSSSAG00000059964	dhrs11a	1.000E+00	24	11.00	24.53	1.16	0.05	5.416E-01	24	20	23.47	0.87	24.16	1	24.42	1.93	25.48	1.69	26.87	2.31	21.09	1.13	25.09	1.06
ENSSSAG00000059967	ndufs1	7.747E-03	24	10.81	200.03	11.34	0.06	4.146E-05	24	12	205.84	6.86	206.81	6.39	208.65	1.68	204.92	8.87	216.42	12.38	170.1	3.4	176.68	2.6
ENSSSAG00000059966	bmpr2a	1.655E-01	24	17.58	4.55	0.40	0.09	2.078E-02	24	20	3.67	0.42	4.53	0.67	4.14	0.23	4.5	0.65	5.55	0.51	4.92	0.28	4.47	0.32
ENSSSAG00000059961		1.000E+00						1.000E+00			0	0	0	0	0	0	0	0	0	0	0	0	0	0
ENSSSAG00000059960	wasf3b	1.000E+00	24	3.00	20.02	0.27	0.01	2.178E-02	24	8	23.1	1.65	22.14	1.04	19.72	0.88	19.3	1.28	20.48	1.48	17.11	0.9	18.46	1.68
ENSSSAG00000059963	tgfb5	8.859E-02	24	17.49	1.41	0.57	0.40	1.845E-02	24	20	1.44	0.37	1.09	0.31	0.94	0.23	1.29	0.31	2.18	0.36	1.53	0.25	1.28	0.41
ENSSSAG00000059962	ntng2	6.505E-03	24	11.46	16.84	2.50	0.15	2.505E-04	24	12	13.85	0.97	15.69	1.43	20.07	0.67	17.77	1.82	18.17	1.74	15.06	1.47	14.81	1.15
ENSSSAG00000006537		1.000E+00						1.000E+00			0	0	0	0	0	0	0	0	0	0	0	0	0	0
ENSSSAG00000003271		1.000E+00						1.000E+00			0	0	0	0	0	0	0	0	0	0	0	0	0	0
ENSSSAG00000079866		1.000E+00						1.000E+00			0	0	0	0	0	0	0	0	0	0	0	0	0	0
ENSSSAG00000079867	msrb2	1.000E+00						1.000E+00			0.03	0.03	0	0	0	0	0.07	0.07	0.15	0.1	0.07	0.07	0.07	0.07
ENSSSAG00000079864		1.000E+00						1.000E+00			0	0	0	0	0	0	0	0	0	0	0	0	0	0
ENSSSAG00000079865		1.000E+00						9.943E-01			0.87	0.19	1.07	0.17	0.9	0.09	0.92	0.18	0.99	0.22	0.72	0.16	0.88	0.24
ENSSSAG00000079862	oafb	1.000E+00						1.000E+00			0.33	0.13	0.25	0.1	0	0	0.32	0.11	0.11	0.08	0.15	0.15	0.15	0.1
ENSSSAG00000079863	zc3h11a	4.511E-02	24	13.02	65.13	4.72	0.07	2.766E-04	24	20	58.87	1.57	65.44	1.62	63.07	3.02	68.54	2.86	73.72	2.24	59.17	1.59	62.56	1.9
ENSSSAG00000079860		1.000E+00						1.000E+00			0.05	0.05	0	0	0	0	0	0	0	0	0	0	0	0
ENSSSAG00000079861		1.000E+00						1.000E+00			0	0	0	0	0	0	0	0	0	0	0	0	0	0
ENSSSAG00000079868	ube3b	1.000E+00	24	19.77	26.06	0.79	0.03	1.000E+00	24	20	26.31	1.63	25.63	1.98	26.27	1.26	24.76	2.03	28.09	1.26	26.57	3	25.13	1.47
ENSSSAG00000079869		1.000E+00	24	16.81	4.95	1.09	0.22	1.000E+00	24	20	5.13	1.65	6.53	1.52	2.51	1.59	6.28	1.5	6.7	2.42	3.25	1.07	3.9	1.49
ENSSSAG00000003089	kbrs2	7.255E-01	24	3.00	9.56	0.67	0.07	3.210E-01	24	12	10.92	0.9	10.06	0.69	10.32	0.67	8.93	0.84	8.69	0.75	8.91	0.37	9.54	0.72
ENSSSAG00000040254	cp75	3.822E-01	24	7.24	2.53	0.45	0.18	1.301E-01	24	12	2.27	0.16	2.86	0.32	3.04	0.36	2.33	0.38	2.45	0.45	2.07	0.29	2.53	0.3
ENSSSAG00000040257	tbpl2	1.000E+00						1.000E+00			0	0	0	0	0	0	0	0	0	0	0	0	0	0
ENSSSAG00000040256	ankrd1a	1.000E+00	24	2.93	1.45	0.21	0.14	1.000E+00	24	8	1.07	0.16	1.57	0.2	1.42	0.33	1.15	0.37	1.53	0.41	1.65	0.27	1.93	0.53
ENSSSAG00000040251		5.034E-01	24	19.15	7.84	0.89	0.11	2.756E-02	24	24	7.3	1.03	6.88	1.22	6.59	0.41	9.13	1.83	7.23	1.16	10.56	0.97	7.45	1.05
ENSSSAG00000040250	EML4	1.000E+00	24	17.86	55.58	3.40	0.06	8.306E-01	24	20	56.24	1.05	56.72	3.31	55.25	3.36	54.25	3.14	62.16	3.57	54.05	2.36	50.29	2.45
ENSSSAG00000040253		1.000E+00						1.000E+00			0	0	0	0	0	0	0	0	0	0	0	0	0	0
ENSSSAG00000040252	ddx6	3.820E-04	24	21.83	31.26	3.48	0.11	9.278E-07	24	24	26.38	1.22	26.25	1.62	24.2	2.37	28.7	2.15	36.09	2.2	39.98	2.17	40.17	1.62
ENSSSAG00000003081	man2b1	1.000E+00	24	9.36	22.97	0.36	0.02	1.000E+00	24	16	21.95	1.26	22.77	1.35	22.66	1.32	24.07	1.54	21.95	1.47	23.5	1.86	23.61	1.62
ENSSSAG00000003080	stim2	1.000E+00	24	8.13	2.17	0.55	0.25	3.331E-01	24	12	1.46	0.25	1.71	0.3	2.98	0.51	2.32	0.24	1.48	0.12	2.4	0.23	2.57	0.31
ENSSSAG00000003083	me1	1.000E+00	24	20.19	1.59	0.06	0.04	1.000E+00	24	24	1.34	0.21	1.63	0.24	1.66	0.27	1.27	0.45	1.99	0.19	1.88	0.42	1.42	0.15
ENSSSAG00000003082	SLIRP	1.000E+00	24	2.00	83.63	1.89	0.02	3.645E-02	24	4	92.32	1.69	87.45	2.98	84.2	3.52	80.33	4.69	84.22	2.66	76.73	1.4	81.77	2.32
ENSSSAG00000040259	uacab	4.854E-02	24	22.00	16.29	1.62	0.10	3.647E-08	24	24	11.89	0.64	12.4	0.46	14.57	0.71	15.11	0.68	15.03	0.75	25.44	0.97	20.98	0.96
ENSSSAG00000003084	ANKRD5	9.287E-01	24	23.00	4.16	0.31	0.07	3.695E-02	24	24	4.11	0.71	4.07	0.32	3.3	0.47	4.7	0.49	3.42	0.38	5.13	0.19	4.68	0.44
ENSSSAG00000003087		7.986E-02	24	10.81	150.75	13.02	0.09	4.353E-03	24	16	153.69	10.4	144.62	8.14	162.64	10.6	165.55	11.35	154.97	9.31	126.64	5.81	134.76	6.18
ENSSSAG00000003086		1.000E+00						1.000E+00			0	0	0	0	0	0	0	0	0	0	0	0	0	0
ENSSSAG00000006535		1.000E+00						1.000E+00			0.42	0.14	0.43	0.08	0.35	0.06	0.45	0.13	0.44	0.15	0.78	0.2	0.48	0.21
ENSSSAG00000081678	hpdb	1.085E-03	24	24.00	2.02	0.87	0.43	1.127E-05	24	24	2.59	0.48	1.74	0.16	1.66	0.39	1.08	0.37	1.57	0.55	3.23	0.57	3.12	0.45
ENSSSAG00000081679	tlk1a	4.189E-02	24	10.73	45.68	2.12	0.05	1.190E-02	24	16	42.76	0.87	43.23	1.97	47.48	1.29	48.79	0.74	44.74	1.77	42.38	1.01	48.38	1.45
ENSSSAG00000081674	uqcrc1	4.274E-01	24	19.97	90.40	4.07	0.05	3.253E-02	24	20	89.37	2.81	92.13	4.7	84.56	3.7	84.6	3.13	97.92	4.24	92.12	2.71	94.08	3.86
ENSSSAG00000081675		1.000E+00						1.000E+00			0	0	0	0	0	0	0	0	0	0	0	0	0	0
ENSSSAG00000081676	apja	1.000E+00						1.000E+00			0	0	0	0	0	0	0	0	0	0	0	0	0	0
ENSSSAG00000081677	dtna	1.000E+00	24	10.85	30.63	0.27	0.01	1.000E+00	24	12	30.53	0.83	30.92	0.96	31.7	1.39	29.44	1.52	31.73	1.72	30.63	1.41	29.22	1.25
ENSSSAG00000081670	rnd3b	1.000E+00	24	1.00	2.62	0.38	0.14	4.469E-01	24	4	3.33	0.41	2.83	0.48	2.98	0.36	2.11	0.39	2.33	0.62	2.24	0.29	2.9	0.6
ENSSSAG00000081671	RND3	1.000E+00	24	10.91	3.30	0.06	0.02	1.000E+00	24	4	3.69	0.53	3.18	0.3	3.07	0.56	3.69	0.23	3.05	0.23	2.93	0.47	3.56	0.38
ENSSSAG00000081672		2.625E-01	24	20.92	1.27	0.47	0.37	1.340E-02	24	24	1.57	0.45	0.7	0.18	0.95	0.34	1.29	0.34	0.94	0.5	2.51	0.44	1.24	0.32
ENSSSAG00000081673	UBXN4	1.000E+00	24	0.23	67.19	0.84	0.01	1.000E+00	24	8	68.95	1.39	70.05	1.81	67.2	1.81	66.63	1.95	65.06	4.19	67.96	1.97	65.35	1.85
ENSSSAG00000034413	Metazoa_SRP	1.000E+00						1.000E+00			0	0	0	0	0	0	0	0	0	0	0	0	0	0
ENSSSAG00000034414		1.000E+00						1.000E+00			0	0	0	0	0	0	0	0	0	0	0	0	0	0
ENSSSAG00000034416		1.000E+00						1.000E+00			0	0	0	0	0	0	0	0	0	0	0.02	0.02	0	0
ENSSSAG00000034417		1.000E+00						1.000E+00			0	0	0	0	0	0	0	0	0	0	0	0	0	0
ENSSSAG00000034418		1.000E+00						1.000E+00			0	0	0	0	0	0	0	0	0	0	0	0	0	0
ENSSSAG00000034419		1.000E+00						1.000E+00			0	0	0	0	0	0	0	0	0	0	0	0	0	0
ENSSSAG00000070141		3.427E-04	24	1.00	37.71	13.00	0.34	6.421E-05	24	4	46.63	5.32	49.83	6.48	27.5	2.81	28.02	3.7	28.7	1.68	44.99	5.38	50.82	4.85
ENSSSAG00000056331		1.000E+00						1.000E+00			0	0	0	0	0	0	0	0	0	0	0	0	0	0
ENSSSAG00000039910		1.000E+00	24	15.07	4.92	0.22	0.05	1.000E+00	24	24	4.82	0.41	4.54	0.26	4.79	0.33	5.14	0.7	4.54	0.39	5.11	0.76	5.66	0.64
ENSSSAG00000007326	TAF1	1.000E+00	24	5.00	57.61	0.37	0.01	3.301E-02	24	12	61.41	2.99	58.97	2.76	61.25	2.19	54.84	2.28	62.07	2.64	48.69	1.86	56.11	2.52
ENSSSAG00000056432		1.000E+00						1.000E+00			0	0	0	0	0	0	0	0	0	0	0	0	0	0
ENSSSAG00000056433		1.877E-01	24	19.00	3.37	0.18	0.05	2.967E-05	24	24	2.2	0.28	2.21	0.3	3.38	0.22	3.46	0.73	3.71	0.43	4.85	0.44	3.85	0.58
ENSSSAG00000056430	dctn3	1.553E-01	24	4.00	76.57	0.42	0.01	3.333E-04	24	8	81.34	1.68	80.35	1.99	79.28	1.1	78.14	2.17	76.25	3.34	67.91	1.83	72.97	2.58
ENSSSAG00000056431	gnal	1.000E+00	24	2.71	26.34	0.50	0.02	4.455E-01	24	24	25.17	0.84	26.24	0.94	27.67	1.31	23.84	1.09	26.2	1.36	29.44	1.64	26.22	1.17
ENSSSAG00000056436		1.000E+00						1.000E+00			0	0	0	0	0	0	0	0	0	0	0	0	0	0
ENSSSAG00000056437		1.000E+00						7.117E-01			0.47	0.06	0.47	0.09	0.42	0.07	0.3	0.14	0.28	0.11	0.68	0.19	0.35	0.12
ENSSSAG00000053406	MAL	1.000E+00						1.000E+00			0.18	0.12	0.14	0.1	0	0	0	0	0.03	0.03	0.18	0.14	0	0
ENSSSAG00000056435		1.000E+00						1.000E+00			0	0	0	0	0.03	0.03	0	0	0	0	0	0	0	0
ENSSSAG00000080985	ap3m2	1.000E+00	24	13.69	25.20	0.58	0.02	1.000E+00	24	16	25.08	0.88	25.01	0.96	24.7	1.32	25.89	1.01	25.7	1.44	25.15	1.7	24.36	1.87
ENSSSAG00000080984		2.785E-01						2.999E-02			0.44	0.1	0.33	0.06	0.24	0.05	0.42	0.07	0.6	0.11	0.44	0.06	0.49	0.1
ENSSSAG00000056438	nt5c3	3.412E-01	24	10.93	32.88	2.11	0.06	1.947E-01	24	20	31.28	1.09	30.35	1.24	34.88	1.82	34.84	1.76	34.06	1.15	29.76	1.43	32.93	1.55
ENSSSAG00000080986		1.000E+00						1.000E+00			0	0	0	0	0	0	0	0	0	0	0	0	0	0
ENSSSAG00000080981	arhgap12b	1.000E+00	24	23.00	27.86	0.55	0.02	1.516E-02	24	24	26.49	1.47	24.76	1.22	26.7	1.26	30.21	1.44	23.84	1.07	34.41	1.5	29.1	2.11
ENSSSAG00000080980	gpx1b	1.000E+00	24	6.65	11.21	0.76	0.07	1.000E+00	24	12	11.43	0.57	11.4	1.22	11.96	0.92	11.74	1.41	10.06	0.39	10.59	0.5	11.18	1.15
ENSSSAG00000080983		1.000E+00						1.000E+00			0	0	0	0	0	0	0	0	0	0	0	0	0	0
ENSSSAG00000080982	pi4ka	1.780E-03	24	18.07	114.24	8.07	0.07	1.208E-06	24	24	108.41	4.45	97.45	3.88	109.82	3.11	119.41	6.07	121.58	2.97	125.4	4.03	117.76	3.46
ENSSSAG00000003332		1.000E+00						1.000E+00			0.29	0.13	0.11	0.07	0.42	0.3	0.04	0.04	0.33	0.16	0.09	0.09	0.15	0.09
ENSSSAG00000002684		1.000E+00						1.000E+00			0	0	0	0	0	0	0	0	0	0	0	0	0	0
ENSSSAG00000081587	id1	1.000E+00	24	10.67	18.63	0.76	0.04	8.619E-01	24	12	18.22	0.51	18.86	1.31	19.24	1.18	19.14	1.52	19.2	0.7	16.46	1.06	18.58	1.83
ENSSSAG00000002686		4.043E-01						1.000E+00			0.38	0.07	0.15	0.07	0.13	0.07	0.13	0.08	0.14	0.06	0.29	0.1	0.19	0.1
ENSSSAG00000002687		1.000E+00						1.000E+00			0	0	0	0	0.04	0.04	0	0	0	0	0	0	0	0
ENSSSAG00000081582		1.000E+00						1.000E+00			0.03	0.03	0.06	0.04	0	0	0	0	0	0	0	0	0	0
ENSSSAG00000081583		1.000E+00						1.000E+00			0	0	0	0	0	0	0	0	0	0	0	0	0	0
ENSSSAG00000002682	mtmr7b	9.203E-03	24	10.63	67.72	3.22	0.05	2.123E-03	24	16	66.41	1.93	69.1	1.59	69.9	1.76	70.37	1.13	69.61	1.17	60.48	3.51	65.12	1.64
ENSSSAG00000057520	Metazoa_SRP	1.000E+00						1.000E+00			0	0	0	0	0	0	0	0	0	0	0	0	0	0
ENSSSAG00000006538	si:dkeyp-81f3.4	1.000E+00						1.000E+00			0	0	0	0	0	0	0	0	0	0	0	0	0	0
ENSSSAG00000002688	GDIR	9.805E-02	24	3.61	22.48	2.07	0.09	3.726E-03	24	24	22.93	1.4	24.9	1.51	22.01	1.49	20.9	0.61	18.41	1.01	26.85	1.65	22.59	0.83
ENSSSAG00000002689		1.000E+00						1.000E+00			0	0	0	0	0	0	0.04	0.04	0	0	0	0	0.01	0.01
ENSSSAG00000057529	mllt3	3.512E-01	24	8.43	4.70	0.24	0.05	4.849E-02	24	16	4.94	0.63	5.29	0.26	4.52	0.22	5.43	0.35	4.45	0.2	4.12	0.61	4.02	0.39
ENSSSAG00000057528	aldh5a1	5.220E-02	24	3.04	82.61	3.74	0.05	5.215E-06	24	8	89.79	2.89	94.1	3.17	82.77	1.19	85.16	1.91	76.3	7.11	72.51	2.04	80.26	2.53
ENSSSAG00000040871		1.000E+00						1.000E+00			0	0	0	0	0	0	0	0	0.03	0.02	0	0	0	0
ENSSSAG00000040870		1.000E+00						1.000E+00			0	0	0	0	0	0	0	0	0	0	0	0	0	0
ENSSSAG00000004812		1.000E+00						1.000E+00			0	0	0	0	0	0	0	0	0	0	0	0	0	0
ENSSSAG00000040872	IKBA	1.000E+00	24	10.91	8.42	0.14	0.02	1.000E+00	24	8	7.97	0.51	8.83	0.69	8.03	0.41	8.25	1.34	9.46	0.85	7.61	0.76	8.66	0.56
ENSSSAG00000040875	map4k5	1.000E+00	24	18.89	5.23	0.07	0.01	6.787E-01	24	24	4.83	0.41	4.72	0.66	5.65	0.67	5.08	0.78	4.91	0.38	6.38	0.73	5.04	0.38
ENSSSAG00000040874		1.000E+00	24	7.64	13.00	3.05	0.23	1.000E+00	24	12	10.98	3.25	14.15	3.55	18.41	3.33	12.28	2.75	9.89	2.35	13.24	3.42	10.79	2.04
ENSSSAG00000040877	MGST1	1.000E+00						1.000E+00			0	0	0	0	0	0	0	0	0	0	0	0	0	0
ENSSSAG00000040876	btbd7	1.279E-01	24	23.00	3.33	0.69	0.21	1.379E-04	24	24	3.47	0.31	3.31	0.27	3.06	0.32	2.96	0.5	2.1	0.35	5.09	0.59	4.01	0.32
ENSSSAG00000040879	efna2b	3.888E-02	24	19.03	3.33	0.92	0.28	3.442E-03	24	20	3.18	0.42	3.21	0.42	2.52	0.28	2.77	0.34	4.63	0.58	4.2	0.46	3.04	0.44
ENSSSAG00000040878		2.124E-01	24	5.81	13.01	1.17	0.09	5.966E-03	24	12	14.77	1.64	13.09	0.8	16.37	1.14	11.09	0.59	12.43	0.95	11.03	0.93	12.36	1.42
ENSSSAG00000058314	U2	1.000E+00						1.000E+00			0	0	0	0	0	0	0	0	0	0	0	0	0	0
ENSSSAG00000012085	sardh	1.091E-02	24	1.12	13.27	2.13	0.16	3.098E-04	24	24	14.03	1.22	14.95	0.85	12.51	1.06	11.64	0.85	10.69	0.58	16	0.97	15.13	1.29
ENSSSAG00000009592		1.000E+00						1.000E+00			0	0	0	0	0	0	0	0	0	0	0	0	0	0
ENSSSAG00000024461	U2	1.000E+00						1.000E+00			0	0	0	0	0	0	0	0	0	0	0	0	0	0
ENSSSAG00000046158	wnt16	5.311E-01						2.656E-01			0.71	0.16	0.64	0.22	0.74	0.12	0.75	0.32	0.22	0.15	0.4	0.12	0.46	0.18
ENSSSAG00000046159		1.000E+00						1.000E+00			0	0	0	0	0	0	0	0	0	0	0	0	0	0
ENSSSAG00000024462		1.000E+00						1.000E+00			0	0	0	0	0	0	0	0	0	0	0	0	0	0
ENSSSAG00000002358	wnt8a	7.255E-01	24	14.39	2.33	0.50	0.21	8.192E-01	24	16	2.5	0.29	1.98	0.23	2.17	0.27	2.8	0.42	2.6	0.6	2.3	0.23	1.54	0.27
ENSSSAG00000002359	5_8S_rRNA	1.000E+00						1.000E+00			0	0	0	0	0	0	0	0	0	0	0	0	0	0
ENSSSAG00000046150		1.000E+00						1.000E+00			0	0	0	0	0	0	0	0	0	0	0	0	0	0
ENSSSAG00000002357	rpap1	1.000E+00	24	12.73	27.18	0.76	0.03	2.077E-01	24	20	26.59	0.94	26.88	0.87	25.36	1	28.37	0.85	29.79	1.57	24.59	0.83	27.97	1.18
ENSSSAG00000046152		1.000E+00						1.000E+00			0	0	0	0	0	0	0	0	0	0	0	0	0	0
ENSSSAG00000002355		1.000E+00						1.000E+00			0	0	0	0	0	0	0	0	0	0	0	0	0	0
ENSSSAG00000002352	pacrg	1.279E-01	24	11.95	61.87	5.56	0.09	2.776E-02	24	12	53.94	2.45	54.58	3.94	69.64	4.56	64.64	3.37	64.68	5.93	59.61	2.04	60.46	1.04
ENSSSAG00000002353		1.553E-01	24	19.34	27.31	4.45	0.16	9.647E-02	24	24	30.13	2.04	29.7	3.06	22.76	1.88	23.65	2.7	30.48	2.76	29.97	1.43	26.02	1.65
ENSSSAG00000002350	pcdh2aa15	1.000E+00						1.000E+00			0	0	0	0	0	0	0	0	0	0	0	0	0	0
ENSSSAG00000046157	rhbdl1	1.186E-02	24	14.28	10.53	1.51	0.14	6.073E-04	24	20	8.25	0.66	7.98	0.38	11.56	0.77	11.49	1.14	12.18	1.56	10.5	0.47	10.52	0.85
ENSSSAG00000050171	fzd7a	1.000E+00						1.000E+00			0	0	0	0	0	0	0	0	0	0	0	0	0	0
ENSSSAG00000050174	U5	1.000E+00						1.000E+00			0	0	0	0	0	0	0	0	0	0	0	0	0	0
ENSSSAG00000050177		1.000E+00						1.000E+00			0	0	0	0	0	0	0	0	0	0	0	0	0	0
ENSSSAG00000050178		1.000E+00	24	10.10	3.84	0.24	0.06	1.000E+00	24	12	3.73	0.69	3.64	0.43	4.53	0.29	3.7	0.7	3.81	0.64	3.67	0.31	3.58	0.65
ENSSSAG00000052371	zbtb1	1.000E+00	24	13.00	4.84	0.09	0.02	1.000E+00	24	12	5.16	0.46	4.25	0.33	5.18	0.55	4.89	0.67	4.82	0.24	4.73	0.23	4.78	0.49
ENSSSAG00000051808		1.000E+00						1.000E+00			0	0	0	0	0	0	0	0	0	0	0	0	0	0
ENSSSAG00000003336	PLEKHG3	7.629E-01	24	6.27	2.20	0.51	0.23	8.561E-01	24	8	1.68	0.24	2.65	0.38	2.31	0.37	2.05	0.28	2.1	0.52	1.9	0.4	2.67	0.2
ENSSSAG00000051802	lclat1	1.000E+00	24	10.87	7.78	0.33	0.04	4.315E-01	24	16	8.07	0.3	6.83	0.38	7.51	0.52	9.77	0.98	6.44	0.71	7.14	0.58	8.36	0.87
ENSSSAG00000051803	zdhhc17	1.000E+00	24	10.78	23.39	0.97	0.04	1.000E+00	24	16	21.7	1.37	22.46	0.69	23.63	1.58	25.34	1.91	22.52	1.04	23.55	2.07	23.64	0.95
ENSSSAG00000051801	gpr137bb	1.709E-01	24	15.94	14.56	1.34	0.09	4.612E-02	24	20	14.37	0.82	12.76	0.52	13.75	1.04	15.63	1.4	15.49	1.21	15.18	1.09	14.06	1.36
ENSSSAG00000051806	amfra	4.516E-01	24	21.42	13.59	0.82	0.06	1.185E-01	24	24	13.84	0.74	13.72	0.98	13.06	0.69	13.31	1.49	12.28	1.49	16.24	0.74	13.36	1.08
ENSSSAG00000051805	ssa-mir-222b	1.000E+00						1.000E+00			0	0	0	0	0	0	0	0	0	0	0	0	0	0
ENSSSAG00000058764		1.000E+00						1.000E+00			0	0	0	0	0	0	0	0	0	0	0	0	0	0
ENSSSAG00000058765	HRH2	1.000E+00						1.000E+00			0	0	0	0	0	0	0	0	0	0	0	0	0	0
ENSSSAG00000000855	myo7ab	1.000E+00	24	3.87	3.56	0.74	0.21	1.000E+00	24	24	2.43	0.33	2.97	0.81	6.14	2.83	2.77	0.59	2.08	0.27	5.23	1.24	3.72	1.31
ENSSSAG00000000854	ndnfl	9.162E-02	24	23.00	3.55	0.56	0.16	1.281E-02	24	24	4.01	0.41	3.17	0.29	2.74	0.4	3.46	0.49	3.35	0.54	4.38	0.75	4.3	0.4
ENSSSAG00000000853		1.000E+00						1.000E+00			0	0	0	0	0	0	0	0	0	0	0	0	0	0
ENSSSAG00000000852	emc1	1.085E-03	24	7.67	55.30	4.30	0.08	1.881E-07	24	12	58.32	0.77	60.95	3.04	61.23	1.46	57.06	2.59	57.88	2.16	43.43	0.61	46.39	1.37
ENSSSAG00000000851	comtd1	1.000E+00						1.000E+00			0	0	0	0	0	0	0	0	0	0	0	0	0	0
ENSSSAG00000058763	C17orf98	1.000E+00						1.000E+00			0	0	0	0	0	0	0	0	0	0	0	0	0	0
ENSSSAG00000063267	dnja1	1.000E+00	24	3.00	20.05	0.30	0.02	4.348E-02	24	8	22.79	0.92	21.96	1.14	20.32	0.9	19.37	1	19.75	2.05	18.2	0.62	18.19	0.79
ENSSSAG00000063266		1.000E+00						1.000E+00			0	0	0	0	0	0	0	0	0	0	0	0	0	0
ENSSSAG00000063265	selplg	1.000E+00						1.000E+00			0	0	0	0	0	0	0	0	0	0	0	0	0	0
ENSSSAG00000063264	rrad	1.000E+00	24	20.45	6.41	0.13	0.02	1.000E+00	24	24	4.58	0.82	7.08	1.05	5.45	0.8	5.7	0.94	7.11	0.59	7.52	0.97	7.5	0.4
ENSSSAG00000058768	rdh5	1.000E+00						1.000E+00			0	0	0.04	0.04	0.93	0.66	0	0	0.04	0.04	0.11	0.11	0.54	0.51
ENSSSAG00000063262	sc5d	7.450E-02	24	0.00	57.15	5.92	0.10	1.405E-03	24	4	70.38	4.45	60.62	3.83	53.16	1.67	55.56	2.32	48.99	1.92	61.01	3.23	56.25	4.73
ENSSSAG00000063261		1.000E+00						1.000E+00			0	0	0	0	0	0	0	0	0	0	0	0	0	0
ENSSSAG00000063260	tjp3	3.822E-01						1.000E+00			0.2	0.1	0.24	0.07	0.72	0.49	0.04	0.04	0.3	0.14	0.55	0.26	0.48	0.11
ENSSSAG00000022809		1.000E+00						1.000E+00			0	0	0	0	0	0	0	0	0	0	0	0	0	0
ENSSSAG00000009489	fam219b	9.162E-02	24	23.00	11.43	1.16	0.10	3.301E-02	24	24	12.39	0.71	11.67	0.7	9.98	0.63	11.3	0.74	10.21	0.68	13.12	0.91	12.45	0.67
ENSSSAG00000009488	slc12a1	1.000E+00						1.000E+00			0.06	0.06	0	0	0	0	0	0	0	0	0.14	0.14	0	0
ENSSSAG00000009487	filip1a	1.000E+00						1.000E+00			0.62	0.21	0.82	0.05	0.45	0.16	0.25	0.12	0.69	0.29	0.84	0.29	0.31	0.14
ENSSSAG00000022801	U1	1.000E+00						1.000E+00			0	0	0	0	0	0	0	0	0	0	0	0	0	0
ENSSSAG00000009485	tecpr1b	2.703E-01	24	10.74	15.95	1.22	0.08	5.323E-02	24	16	15.76	0.81	15.71	0.58	16.86	0.86	17.41	1.34	16.19	1.25	13.66	0.93	14.87	1.21
ENSSSAG00000009484		1.000E+00						1.000E+00			0.08	0.04	0	0	0	0	0.02	0.02	0.08	0.08	0	0	0	0
ENSSSAG00000009483	pla2g6	1.000E+00	24	12.92	15.76	0.76	0.05	5.128E-01	24	16	16.53	0.7	15.77	0.8	16.29	0.84	15.97	1.14	16.86	1.22	14.2	0.56	13.99	0.88
ENSSSAG00000009482	kcnip3b	1.000E+00	24	19.29	20.57	1.59	0.08	2.440E-01	24	24	21.36	1.29	18.48	1.33	20.54	1.16	20.43	1.79	20.67	1.73	23.62	1.78	19.43	1.85
ENSSSAG00000009481	nbeal1	2.547E-01	24	21.45	61.45	1.88	0.03	2.407E-04	24	24	58.57	2.18	56.36	2.36	57.81	1.7	63.64	3.09	58.77	3.71	71.71	2.07	64.74	1.04
ENSSSAG00000009480		1.000E+00						1.000E+00			0	0	0	0	0	0	0	0	0	0	0	0	0	0
ENSSSAG00000078197		1.000E+00						1.000E+00			0	0	0.04	0.04	0	0	0	0	0	0	0	0	0	0
ENSSSAG00000010122	acss2l	1.000E+00						1.000E+00			0	0	0	0	0	0	0	0	0	0	0	0	0	0
ENSSSAG00000010123		1.000E+00						1.000E+00			0	0	0	0	0	0	0	0	0	0	0	0	0	0
ENSSSAG00000010120		1.000E+00						1.000E+00			0	0	0	0	0	0	0	0	0	0	0	0	0	0
ENSSSAG00000040641		1.000E+00						1.000E+00			0.02	0.02	0.02	0.02	0	0	0	0	0	0	0	0	0	0
ENSSSAG00000010127	cd82a	1.962E-06	24	0.00	51.02	7.36	0.14	9.487E-10	24	4	61.66	2.34	51.18	1.29	48.05	1.59	46.91	1.91	42.29	1.28	58.22	2.62	56.2	1.79
ENSSSAG00000055275		1.000E+00						1.000E+00			0	0	0	0	0	0	0	0	0	0	0	0	0	0
ENSSSAG00000055274	rab2a	7.992E-04	24	23.00	60.69	3.96	0.07	1.112E-05	24	24	61.35	1.94	60.09	1.89	55.52	0.89	59.29	1.6	58.19	3.38	66.65	1.3	67.54	2.6
ENSSSAG00000055277	arhgef11	3.427E-04	24	14.96	83.73	8.72	0.10	7.983E-06	24	16	75.22	2.36	73.52	1.23	83.23	3.87	91.17	3.68	92.28	4.98	84.4	3.39	80.05	1.84
ENSSSAG00000055276	FKB1A	1.649E-02	24	10.78	161.71	5.13	0.03	9.922E-04	24	8	160.14	3.9	168.1	2.72	161.76	5.26	165.8	5.65	169.6	2.98	141.12	2.6	160.6	1.27
ENSSSAG00000055271	cyb5r4	1.553E-01	24	9.60	8.41	0.82	0.10	1.141E-01	24	20	6.5	0.5	9.4	0.76	8.27	0.85	8.65	0.19	9.15	0.31	7.15	0.48	9.06	0.39
ENSSSAG00000055270	rad21l1	1.000E+00	24	0.00	1.59	0.22	0.14	9.303E-01	24	8	2.01	0.25	1.93	0.41	1.46	0.21	1.32	0.26	1.52	0.21	1.6	0.29	1.51	0.35
ENSSSAG00000055273	snpha	5.034E-01	24	16.36	6.90	0.72	0.10	2.078E-02	24	20	6.58	0.5	5.53	0.41	6.71	0.41	7.02	0.63	8.26	0.89	6.64	0.7	7.29	0.88
ENSSSAG00000046849	rskra	1.000E+00	24	10.95	1.23	0.06	0.05	1.000E+00	24	4	0.99	0.23	1.08	0.17	1.17	0.22	1.45	0.41	1.14	0.2	1.07	0.35	1.65	0.29
ENSSSAG00000046846		1.000E+00						1.000E+00			0	0	0	0	0	0	0	0	0	0	0	0	0	0
ENSSSAG00000046847	ptpn4a	3.221E-01	24	10.10	46.65	2.60	0.06	9.203E-03	24	12	42.02	2.2	47.12	1.75	50.33	2.4	47.58	0.96	45.03	1.94	48.34	1.83	43.82	1.54
ENSSSAG00000046844	eif3c	1.000E+00	24	21.00	119.25	0.35	0.00	1.000E+00	24	20	108.23	6.73	111.61	9.73	107.32	10.18	123.78	8.46	128.73	11.55	119.21	11.04	136.1	8.41
ENSSSAG00000046845	zmynd19	8.847E-01	24	1.00	8.75	0.53	0.06	2.459E-01	24	24	8.47	0.61	8.19	0.58	8.26	0.77	7.8	0.21	9.2	0.73	9.72	1.07	10.12	0.47
ENSSSAG00000046842		1.000E+00						1.000E+00			0	0	0	0	0	0	0	0	0	0	0	0	0	0
ENSSSAG00000055278	cdhr5b	1.000E+00	24	16.70	1.86	0.04	0.02	1.000E+00	24	12	2.3	0.56	1.28	0.33	2.47	0.62	1.61	0.28	1.76	0.28	1.85	0.4	1.74	0.36
ENSSSAG00000046841		3.607E-02						2.717E-02			0.16	0.04	0.22	0.05	0.32	0.07	0.13	0.04	0.08	0.04	0.14	0.06	0.22	0.04
ENSSSAG00000015613	nedd1	1.000E+00	24	14.87	36.82	1.21	0.03	2.084E-01	24	20	35.03	1.21	36.74	1.55	37.37	1.52	36.6	2.12	38.66	1.71	37.23	1.46	35.25	2.21
ENSSSAG00000015612	CLDN2	1.000E+00						1.000E+00			0	0	0	0	0	0	0	0	0	0	0	0	0	0
ENSSSAG00000015611	sparcl1	1.000E+00						1.000E+00			0	0	0	0	0	0	0.04	0.04	0.07	0.07	0	0	0	0
ENSSSAG00000016022	abcc1	1.000E+00	24	20.15	32.91	2.09	0.06	8.864E-01	24	4	36.05	1.21	32.71	0.89	31.22	1.1	32.07	1.77	33.72	1.55	33.08	1.61	32.64	1.17
ENSSSAG00000015617		1.000E+00						1.000E+00			0	0	0	0	0	0	0	0	0	0	0	0	0	0
ENSSSAG00000015616	btaf1	2.398E-01	24	15.40	42.74	3.07	0.07	6.372E-02	24	20	40.89	1.65	40.34	1.09	40.78	1.47	44.89	1.79	47.81	3.13	40.46	0.99	42.07	1.42
ENSSSAG00000056011	emx3	1.000E+00						1.000E+00			0.15	0.15	0.04	0.04	0.06	0.06	0	0	0.04	0.04	0.19	0.14	0.13	0.13
ENSSSAG00000015619		1.000E+00						1.000E+00			0	0	0	0	0	0	0	0	0	0	0	0	0	0
ENSSSAG00000015618	cacna1bb	4.854E-02	24	21.12	24.36	2.88	0.12	1.114E-03	24	24	22.59	1.7	23.82	1.46	21.36	1.11	21.76	1.66	24.59	1.94	32.85	1.94	25.67	2.6
ENSSSAG00000010128		8.019E-01						5.495E-01			0.46	0.17	0.41	0.18	0.82	0.13	0.39	0.15	0.26	0.09	0.41	0.13	0.61	0.14
ENSSSAG00000042344		1.000E+00						1.000E+00			0	0	0	0	0	0	0	0	0	0	0	0	0	0
ENSSSAG00000071264	S22BB	1.000E+00	24	0.00	34.40	1.12	0.03	1.000E+00	24	4	35.68	2.01	36.15	1.45	32.9	1.38	33.88	1.21	34.16	1.17	33.29	2.02	35.88	2.06
ENSSSAG00000071265	polr3b	2.257E-01	24	5.00	64.04	0.74	0.01	1.636E-02	24	12	68.6	3.27	66.58	1.44	67.97	3.21	64.63	3.33	65.82	1.33	56.68	2.55	57.79	1.89
ENSSSAG00000026327		1.000E+00						1.000E+00			0	0	0	0	0	0	0	0	0	0	0	0	0	0
ENSSSAG00000071267		2.185E-02	24	10.61	42.46	4.24	0.10	1.978E-04	24	12	44.82	0.83	41.51	2.24	48.05	1.51	46.68	3.2	42.56	4.96	32.8	2.37	36.83	2.02
ENSSSAG00000071260	smarcd2	7.442E-01	24	23.00	8.74	0.69	0.08	4.789E-02	24	24	7.85	0.39	7.89	0.46	8.28	0.84	8.54	0.82	7.49	0.61	10.84	0.77	10.92	0.51
ENSSSAG00000026320		1.000E+00						1.000E+00			0	0	0	0	0	0	0	0	0	0	0	0	0	0
ENSSSAG00000071262	xpr1a	4.274E-01	24	23.00	9.67	0.73	0.08	6.635E-03	24	4	10.37	0.39	7.88	1.16	8.62	0.76	9.65	1.43	9.81	0.63	10.77	1.15	11.31	0.93
ENSSSAG00000071263	kif11	7.629E-01	24	6.47	7.53	1.09	0.14	1.523E-01	24	12	6.88	0.72	7.77	0.49	9.05	0.34	7.19	1.22	5.41	0.84	8.76	0.48	7.54	0.38
ENSSSAG00000071268	gls2b	1.000E+00	24	23.75	1.56	0.19	0.12	1.000E+00	24	24	1.71	0.34	1.82	0.52	1.43	0.22	1.28	0.15	1.54	0.39	1.69	0.37	1.62	0.18
ENSSSAG00000071269	ab14b	1.000E+00	24	3.14	3.02	0.50	0.16	1.000E+00	24	8	2.62	0.25	3.18	0.4	2.8	0.57	2.89	0.27	2.81	0.4	3.06	0.55	4.15	1.09
ENSSSAG00000049393	adcy9	8.556E-02	24	14.09	10.85	1.66	0.15	1.324E-02	24	16	9.34	0.87	7.89	0.94	12.2	1.16	12.21	0.55	12.58	0.94	9.47	1.12	10.8	1.42
ENSSSAG00000049392	armc8	5.904E-01	24	11.25	6.23	0.61	0.10	2.077E-01	24	20	5.33	0.22	5.49	0.33	6.65	0.6	6.03	0.26	7.93	1.16	5.14	0.33	6.45	0.34
ENSSSAG00000049391	fndc5b	2.060E-01	24	13.08	2.79	0.48	0.17	3.645E-02	24	16	2.36	0.24	2.17	0.31	2.99	0.4	3.52	0.49	2.78	0.36	2.8	0.21	2.47	0.34
ENSSSAG00000050477		9.287E-01						7.776E-01			0.06	0.03	0.15	0.06	0.26	0.09	0.18	0.08	0.18	0.1	0.25	0.14	0.08	0.03
ENSSSAG00000049397	g6pcb	1.000E+00						1.000E+00			0	0	0	0	0.05	0.05	0.03	0.03	0	0	0	0	0.04	0.04
ENSSSAG00000049394		1.000E+00						1.000E+00			0	0	0	0	0	0	0	0	0	0	0	0	0	0
ENSSSAG00000062379		1.000E+00						1.000E+00			0	0	0	0	0	0	0	0	0	0	0	0	0	0
ENSSSAG00000049399	pms1	1.000E+00	24	5.55	3.73	0.11	0.03	1.000E+00	24	8	3.97	0.57	4.17	0.57	4	0.52	3.87	0.39	3.09	0.62	3.93	0.35	3.07	0.37
ENSSSAG00000049398		1.000E+00						1.000E+00			0.09	0.09	0.12	0.08	0.17	0.12	0.1	0.07	0.13	0.13	0.25	0.13	0.03	0.03
ENSSSAG00000050471		1.000E+00						1.000E+00			0	0	0	0	0	0	0	0	0	0	0	0	0	0
ENSSSAG00000025670		1.000E+00						1.000E+00			0	0	0	0	0	0	0	0	0	0	0	0	0	0
ENSSSAG00000025675	U5	1.000E+00						1.000E+00			0	0	0	0	0	0	0	0	0	0	0	0	0	0
ENSSSAG00000000858		1.000E+00						1.000E+00			0	0	0	0	0	0	0	0	0	0	0	0	0	0
ENSSSAG00000028438		1.000E+00						1.000E+00			0	0	0.03	0.02	0.01	0.01	0	0	0	0	0.01	0.01	0	0
ENSSSAG00000028433	zgc:17279	1.000E+00						1.000E+00			0	0	0	0	0	0	0.05	0.05	0	0	0	0	0	0
ENSSSAG00000026495		1.000E+00						1.000E+00			0	0	0	0	0	0	0	0	0	0	0	0	0	0
ENSSSAG00000028430		1.000E+00						1.000E+00			0	0	0	0	0	0	0	0	0	0	0	0	0	0
ENSSSAG00000028437	mkrn2	2.703E-01	24	7.75	41.38	1.32	0.03	1.933E-02	24	8	40.97	1.36	44.33	1.51	42.54	2.27	41.51	0.98	42.56	1.2	38.73	0.54	38.4	1.3
ENSSSAG00000028436	U4	1.000E+00						1.000E+00			0	0	0	0	0	0	0	0	0	0	0	0	0	0
ENSSSAG00000026491	rbm18	1.000E+00						1.000E+00			0.33	0.09	0.36	0.14	0.39	0.18	0.4	0.16	0.28	0.13	0.27	0.13	0.14	0.09
ENSSSAG00000026490	U5	1.000E+00						1.000E+00			0	0	0	0	0	0	0	0	0	0	0	0	0	0
ENSSSAG00000004338	pex11b	1.000E+00	24	2.20	6.25	0.15	0.02	1.000E+00	24	24	6.11	0.25	6.26	0.87	6.86	0.55	5.91	0.8	5.63	0.47	7.11	0.45	6	0.4
ENSSSAG00000011976		1.000E+00						1.000E+00			0	0	0	0	0	0	0	0	0	0	0	0	0	0
ENSSSAG00000066349	synpo2lb	1.000E+00						1.000E+00			0	0	0.12	0.12	0.08	0.08	0	0	0	0	0.08	0.08	0	0
ENSSSAG00000010615	mcl-1	1.000E+00	24	9.03	19.16	0.93	0.05	1.000E+00	24	8	16.32	0.76	20.57	1.05	19.16	1.11	19.56	1.31	18.17	0.7	19.83	1.58	19.88	0.79
ENSSSAG00000066347	ttc5	7.629E-01	24	5.00	53.23	0.68	0.01	2.756E-02	24	8	55.43	2.65	55.46	2.2	55.3	1.48	53.46	2.39	55.46	1.73	45.82	2.05	51.82	3.09
ENSSSAG00000066346	spx	9.805E-02						4.013E-02			0.49	0.12	0.74	0.19	0.74	0.22	1.18	0.17	0.56	0.26	0.45	0.16	0.61	0.09
ENSSSAG00000066345	cdc73	7.198E-02	24	13.44	30.44	1.63	0.05	9.203E-03	24	20	28.83	1.06	30.12	0.95	30.3	0.8	32	0.94	32.13	1.09	29.26	2.74	28.88	0.88
ENSSSAG00000066344	MYOZ2	1.000E+00						1.000E+00			0	0	0	0	0.04	0.04	0	0	0	0	0	0	0.11	0.11
ENSSSAG00000066343	bmp8a	1.000E+00						1.000E+00			0	0	0.07	0.07	0.05	0.05	0	0	0	0	0	0	0	0
ENSSSAG00000047308	abcb11a	1.000E+00						1.000E+00			0	0	0	0	0	0	0.04	0.04	0.04	0.04	0.04	0.04	0	0
ENSSSAG00000066341	irg1l	1.000E+00						1.000E+00			0	0	0	0	0	0	0	0	0	0	0	0	0	0
ENSSSAG00000066340	ranbp1	3.822E-01	24	1.00	30.06	1.52	0.05	3.997E-01	24	4	30.88	1.12	31.32	1.43	28.86	1.03	29.22	2.26	28.93	0.74	30.46	1.04	32.21	1.46
ENSSSAG00000055491		7.986E-02	24	3.93	1.13	0.25	0.22	1.132E-02	24	8	1.25	0.2	1.39	0.2	1.25	0.16	1.04	0.18	0.92	0.06	0.91	0.17	1.29	0.13
ENSSSAG00000055490	sox7	4.766E-03						1.728E-03			0.37	0.06	0.62	0.09	0.72	0.11	0.41	0.06	0.22	0.06	0.48	0.07	0.82	0.15
ENSSSAG00000055493	gatm	1.000E+00						1.000E+00			0	0	0	0	0	0	0	0	0	0	0	0	0	0
ENSSSAG00000055492		1.000E+00						1.000E+00			0	0	0	0	0	0	0	0	0	0	0	0	0	0
ENSSSAG00000055495		1.000E+00						1.000E+00			0	0	0	0	0	0	0	0	0	0	0	0	0	0
ENSSSAG00000055494	PRKG1	7.450E-02	24	22.70	36.53	6.05	0.17	2.223E-02	24	24	39.4	4.54	43.81	8.26	30.54	5.12	28.75	3.87	36.85	2.97	43.73	3.43	38.35	3.74
ENSSSAG00000055497	phf12b	1.000E+00	24	3.00	9.16	0.28	0.03	1.000E+00	24	8	9.81	0.89	9.92	0.54	8.88	0.62	8.79	0.66	9.24	0.91	8.59	0.65	9.12	0.48
ENSSSAG00000055496	gpr146	1.000E+00						1.000E+00			0	0	0	0	0	0	0	0	0	0	0	0	0	0
ENSSSAG00000055499		1.000E+00						1.000E+00			0	0	0	0	0	0	0	0	0	0	0	0	0	0
ENSSSAG00000055498	MTF1	1.000E+00	24	11.95	4.67	0.30	0.06	1.000E+00	24	12	4.81	0.58	3.82	0.45	5.2	0.59	4.95	0.64	5.01	0.61	3.64	0.78	4.99	0.96
ENSSSAG00000022371		1.000E+00						1.000E+00			0	0	0	0	0	0	0	0	0	0	0	0	0	0
ENSSSAG00000048440		1.000E+00						1.000E+00			0	0	0	0	0	0	0	0	0	0	0	0	0	0
ENSSSAG00000048441	U4	1.000E+00						1.000E+00			0	0	0	0	0	0	0	0	0	0	0	0	0	0
ENSSSAG00000048442	csk21	4.902E-01	24	12.06	53.18	2.33	0.04	1.600E-01	24	20	51.22	1.75	52.34	1.64	53.43	2.64	55.58	1.51	55.57	2.01	50.45	2.19	51.33	2.24
ENSSSAG00000048443	ndufs2	1.000E+00	24	5.24	1.85	0.18	0.09	1.301E-01	24	12	1.97	0.37	1.88	0.23	2.14	0.21	1.41	0.38	2.23	0.25	1.24	0.14	2.11	0.46
ENSSSAG00000048445		8.425E-01	24	11.92	5.80	0.58	0.10	4.155E-01	24	12	5.35	0.57	5.61	0.53	6.16	0.96	6.31	0.74	6.14	0.53	5.37	0.38	5.11	0.93
ENSSSAG00000048446	U1	1.000E+00						1.000E+00			0	0	0	0	0	0	0	0	0	0	0	0	0	0
ENSSSAG00000048447	mlst8	1.877E-01	24	17.04	21.52	1.42	0.07	5.728E-02	24	20	22.36	1.4	19.97	1.16	19.65	0.51	22.06	1.6	23.79	0.69	20.23	1.23	22.24	1.49
ENSSSAG00000048448	mrps33	1.000E+00						1.000E+00			0	0	0	0	0	0	0	0	0	0	0	0	0	0
ENSSSAG00000048449		1.000E+00						1.000E+00			0	0	0	0	0	0	0	0	0	0	0	0	0	0
ENSSSAG00000010613		1.000E+00						1.000E+00			0	0	0	0	0	0	0	0	0	0	0	0	0	0
ENSSSAG00000052728	trmt1l	8.425E-01	24	7.96	22.99	1.02	0.04	3.001E-01	24	12	23.51	1.59	23.69	1.89	24.9	0.83	22.82	2.4	23.98	1.77	20.4	1.51	21.13	1.11
ENSSSAG00000077256	inpp5l	1.000E+00	24	6.73	26.77	0.19	0.01	1.000E+00	24	12	28.71	2.28	24.95	1.68	28.77	1.64	27.84	1.54	22.88	1.54	29.43	1.81	24.86	0.95
ENSSSAG00000052723	cs	2.656E-02	24	23.00	51.12	2.39	0.05	2.333E-04	24	24	49.32	1.35	49.66	1.5	47.78	1.77	48.95	2.52	51.5	2.17	56.76	1.25	56.15	1.28
ENSSSAG00000052721	U6	1.000E+00						1.000E+00			0	0	0	0	0	0	0	0	0	0	0	0	0	0
ENSSSAG00000052727	FBXO46	1.000E+00						1.000E+00			0	0	0	0	0	0	0	0	0	0	0	0	0	0
ENSSSAG00000052724	ntng1	6.551E-01	24	10.71	1.72	0.28	0.16	8.192E-01	24	16	1.44	0.1	1.65	0.21	1.88	0.32	2.06	0.4	1.75	0.29	1.21	0.29	1.78	0.12
ENSSSAG00000047306	trhr2	1.000E+00						1.000E+00			0.04	0.04	0	0	0.11	0.08	0	0	0	0	0.03	0.04	0.04	0.04
ENSSSAG00000010619	snx1b	1.000E+00						1.000E+00			0	0	0	0	0.04	0.03	0	0	0.02	0.02	0	0	0.06	0.02
ENSSSAG00000064189	OM34	1.000E+00	24	4.00	36.20	0.57	0.02	1.249E-01	24	8	38.38	1.25	38.63	1.66	36.65	1.46	37.85	2.17	35.81	1.63	33.02	1.75	32.79	1.58
ENSSSAG00000047305	scrn2	3.040E-01	24	24.00	59.54	2.13	0.04	1.936E-02	24	4	62.12	2.13	60.7	2.79	54.93	1.89	59.79	3.16	59.05	0.86	59.85	2.24	62.44	2.18
ENSSSAG00000035315	U1	1.000E+00						1.000E+00			0	0	0	0	0	0	0	0	0	0	0	0	0	0
ENSSSAG00000077254		1.000E+00						1.000E+00			0	0	0	0	0	0	0	0	0	0	0	0	0	0
ENSSSAG00000044149	ube2v1	1.649E-02	24	6.59	71.88	5.24	0.07	5.939E-05	24	12	72.83	2.16	78.98	2.92	80	2.22	68.41	4.64	70.31	2.93	64.7	2.19	67.1	2.84
ENSSSAG00000044148		1.000E+00						1.000E+00			0	0	0	0	0	0	0	0	0	0	0	0	0	0
ENSSSAG00000041795		1.000E+00						1.000E+00			0	0	0	0	0	0	0	0	0	0	0	0	0	0
ENSSSAG00000037278		1.000E+00						1.000E+00			0	0	0	0	0	0	0	0	0	0	0	0	0	0
ENSSSAG00000044141		1.000E+00						1.000E+00			0	0	0	0	0	0	0	0	0	0	0	0	0	0
ENSSSAG00000044140	cacnb1	9.804E-04	24	22.63	26.36	4.98	0.19	1.868E-05	24	24	29.41	1.48	29.61	2	22.52	1.18	20.27	2.46	26.02	2.23	32.25	1.68	29.1	1.38
ENSSSAG00000044143	tyro3	3.317E-01	24	5.97	1.86	0.62	0.33	4.849E-02	24	12	1.92	0.14	2.03	0.41	2.19	0.31	1.79	0.24	0.76	0.24	1.98	0.36	2.37	0.68
ENSSSAG00000044142		1.000E+00						4.802E-01			1.11	0.1	1.02	0.08	0.8	0.33	1.19	0.23	0.53	0.18	0.84	0.22	1.23	0.28
ENSSSAG00000014225		1.000E+00	24	12.90	1.91	0.17	0.09	5.121E-01	24	12	2.11	0.46	1.52	0.16	2.18	0.21	2.16	0.15	1.67	0.32	2.08	0.26	1.49	0.27
ENSSSAG00000044144	snapc3	5.448E-03	24	9.45	5.52	0.73	0.13	6.073E-04	24	12	5.03	0.53	6.05	0.32	6.07	0.25	5.91	0.38	5.64	0.38	4.07	0.46	5.32	0.36
ENSSSAG00000044147		1.000E+00	24	4.00	1.86	0.14	0.08	6.944E-02	24	4	2.19	0.15	1.8	0.17	1.99	0.09	2.02	0.23	1.61	0.15	1.45	0.24	2.01	0.19
ENSSSAG00000044146	klhl7	1.000E+00	24	19.58	14.84	0.72	0.05	1.000E+00	24	20	15.7	1.26	15.31	1.01	14.45	0.87	13.22	1.05	17.04	0.94	13.52	1.09	14.89	0.91
ENSSSAG00000073983	e2f8	5.311E-01						2.293E-01			0.74	0.29	1.02	0.22	1.02	0.23	0.62	0.21	0.15	0.1	1.31	0.33	0.74	0.12
ENSSSAG00000024238		1.000E+00						1.000E+00			0.07	0.03	0.07	0.04	0.04	0.01	0.02	0.01	0.02	0.01	0.03	0.02	0.02	0.01
ENSSSAG00000073982		1.000E+00						1.000E+00			0	0	0	0	0.02	0.02	0	0	0	0	0	0	0	0
ENSSSAG00000024236		1.000E+00						1.000E+00			0	0	0	0	0	0	0	0	0	0	0	0	0	0
ENSSSAG00000002016	ptenb	1.000E+00						1.000E+00			0	0	0	0	0	0	0	0	0	0	0	0	0	0
ENSSSAG00000024230		1.000E+00						1.000E+00			0	0	0	0	0	0	0	0	0	0	0	0	0	0
ENSSSAG00000024232	U2	1.000E+00						1.000E+00			0	0	0	0	0	0	0	0	0	0	0	0	0	0
ENSSSAG00000073980		3.099E-02	24	9.18	6.83	1.30	0.19	4.013E-02	24	16	4.95	0.32	7.65	1.05	7.48	0.63	7.67	0.72	6.43	0.74	5.59	0.63	7.06	0.65
ENSSSAG00000007299		1.000E+00						1.000E+00			0	0	0	0	0	0	0	0	0	0	0	0	0	0
ENSSSAG00000073987		1.000E+00						1.000E+00			0	0	0	0	0	0	0	0	0	0	0	0	0	0
ENSSSAG00000073986	csrp3	1.000E+00						1.000E+00			0	0	0	0	0	0	0	0	0	0	0	0	0	0
ENSSSAG00000053899		1.000E+00						1.000E+00			0	0	0	0	0	0	0	0	0	0	0	0	0	0
ENSSSAG00000053898	OBTP	2.257E-01	24	7.42	12.88	1.11	0.09	2.834E-04	24	8	12.41	0.56	15	0.65	13.23	0.58	12.39	1.15	14.24	0.79	9.68	0.74	12.78	1.12
ENSSSAG00000080660	fbxo42	1.000E+00	24	16.00	22.01	1.59	0.07	1.771E-01	24	20	21.68	0.78	22.22	0.27	21.03	1.29	21.37	0.88	24.82	1.46	21.98	1.5	20.17	0.7
ENSSSAG00000007960	SLC5A7	1.000E+00						1.000E+00			0.42	0.15	0.58	0.15	0.29	0.1	0.84	0.35	0.35	0.13	0.52	0.18	0.34	0.22
ENSSSAG00000053893		1.000E+00						1.000E+00			0	0	0	0	0	0	0	0	0	0	0	0	0	0
ENSSSAG00000053892	cf125	7.101E-03	24	7.22	22.18	2.45	0.11	9.142E-06	24	12	22.96	1.38	24.69	1.69	25.02	1.23	23.38	2.07	21.02	1.14	17.91	1.02	19.5	0.62
ENSSSAG00000053891	MYO9B	1.000E+00	24	24.00	7.40	0.16	0.02	1.000E+00	24	24	7.96	0.66	6.18	0.86	7.11	0.98	8.17	0.96	6.44	0.52	8.26	0.82	7.81	0.98
ENSSSAG00000053890		5.311E-01	24	12.71	15.71	0.98	0.06	5.165E-02	24	20	14.02	0.83	14.86	0.61	14.72	1.4	16.75	0.66	18.01	0.91	14.2	1.27	16.45	0.72
ENSSSAG00000053897	HEM3	1.000E+00	24	10.00	3.55	0.10	0.03	1.000E+00	24	4	3.81	0.55	3.18	0.16	3.16	0.44	4.13	0.46	3.02	0.42	3.33	0.6	4.29	0.43
ENSSSAG00000053896	ets1	1.000E+00	24	22.28	2.24	0.24	0.11	8.335E-01	24	20	2.2	0.37	1.68	0.25	2.62	0.3	1.32	0.34	2.75	0.49	2.75	0.72	2.61	0.42
ENSSSAG00000053895		1.000E+00	24	10.67	8.64	0.45	0.05	5.863E-01	24	12	8.9	0.25	8.56	0.53	9.34	0.63	8.86	1.62	8.92	0.7	7.25	0.76	8.2	0.56
ENSSSAG00000053894	serpinf2a	1.411E-01	24	23.00	1.24	0.39	0.32	7.739E-03	24	24	0.88	0.2	1.16	0.33	0.81	0.27	0.86	0.27	1.06	0.34	2.37	0.33	1.89	0.35
ENSSSAG00000054818	toe1	1.000E+00	24	3.00	9.37	0.03	0.00	1.000E+00	24	8	11.39	0.72	10.15	0.8	9.42	0.73	8.74	0.94	9.2	0.65	8.99	0.32	7.69	0.9
ENSSSAG00000054819	rl1	1.000E+00	24	1.00	630.38	20.80	0.03	8.375E-02	24	8	632.06	35.44	695.75	34.33	596.82	14.93	579.03	9.84	684.6	11.43	586.6	10.39	657.86	18.56
ENSSSAG00000007968	cnbp	3.040E-01	24	3.57	95.15	2.58	0.03	1.516E-02	24	8	98.75	3.84	103.01	3.25	96.63	1.3	89.8	3.14	95.74	2.42	90.87	3.07	92.8	1.54
ENSSSAG00000039914		1.000E+00						1.000E+00			0.39	0.1	0.36	0.13	0.66	0.24	0.25	0.13	0.57	0.19	0.5	0.22	0.53	0.27
ENSSSAG00000054815	mmp2a	1.000E+00						1.000E+00			0	0	0	0	0	0	0	0	0	0	0	0	0	0
ENSSSAG00000047496		1.000E+00						1.000E+00			0	0	0	0	0	0	0	0	0	0	0	0	0	0
ENSSSAG00000047495	ccdc88b	9.743E-01	24	3.56	1.63	0.37	0.22	8.278E-01	24	4	1.42	0.18	1.44	0.33	1.61	0.36	1.28	0.41	1.56	0.43	1.8	0.25	2.52	0.37
ENSSSAG00000047492		1.000E+00						1.000E+00			0	0	0	0	0	0	0	0	0	0	0	0	0	0
ENSSSAG00000047493		7.986E-02	24	1.00	2.68	0.39	0.14	9.780E-03	24	4	3.16	0.38	2.37	0.13	2.55	0.31	2.31	0.32	2.59	0.39	2.72	0.51	3.41	0.25
ENSSSAG00000068538	rft1	3.221E-01	24	19.97	18.03	1.06	0.06	1.043E-02	24	24	18.45	0.82	16.43	0.56	16.67	0.79	19.01	1.6	18.25	1.49	19.84	0.81	18.07	0.83
ENSSSAG00000068539		7.255E-01	24	3.00	5.35	0.49	0.09	1.736E-01	24	8	5.97	0.56	6.06	0.73	5.44	0.55	5.34	0.47	4.52	0.38	5.08	0.38	5.4	0.62
ENSSSAG00000021773		1.000E+00						1.000E+00			0	0	0	0	0	0	0	0	0	0	0	0	0	0
ENSSSAG00000021771		1.000E+00						1.000E+00			0	0	0	0	0	0	0	0	0	0	0	0	0	0
ENSSSAG00000065017	olfml3a	1.000E+00						1.000E+00			0.1	0.1	0.06	0.06	0	0	0	0	0.1	0.06	0.23	0.15	0	0
ENSSSAG00000039466	zgc:114119	1.000E+00						1.000E+00			0.05	0.05	0	0	0.05	0.05	0	0	0	0	0	0	0	0
ENSSSAG00000039467	gns	1.000E+00	24	11.11	53.34	0.91	0.02	1.000E+00	24	4	55.73	1.75	54.62	1.45	51.94	1.69	52.33	1.52	54.74	2.12	51.21	1.35	53.68	2.11
ENSSSAG00000039464	rcan2	1.000E+00	24	13.34	8.00	0.17	0.02	8.561E-01	24	24	7.57	0.46	7.18	0.64	8.63	0.4	7.97	0.65	7.7	0.87	8.95	0.53	7.85	0.36
ENSSSAG00000039465	cnbpb	8.446E-03	24	2.00	19.25	1.80	0.09	6.073E-04	24	8	22.94	0.64	23.11	0.88	18.33	1.06	17.62	0.78	17.75	1.64	18.09	1.22	18.45	1.28
ENSSSAG00000039462		1.000E+00						1.000E+00			0	0	0	0	0	0	0	0	0	0	0	0	0	0
ENSSSAG00000039463	btbd6b	1.000E+00	24	0.00	11.22	0.78	0.07	1.380E-01	24	4	13.32	0.78	10.28	0.83	11.94	1.01	10.42	1.09	10.54	0.83	10.56	0.66	12.27	0.68
ENSSSAG00000039460		1.000E+00						1.000E+00			0	0	0	0	0	0	0	0	0	0	0	0	0	0
ENSSSAG00000039461	cnga4	1.000E+00						1.000E+00			0	0	0	0	0	0	0	0	0	0	0	0	0	0
ENSSSAG00000039468	atrxl	2.953E-01	24	10.66	27.65	1.69	0.06	1.281E-02	24	12	28.11	0.84	26.25	1.21	31.67	1.36	26.87	1.2	29.47	1.68	24.53	1.43	25.06	1.3
ENSSSAG00000039469		1.000E+00						1.000E+00			0	0	0	0	0	0	0	0	0	0	0	0	0	0
ENSSSAG00000031672		1.000E+00						1.000E+00			0	0	0	0	0	0	0	0	0	0	0	0	0	0
ENSSSAG00000023953	U5	1.000E+00						1.000E+00			0	0	0	0	0	0	0	0	0	0	0	0	0	0
ENSSSAG00000031670		1.000E+00						1.000E+00			0	0	0	0	0	0	0	0	0	0	0	0	0	0
ENSSSAG00000031677		1.000E+00						1.000E+00			0	0	0	0	0	0	0	0	0	0	0	0	0	0
ENSSSAG00000047726	atp2c1	1.000E+00	24	2.41	35.68	1.60	0.04	8.027E-02	24	24	34.92	1.29	35.52	1.1	36.22	1.58	35.43	2.34	31.9	2.07	39.55	1.21	37.54	0.79
ENSSSAG00000023956		1.000E+00						1.000E+00			0.21	0.05	0.24	0.08	0.3	0.08	0.13	0.1	0.2	0.07	0.3	0.11	0.09	0.03
ENSSSAG00000047728		1.000E+00						1.000E+00			0	0	0	0	0	0	0	0	0	0	0	0	0	0
ENSSSAG00000047729	igf1r	4.516E-01	24	20.00	10.10	0.14	0.01	8.070E-03	24	24	8.37	0.23	8.34	0.69	10.15	0.83	10.48	0.54	10.31	0.61	11.82	0.7	11.14	1.19
ENSSSAG00000009638	puraa	1.000E+00						1.000E+00			0	0	0	0	0	0	0	0	0	0	0	0	0	0
ENSSSAG00000031678		1.000E+00						1.000E+00			0	0	0	0	0	0	0	0	0	0	0	0	0	0
ENSSSAG00000004337	hoxb1aa	1.000E+00						1.000E+00			0	0	0	0	0	0	0	0	0	0	0	0	0	0
ENSSSAG00000065702	nim1k	1.365E-01	24	9.46	9.85	0.97	0.10	1.416E-02	24	12	8.38	0.55	9.73	0.44	11.35	0.58	9.39	0.3	10.74	1.09	9.23	0.47	9.4	0.57
ENSSSAG00000065703		1.000E+00						1.000E+00			0.04	0.04	0	0	0.04	0.04	0	0	0.03	0.03	0	0	0.1	0.1
ENSSSAG00000065700	si:dkey-283j8.1	3.412E-01	24	21.83	12.11	1.18	0.10	2.223E-02	24	24	11.72	1.39	11.28	1.48	11.92	0.71	9.9	1.26	12.68	1.27	15.18	1.43	13.11	0.83
ENSSSAG00000065701	epoa	1.000E+00						1.000E+00			0.22	0.14	0.59	0.13	0.38	0.19	0.31	0.13	0.69	0.23	0.74	0.23	0.57	0.18
ENSSSAG00000065706	creb3l3l	7.101E-03	24	1.00	159.76	11.24	0.07	1.663E-05	24	4	174.5	5.68	162.62	4.26	167.12	3.29	151	5.53	140.95	4.18	165	3.14	168	4.91
ENSSSAG00000065707	smim13	1.000E+00	24	3.00	2.24	0.16	0.07	5.532E-01	24	4	2.79	0.27	1.97	0.29	2.4	0.35	2.17	0.29	1.91	0.22	2.2	0.23	2.37	0.28
ENSSSAG00000065704	pop7	1.000E+00						1.000E+00			0	0	0	0	0	0	0	0	0	0	0	0	0	0
ENSSSAG00000065705		1.000E+00						1.000E+00			0	0	0	0	0	0	0.06	0.06	0	0	0	0	0	0
ENSSSAG00000060958		1.365E-01						1.405E-03			0.34	0.05	0.6	0.13	0.7	0.1	0.69	0.15	0.35	0.09	0.56	0.1	0.24	0.11
ENSSSAG00000047517		1.000E+00						1.000E+00			0	0	0	0	0	0	0	0	0	0	0	0	0	0
ENSSSAG00000065708	fnbp1a	1.000E+00	24	0.00	56.34	3.11	0.06	2.642E-01	24	4	60.4	2.38	57.7	8.43	52.7	6.82	62.81	7.2	44.99	5.86	55.4	7.32	63.47	5.47
ENSSSAG00000065709		1.000E+00						1.000E+00			0	0	0	0	0	0	0	0	0	0	0	0	0	0
ENSSSAG00000050812		1.000E+00						1.000E+00			0	0	0	0	0	0	0	0	0	0	0	0	0	0
ENSSSAG00000050813	nt5dc2	1.000E+00	24	12.71	17.29	0.77	0.04	1.000E+00	24	16	15.57	1.04	16.52	0.52	17.63	1.2	17.72	1.21	18.15	1.68	17.48	0.86	17.24	0.51
ENSSSAG00000050810	WRB	3.458E-03	24	5.09	26.69	2.51	0.09	3.988E-07	24	8	29.83	1.9	32.76	1.74	30.29	0.95	26.59	1.76	24.11	1.17	21.29	2.02	22.53	1.33
ENSSSAG00000050811	cdk17	6.135E-05	24	11.42	94.54	7.29	0.08	1.993E-06	24	16	83.41	0.63	87.97	2.8	101.38	3.85	102.61	2.23	92.76	1.92	95.79	3.16	90.68	2.7
ENSSSAG00000050816		1.000E+00						1.000E+00			0	0	0	0	0	0	0	0	0	0	0	0	0	0
ENSSSAG00000050817	rab5b	2.870E-02	24	22.39	16.25	1.44	0.09	1.978E-04	24	24	16.07	0.5	16.65	1	13.69	0.72	15.72	1.14	15.96	0.74	19.23	0.72	17.73	1.19
ENSSSAG00000050814		1.000E+00						1.000E+00			0	0	0	0	0	0	0	0	0	0	0	0	0	0
ENSSSAG00000050815	arhgap4a	1.000E+00	24	13.55	1.20	0.08	0.06	7.341E-01	24	24	0.85	0.4	0.9	0.14	1.26	0.45	1.56	0.17	0.85	0.21	1.58	0.18	1.33	0.17
ENSSSAG00000020424		1.000E+00						1.000E+00			0	0	0	0	0	0	0	0	0	0	0	0	0	0
ENSSSAG00000050818	MIR124-2	1.000E+00						1.000E+00			0	0	0	0	0	0	0	0	0	0	0	0	0	0
ENSSSAG00000050819	tbck	1.000E+00	24	17.74	31.19	0.91	0.03	1.000E+00	24	20	31.76	1.47	31.73	0.56	30.55	0.65	31.26	1.68	32.94	1.84	30.04	1.14	30.01	1.2
ENSSSAG00000020423		1.000E+00						1.000E+00			0	0	0	0	0	0	0	0	0	0	0	0	0	0
ENSSSAG00000064257	taf7	3.820E-04	24	10.49	91.44	7.47	0.08	1.776E-06	24	12	90.45	3.21	97.18	2.66	98.14	2.94	95.04	3.37	97.44	2.73	72.92	3.1	82.01	3.64
ENSSSAG00000064256	U7	1.000E+00						1.000E+00			0	0	0	0	0	0	0	0	0	0	0	0	0	0
ENSSSAG00000064255		1.000E+00						1.000E+00			0	0	0	0	0	0	0	0	0	0	0	0	0	0
ENSSSAG00000064254	tardbpl	1.000E+00	24	11.78	48.78	0.01	0.00	1.000E+00	24	16	49.05	0.93	46.47	1.87	49.8	1.79	49.69	1.08	47.12	1.73	49.18	1.97	50.16	1.84
ENSSSAG00000064253		1.000E+00						1.000E+00			0	0	0	0	0	0	0	0	0	0	0	0	0	0
ENSSSAG00000064252		1.000E+00						1.000E+00			0.38	0.2	0.35	0.16	0.12	0.08	0.28	0.18	0.15	0.09	0.32	0.15	0.42	0.23
ENSSSAG00000064251	hcls1	4.189E-02	24	1.00	17.15	2.20	0.13	5.444E-03	24	4	20.11	1.18	17.89	1.56	17.14	1.6	14.86	0.9	15.43	1.3	17.77	1.92	19	0.99
ENSSSAG00000064250		1.000E+00						1.000E+00			0	0	0.02	0.02	0.02	0.02	0.09	0.09	0.01	0.01	0.06	0.06	0.05	0.03
ENSSSAG00000015039	siva1	1.997E-01	24	5.23	15.46	0.83	0.05	8.529E-04	24	8	16.97	1.24	17.66	0.74	16.77	1.15	15.12	1.04	15.44	0.98	12.37	0.75	14.09	1.11
ENSSSAG00000064259	midn	1.000E+00	24	23.35	14.33	0.70	0.05	4.315E-01	24	8	11.22	0.94	17.72	1.18	13.03	1.51	12.03	0.72	15.43	0.72	15.82	0.96	15.72	1.24
ENSSSAG00000064258	dennd2a	9.162E-02	24	23.00	6.53	0.86	0.13	5.417E-03	24	24	6.83	0.55	6.72	0.5	5.69	0.39	6.22	0.93	5.43	0.3	8.48	0.66	7.2	0.9
ENSSSAG00000026867		1.000E+00						1.000E+00			0	0	0	0	0	0	0	0	0	0	0	0	0	0
ENSSSAG00000028979	NEDD8	3.458E-03	24	6.50	30.27	2.26	0.07	4.966E-05	24	12	31.74	0.85	33.23	2	33.36	1.46	30.09	1.11	28.66	0.87	26.45	1.03	28.03	1.94
ENSSSAG00000026863	U1	1.000E+00						1.000E+00			0	0	0	0	0	0	0	0	0	0	0	0	0	0
ENSSSAG00000073221	glcci1a	1.000E+00	24	21.00	28.56	0.06	0.00	1.000E+00	24	24	27.68	1.23	28.67	1.07	27.13	1.36	29.79	2.19	27.51	1.7	29.37	2.31	29.8	0.98
ENSSSAG00000042767		3.221E-01						3.308E-02			1.05	0.12	1.06	0.11	1.29	0.16	0.8	0.11	0.81	0.09	0.84	0.09	0.79	0.06
ENSSSAG00000074668	cntn3b	4.551E-03	24	14.43	38.90	3.70	0.10	1.062E-04	24	16	32.34	1.45	31.67	0.84	40.62	2.5	43.47	2.64	39.67	2.33	42.86	2.3	38.69	1.63
ENSSSAG00000046451	U5	1.000E+00						1.000E+00			0	0	0	0	0	0	0	0	0	0	0	0	0	0
ENSSSAG00000046450		1.000E+00						1.000E+00			0	0	0	0	0	0	0	0	0	0	0	0	0	0
ENSSSAG00000046453		1.000E+00						1.000E+00			0	0	0	0	0	0	0	0	0	0	0	0	0	0
ENSSSAG00000046452	kcnb2	1.000E+00						1.000E+00			0.08	0.08	0.06	0.06	0.04	0.04	0	0	0.12	0.12	0.18	0.09	0	0
ENSSSAG00000046455	col8a2	3.412E-01						9.213E-02			0.31	0.07	0.42	0.08	0.42	0.07	0.52	0.17	0.42	0.12	0.14	0.14	0.47	0.1
ENSSSAG00000046454	myo9b	1.000E+00	24	23.00	8.11	0.46	0.06	7.410E-01	24	24	8.09	0.68	7.73	0.41	7.73	1.07	7.93	1	7.6	0.8	9.06	0.38	9.08	0.54
ENSSSAG00000046457		1.000E+00						1.000E+00			0	0	0	0	0	0	0	0	0	0	0	0	0	0
ENSSSAG00000046456	srprb	3.822E-01	24	16.56	11.83	0.77	0.06	7.081E-02	24	20	11.31	0.94	10.38	0.54	11.85	1.02	12.34	0.6	12.16	0.78	12.85	0.56	11.62	0.85
ENSSSAG00000046459		2.457E-02	24	10.53	19.32	1.53	0.08	1.193E-04	24	12	20.92	1.51	19.28	1.42	21.79	0.85	20.48	0.83	19.53	1.28	15.45	0.69	16.41	0.8
ENSSSAG00000046458		1.000E+00						1.000E+00			0	0	0	0	0	0	0	0	0	0	0	0	0	0
ENSSSAG00000037539		1.000E+00						1.000E+00			0	0	0	0	0	0	0	0	0	0	0	0	0	0
ENSSSAG00000039282		1.000E+00						1.000E+00			0	0	0	0	0	0	0	0	0	0	0	0	0	0
ENSSSAG00000039283		1.000E+00						1.000E+00			0	0	0	0	0	0	0	0	0	0	0	0	0	0
ENSSSAG00000039280	dbx1b	1.000E+00	24	24.00	1.35	0.05	0.04	1.000E+00	24	4	1.19	0.15	1.28	0.32	1.14	0.17	1.42	0.26	1.37	0.26	1.34	0.24	1.72	0.18
ENSSSAG00000039281		1.000E+00						1.000E+00			0	0	0	0	0	0	0	0	0	0	0	0	0	0
ENSSSAG00000012432	U4	1.000E+00						1.000E+00			0	0	0	0	0	0	0	0	0	0	0	0	0	0
ENSSSAG00000039287		1.000E+00						1.000E+00			0	0	0	0	0	0	0	0	0	0	0	0	0	0
ENSSSAG00000039284		6.221E-01						1.000E+00			0.74	0.22	0.64	0.21	0.55	0.2	0.38	0.27	0.69	0.25	0.32	0.21	1.23	0.26
ENSSSAG00000039285		1.000E+00						1.000E+00			0	0	0	0	0	0	0	0	0	0	0	0	0	0
ENSSSAG00000039288		9.743E-01	24	14.12	37.38	2.47	0.07	4.413E-02	24	16	35.67	2.02	28.24	2.33	38.21	3.17	42.92	4.8	37.47	1.78	36.44	1.68	40.58	2.93
ENSSSAG00000039289		1.000E+00						1.000E+00			0	0	0	0	0	0	0	0	0	0	0	0	0	0
ENSSSAG00000077407	tapbp	1.000E+00	24	8.98	14.66	1.37	0.09	1.000E+00	24	12	11.85	1.48	16.69	2.57	14.9	1.38	16.14	2.42	12.44	1.4	15.7	1.49	13.96	2.11
ENSSSAG00000044270	Metazoa_SRP	1.000E+00						1.000E+00			0	0	0	0	0	0	0	0	0	0	0	0	0	0
ENSSSAG00000064165	smtlb	1.000E+00						1.000E+00			0	0	0	0	0	0	0	0	0	0	0	0	0	0
ENSSSAG00000041799	kmt5aa	4.043E-01	24	15.27	1.80	0.33	0.18	1.164E-01	24	20	1.69	0.3	1.51	0.28	1.75	0.2	1.83	0.32	2.43	0.21	1.5	0.23	1.64	0.21
ENSSSAG00000037288		1.000E+00						1.000E+00			0	0	0	0	0	0	0	0	0	0	0	0	0	0
ENSSSAG00000063705		1.000E+00						1.000E+00			0	0	0	0	0	0	0	0	0	0	0	0	0	0
ENSSSAG00000063706		1.463E-03	24	4.43	150.03	8.86	0.06	6.374E-06	24	8	159.65	5.42	165.6	4.42	154.92	2.17	150.9	5.38	137.89	5.99	138.12	3.61	146.68	5.64
ENSSSAG00000063707	trip4	1.000E+00	24	2.97	19.21	0.96	0.05	1.000E+00	24	8	18.83	0.92	20.36	0.42	18.28	1.1	18.81	1.2	19.49	1.07	18.12	1.02	21.29	0.73
ENSSSAG00000063700	svop	5.904E-01	24	14.44	44.48	1.90	0.04	7.663E-02	24	16	40.18	2.11	41.23	2.35	44.56	1.91	47.99	2.72	44.24	1.13	46.8	1.8	44.82	1.3
ENSSSAG00000063701		1.000E+00						1.000E+00			0	0	0.04	0.04	0	0	0	0	0	0	0	0	0	0
ENSSSAG00000063702	DVL1	3.607E-02	24	10.77	34.68	2.24	0.06	4.575E-03	24	12	35.42	2.01	34.84	1.43	37.32	1.79	35.49	1.8	37.07	1.63	29.85	1.41	30.61	0.89
ENSSSAG00000063703		1.000E+00						1.000E+00			0	0	0	0	0	0	0	0	0	0	0	0	0	0
ENSSSAG00000037280		1.000E+00						1.000E+00			0	0	0	0	0	0	0	0	0	0	0	0	0	0
ENSSSAG00000037281		1.000E+00						1.000E+00			0.59	0.16	0.82	0.19	0.86	0.21	0.71	0.24	0.94	0.36	0.58	0.18	0.44	0.16
ENSSSAG00000037282	U2	1.000E+00						1.000E+00			0	0	0	0	0	0	0	0	0	0	0	0	0	0
ENSSSAG00000063708		1.000E+00						1.000E+00			0	0	0	0	0	0	0	0	0	0	0	0	0	0
ENSSSAG00000063709		1.000E+00	24	0.47	15.98	0.60	0.04	9.303E-01	24	8	16.8	1	17.42	0.86	15.67	0.98	13.53	1.56	18.09	1.4	15.1	1.78	15.87	1.51
ENSSSAG00000067634		1.000E+00						1.000E+00			0	0	0	0	0	0	0	0	0	0	0	0	0	0
ENSSSAG00000067635		1.000E+00						1.000E+00			0	0	0	0	0	0	0	0	0	0	0	0	0	0
ENSSSAG00000067636		1.000E+00						1.000E+00			0	0	0	0	0	0	0	0	0	0	0	0	0	0
ENSSSAG00000067637		1.000E+00						1.000E+00			0	0	0	0	0	0	0	0	0	0	0	0	0	0
ENSSSAG00000067630	socs9	1.000E+00						1.000E+00			0	0	0	0	0	0	0	0	0	0	0	0	0	0
ENSSSAG00000067631		1.000E+00						1.000E+00			0	0	0	0	0	0	0	0	0	0	0	0	0	0
ENSSSAG00000075950	pid1	1.000E+00						1.000E+00			0	0	0	0	0	0	0	0	0	0	0	0	0	0
ENSSSAG00000067633		1.000E+00						1.000E+00			0	0	0	0	0	0	0	0	0	0	0	0	0	0
ENSSSAG00000067638	nrros	1.000E+00	24	4.00	5.18	0.11	0.02	3.887E-02	24	8	6.02	0.55	5.54	0.41	5.3	0.48	5.3	0.59	5.63	0.75	3.67	0.31	4.77	0.57
ENSSSAG00000067639		1.820E-01	24	23.00	1.81	0.40	0.22	2.745E-03	24	24	1.73	0.22	1.18	0.26	1.69	0.18	1.43	0.47	1.54	0.14	2.85	0.38	2.63	0.51
ENSSSAG00000075958	pitx3	1.000E+00						1.000E+00			0.11	0.11	0.17	0.17	0.09	0.09	0	0	0	0	0.03	0.03	0.08	0.08
ENSSSAG00000075959		1.000E+00						1.000E+00			0	0	0	0	0.14	0.09	0.05	0.05	0	0	0	0	0.13	0.08
ENSSSAG00000001278	xpo1a	1.000E+00	24	11.79	42.99	1.70	0.04	1.000E+00	24	12	44.52	0.79	40.44	1.66	46.06	2.78	44.59	2.7	42.63	0.99	41.31	1.36	39.67	2.57
ENSSSAG00000057769		1.000E+00						1.000E+00			0	0	0	0	0	0	0	0	0	0	0	0	0	0
ENSSSAG00000081309	C56	6.221E-01	24	5.00	59.07	0.43	0.01	6.372E-02	24	12	61.45	2.79	62.03	2.04	60.63	2.47	61.52	3.84	60.29	3.73	52.81	1.88	54.69	0.7
ENSSSAG00000001270		1.000E+00						1.000E+00			0	0	0	0	0	0	0	0	0	0	0	0	0	0
ENSSSAG00000006553	orai1b	1.000E+00	24	1.22	1.24	0.15	0.12	1.000E+00	24	24	1.46	0.19	1.23	0.13	1.43	0.21	1.22	0.17	0.71	0.25	1.57	0.32	1.22	0.12
ENSSSAG00000001272	tmem235b	1.000E+00						1.000E+00			0	0	0	0	0	0	0	0	0	0	0	0	0	0
ENSSSAG00000001273		1.000E+00						1.000E+00			0	0	0	0	0	0	0	0	0	0	0	0	0	0
ENSSSAG00000001274		4.642E-01						2.443E-01			0.32	0.12	0.39	0.13	1.11	0.34	0.65	0.21	0.63	0.1	0.76	0.28	0.39	0.22
ENSSSAG00000001275	si:ch211-195b15.7	1.000E+00	24	2.28	2.13	0.15	0.07	1.000E+00	24	4	2.16	0.4	2.13	0.26	2.27	0.83	1.97	0.47	2	0.28	2.15	0.68	2.37	0.43
ENSSSAG00000001276	grxcr1a	1.000E+00						1.000E+00			0	0	0.04	0.04	0	0	0.12	0.09	0	0	0	0	0	0
ENSSSAG00000001277	BIRC5	3.412E-01	24	7.86	7.39	0.84	0.11	4.438E-02	24	16	7.29	0.63	8.44	0.79	7.21	0.39	8.89	0.46	6.35	0.32	6.12	0.99	7.07	0.82
ENSSSAG00000005568	mthfd1l	1.000E+00	24	21.11	9.51	0.67	0.07	7.911E-01	24	8	10.14	0.53	11.22	0.95	8.64	0.79	8.66	0.57	9.81	0.75	9.79	0.8	8.78	0.63
ENSSSAG00000005569	mgat4c	3.933E-01	24	24.00	3.47	0.62	0.18	1.770E-01	24	4	4.01	0.46	3.69	0.57	3.28	0.61	2.74	0.23	3.06	0.46	4.22	0.25	3.9	0.58
ENSSSAG00000005560		4.854E-02	24	9.02	8.59	1.24	0.14	6.597E-03	24	12	7.08	0.49	9.7	0.73	10.06	0.45	8.24	1.45	9.1	0.74	7.28	0.85	7.78	0.66
ENSSSAG00000005561		1.000E+00						1.000E+00			0	0	0	0	0	0	0	0	0	0	0	0	0	0
ENSSSAG00000005562	si:dkey-191g9.5	9.287E-01	24	5.00	49.08	0.58	0.01	1.933E-02	24	8	52.33	3.44	55.58	3.33	49.12	2.91	49.89	2.87	52.95	2.99	39.86	4.14	43.71	2.18
ENSSSAG00000005563		1.000E+00						1.000E+00			0	0	0	0	0	0	0	0	0	0	0	0	0	0
ENSSSAG00000005564	serpinh2	1.000E+00						1.000E+00			0	0	0	0	0	0	0	0	0	0	0	0	0	0
ENSSSAG00000005565	glha2	1.000E+00						1.000E+00			0.11	0.09	0	0	0.03	0.03	0	0	0.03	0.03	0.1	0.07	0	0
ENSSSAG00000005566	scn2b	1.000E+00	24	12.92	22.14	0.95	0.04	6.050E-01	24	12	23.69	0.95	20.34	0.82	24	1.31	22.44	0.79	22.13	1.06	21.99	1.63	19.44	0.73
ENSSSAG00000005567		1.000E+00	24	0.00	14.21	0.27	0.02	4.348E-02	24	8	15.46	0.64	17.89	0.98	12.99	0.56	14.42	1.29	13.73	0.83	13.23	0.58	12.05	0.44
ENSSSAG00000049599		1.000E+00						1.000E+00			0	0	0	0	0	0	0	0	0	0	0	0	0	0
ENSSSAG00000068289		1.000E+00						1.000E+00			0.28	0.14	0.2	0.07	0.17	0.11	0.29	0.2	0.05	0.03	0.14	0.1	0.25	0.12
ENSSSAG00000081300		2.060E-01	24	2.34	1.08	0.33	0.30	8.952E-02	24	4	1.42	0.18	1.44	0.37	1.26	0.28	0.74	0.33	0.74	0.16	0.99	0.38	1.21	0.17
ENSSSAG00000081301		2.580E-05	24	11.39	22.61	2.56	0.11	1.822E-07	24	16	20.82	0.88	21.93	0.52	25.06	0.69	25.12	0.8	22.6	1.08	20.98	1.07	19.27	0.67
ENSSSAG00000061635		1.000E+00						1.000E+00			0	0	0	0	0	0	0	0	0	0	0	0	0	0
ENSSSAG00000061632	moxd1l	1.000E+00						1.000E+00			0.04	0.04	0.14	0.07	0.1	0.1	0.08	0.08	0.28	0.14	0.15	0.11	0.58	0.27
ENSSSAG00000061633		1.000E+00						1.000E+00			0	0	0	0	0	0	0	0	0	0	0	0	0	0
ENSSSAG00000004422		4.734E-04	24	22.14	21.50	3.41	0.16	5.911E-07	24	24	20.65	0.81	23.06	1.6	17.84	1.68	17.27	1.22	22.06	1.36	28.18	1.24	24.47	1.16
ENSSSAG00000081306		1.000E+00						1.000E+00			0	0	0	0	0	0	0	0	0	0	0	0	0	0
ENSSSAG00000003431	slc17a7a	1.763E-01	24	10.84	244.89	20.76	0.08	2.717E-02	24	16	246.35	16.17	229.39	12.37	272.8	22.3	255.35	8.62	263.51	18.54	198.51	14.59	228.54	4.56
ENSSSAG00000032632		1.000E+00	24	13.93	2.66	0.51	0.19	6.802E-01	24	20	1.66	0.6	3.51	0.4	2.54	0.76	2.11	0.54	4.34	1.07	2.1	0.76	1.89	0.68
ENSSSAG00000034123		1.000E+00						1.000E+00			0	0	0	0	0	0	0	0	0	0	0	0	0	0
ENSSSAG00000022198	U6	1.000E+00						1.000E+00			0	0	0	0	0	0	0	0	0	0	0	0	0	0
ENSSSAG00000003433		1.000E+00						1.000E+00			0	0	0	0	0	0	0	0	0	0	0	0	0	0
ENSSSAG00000004426	si:ch211-26b3.4	6.473E-02	24	17.97	43.67	4.26	0.10	2.745E-03	24	24	42.87	1.64	39.73	2.55	41.58	3.11	43.96	2.6	46.26	2.21	49.54	2.01	41.76	2.33
ENSSSAG00000003435		1.000E+00						1.000E+00			0	0	0	0	0	0	0	0	0	0	0	0	0	0
ENSSSAG00000004424	HoxB4aa	1.000E+00						1.000E+00			0.06	0.03	0.03	0.02	0	0	0.02	0.01	0.03	0.03	0.04	0.02	0.03	0.01
ENSSSAG00000025881	ssa-mir-3e-3	1.000E+00						1.000E+00			0	0	0	0	0	0	0	0	0	0	0	0	0	0
ENSSSAG00000025880		1.000E+00						1.000E+00			0	0	0	0	0	0	0	0	0	0	0	0	0	0
ENSSSAG00000004425		1.000E+00						1.000E+00			0.42	0.1	0.25	0.09	0.38	0.27	0.34	0.15	0.39	0.13	0.64	0.4	0.19	0.13
ENSSSAG00000075490		1.000E+00						1.000E+00			0	0	0	0	0	0	0	0	0	0	0	0	0	0
ENSSSAG00000025887		1.000E+00						1.000E+00			0	0	0	0	0	0	0	0	0	0	0	0	0	0
ENSSSAG00000074339	nlk	1.279E-01	24	18.96	16.67	1.21	0.07	2.645E-03	24	24	16.55	0.74	15.89	0.62	14.15	0.78	18.19	1.21	16.64	1.18	18.34	0.93	17.22	0.93
ENSSSAG00000004218	si:dkey-26i13.5	6.221E-01	24	10.75	9.73	0.59	0.06	4.571E-01	24	20	8.29	0.27	9.67	1.14	10.4	0.6	9.41	0.62	10.79	0.75	8.37	0.5	10.64	0.82
ENSSSAG00000068619	pank4	5.311E-01	24	14.11	20.47	0.81	0.04	4.130E-02	24	20	18.53	0.73	17.7	1.32	22.42	0.97	20.11	1.67	22.2	0.67	19.9	0.47	21.73	1.48
ENSSSAG00000068618	phactr3a	8.019E-01	24	7.03	16.75	0.54	0.03	8.070E-03	24	8	16.99	0.67	19.85	1.37	16.94	1.18	16.29	0.9	18.63	1.15	13.76	1.04	14.67	0.99
ENSSSAG00000004211	ggt7	9.162E-02	24	24.00	127.25	4.88	0.04	2.363E-02	24	4	133.51	2.99	125.36	5.92	124.05	4.81	122.58	2.78	126.74	2.51	129.69	2.2	133.7	5.6
ENSSSAG00000068612		1.000E+00	24	1.00	52.94	1.82	0.03	5.495E-01	24	24	53.2	1.25	53.15	2.37	52.53	2.39	49.87	2.25	52.61	2.74	55.93	2.4	55.05	1.89
ENSSSAG00000068611	3958	5.601E-01	24	3.56	3.51	0.59	0.17	5.863E-01	24	8	3.58	0.41	3.95	0.32	3.48	0.48	3.1	0.32	2.98	0.39	3.73	0.52	4.11	0.54
ENSSSAG00000004212		1.000E+00	24	24.00	1.44	0.21	0.14	1.268E-01	24	4	2.04	0.26	1.42	0.18	1.12	0.11	1.53	0.22	1.29	0.21	1.29	0.21	1.6	0.29
ENSSSAG00000068617		1.000E+00						1.000E+00			0.73	0.28	0.88	0.14	1.06	0.1	0.96	0.21	0.84	0.1	1	0.16	1.02	0.12
ENSSSAG00000068616	rab15	1.049E-01	24	1.00	7.59	0.93	0.12	2.625E-02	24	4	8.66	0.79	8.5	0.74	7.14	0.4	6.84	0.71	6.92	0.55	7.58	0.47	8.36	0.53
ENSSSAG00000074337	zdhhc5b	1.655E-01	24	10.86	38.64	2.57	0.07	1.324E-02	24	16	38.28	1.66	39.47	0.98	39.15	2.22	41.56	2.2	41.1	1.4	32.13	2.58	36.35	1.5
ENSSSAG00000068614	wu:fb59d1	1.000E+00						1.000E+00			0	0	0	0	0	0	0	0	0	0	0	0	0	0
ENSSSAG00000006554		2.124E-01	24	14.69	26.37	2.92	0.11	4.413E-02	24	16	20.99	2.38	20.88	2.4	26.05	2.48	30.22	2.84	28.36	3.2	28.41	1.38	27.44	2.05
ENSSSAG00000076799	si:dkey-32e6.6	1.000E+00						1.000E+00			0.35	0.12	0.19	0.11	0.07	0.07	0.21	0.1	0.35	0.22	0.34	0.15	0	0
ENSSSAG00000076798	pcxa	1.649E-02	24	21.24	88.59	5.95	0.07	5.198E-04	24	24	87.43	3.53	88.62	2.82	81.5	2.91	83.72	3.2	89.92	4.31	101.65	1.87	91.79	5.82
ENSSSAG00000076791		1.000E+00						1.000E+00			0	0	0	0	0	0	0	0	0	0	0	0	0	0
ENSSSAG00000076790		1.000E+00						1.000E+00			0.4	0.11	0.46	0.06	0.45	0.15	0.34	0.19	0.35	0.11	0.37	0.18	0.54	0.18
ENSSSAG00000076793		1.000E+00						1.000E+00			0	0	0	0	0	0	0	0	0	0	0	0	0	0
ENSSSAG00000076792		1.000E+00						1.000E+00			0	0	0	0	0	0	0	0	0	0	0	0	0	0
ENSSSAG00000076795	gtpbp2b	1.279E-01	24	6.58	8.23	1.55	0.19	3.156E-03	24	8	8.51	1.92	11.04	1.06	8.54	0.97	9.11	1.31	6.64	1.09	6.03	1.26	7.48	1.32
ENSSSAG00000076794		1.000E+00						1.000E+00			0.09	0.06	0.14	0.09	0	0	0.04	0.04	0	0	0	0	0	0
ENSSSAG00000076797	TRI16	1.000E+00	24	7.95	1.32	0.20	0.15	1.000E+00	24	8	1.11	0.15	1.86	0.45	1.35	0.21	1.39	0.32	0.98	0.21	1.3	0.4	1.13	0.27
ENSSSAG00000076796		1.000E+00	24	23.00	56.68	0.74	0.01	7.081E-02	24	24	55.82	1.17	54.03	1.91	52.81	1.66	60.75	2.45	53.45	1.96	60.41	2.37	60.17	2.1
ENSSSAG00000070829	agps	1.553E-01	24	13.29	25.74	1.86	0.07	6.455E-02	24	20	25.38	1.35	25.05	1.62	26.35	1.44	26.46	1.37	28.45	0.8	23.64	0.94	23.1	1.08
ENSSSAG00000018206		1.000E+00						1.000E+00			0	0	0	0	0	0	0	0	0	0	0	0	0	0
ENSSSAG00000032631		1.000E+00						1.000E+00			0	0	0	0	0	0	0	0	0	0	0	0	0	0
ENSSSAG00000070821		1.000E+00						1.000E+00			0	0	0	0	0	0	0	0	0	0	0	0	0	0
ENSSSAG00000070820	zgc:153115	1.000E+00	24	12.06	1.03	0.17	0.16	8.278E-01	24	16	0.71	0.18	0.92	0.19	0.96	0.1	1.36	0.17	1.07	0.26	0.89	0.1	1.12	0.17
ENSSSAG00000070823	mat1a	2.785E-01						2.511E-01			0.44	0.16	0.18	0.09	0.56	0.2	0.5	0.21	0.89	0.09	1.11	0.62	0.42	0.23
ENSSSAG00000070822	dnaja2b	5.220E-02	24	2.00	87.24	3.52	0.04	1.634E-02	24	8	93.39	1.84	96.82	3.22	84.1	2.3	84.53	1.68	85.41	2.95	83.17	3.07	86.31	2.61
ENSSSAG00000070825		1.000E+00						1.000E+00			0.79	0.21	0.81	0.22	0.8	0.09	1.33	0.29	0.62	0.19	1.09	0.43	0.81	0.3
ENSSSAG00000070824	vezf1b	6.895E-01	24	20.40	4.63	0.29	0.06	3.470E-02	24	24	4.05	0.35	3.76	0.4	4.23	0.33	4.41	0.6	5.24	0.47	5.44	0.69	5.45	0.43
ENSSSAG00000070827	zgc:55943	1.000E+00	24	6.00	10.77	0.66	0.06	1.000E+00	24	20	12.57	0.36	10.95	0.83	11.26	1.23	11.07	0.49	11.23	0.74	9.5	0.52	8.84	0.81
ENSSSAG00000070826		9.743E-01	24	19.96	8.59	0.55	0.06	9.902E-01	24	8	9.7	0.27	9.05	0.35	8.55	0.25	8.16	0.34	8.66	0.88	8.76	0.51	7.49	0.55
ENSSSAG00000070793	sntg2	1.553E-01	24	5.26	6.58	0.68	0.10	1.812E-02	24	12	7.14	0.65	7.56	0.38	7.72	0.65	6.08	0.9	5.82	0.48	5.97	0.39	5.89	0.39
ENSSSAG00000070792	gpc4	3.625E-03	24	24.00	5.60	1.51	0.27	6.592E-07	24	24	5.72	0.5	6.14	0.31	4.55	0.51	4.38	0.47	3.93	0.38	8.96	1.17	7.01	0.84
ENSSSAG00000070791	arvcfb	1.002E-02	24	21.09	47.84	1.84	0.04	6.002E-08	24	24	42.99	1.9	41.68	1.41	44.5	1.96	48.49	2.05	47.98	2.21	58.19	1.24	52.36	0.86
ENSSSAG00000070790	wsb1	9.091E-06	24	11.93	59.30	9.16	0.15	1.648E-06	24	16	51.18	2.24	51.92	1.61	66.54	2.53	68.66	3.96	62.53	2.2	52.77	1.97	52.37	2.85
ENSSSAG00000070797	myo9ab	3.345E-02	24	18.80	45.33	3.91	0.09	1.994E-03	24	24	45.69	2	43.66	1.34	41.56	1.71	46.95	1.67	46.24	2.04	51.2	2.09	42.8	1.76
ENSSSAG00000070796	zgc:15458	1.000E+00						1.000E+00			0.2	0.08	0.38	0.14	0.07	0.07	0	0	0.19	0.12	0.1	0.06	0.11	0.08
ENSSSAG00000070795	stox1	4.516E-01	24	12.12	1.74	0.36	0.20	2.717E-02	24	16	1.12	0.15	1.12	0.16	1.61	0.29	2.47	0.43	1.98	0.42	1.35	0.35	2.21	0.46
ENSSSAG00000070794	NAT5	1.000E+00	24	5.70	26.36	0.29	0.01	2.925E-01	24	8	27.17	0.71	28.53	1.3	26.91	0.82	25.55	1.68	27.89	1.59	24.48	0.99	23.94	1.51
ENSSSAG00000070799	gcat	1.000E+00						1.000E+00			0.04	0.04	0.2	0.09	0.14	0.11	0.19	0.09	0.08	0.05	0.28	0.09	0.28	0.07
ENSSSAG00000070798	ptk6b	1.000E+00						1.000E+00			0.29	0.05	0.19	0.11	0.27	0.03	0.11	0.05	0.24	0.09	0.19	0.09	0.06	0.04
ENSSSAG00000062941	si:ch211-189a15.5	1.000E+00						1.000E+00			0.89	0.17	0.93	0.24	0.79	0.15	0.82	0.21	0.82	0.23	0.7	0.15	0.67	0.15
ENSSSAG00000062940	RL32	1.457E-01	24	7.05	84.74	3.43	0.04	2.834E-04	24	8	87.55	3.07	95.07	4.38	89.24	2.69	81.86	4.67	89.55	3.37	71.77	1.54	77.2	3.47
ENSSSAG00000062943	nudt19	1.000E+00						1.000E+00			0.03	0.03	0	0	0	0	0	0	0	0	0	0	0	0
ENSSSAG00000062942	rab3gap2	2.457E-02	24	12.53	95.68	3.55	0.04	2.600E-03	24	12	93.01	0.64	96.84	3.95	98.74	0.82	97.34	2.03	98.53	2.12	91.74	2.28	90.01	1.66
ENSSSAG00000062945		1.000E+00						1.000E+00			0	0	0	0	0	0	0	0	0	0	0	0	0	0
ENSSSAG00000062944	mphosph8	3.512E-01	24	19.46	17.02	1.12	0.07	7.081E-02	24	24	16.84	0.92	17.41	0.88	16.32	0.86	15.89	0.96	17.62	1.09	19.3	0.56	16.2	0.78
ENSSSAG00000062947	tk2	1.000E+00	24	3.00	8.74	0.48	0.06	6.354E-01	24	4	10.25	0.73	7.88	0.64	9.44	0.34	8.4	0.71	7.59	0.96	8.96	0.86	9.02	0.91
ENSSSAG00000062946		1.000E+00						1.000E+00			0.09	0.07	0.05	0.03	0	0	0.11	0.05	0	0	0	0	0	0
ENSSSAG00000077446		5.955E-03	24	12.43	76.74	6.54	0.09	2.879E-04	24	20	64.36	2.03	71.02	2.26	78.07	2.98	81.19	2.45	85.37	4.76	74.19	2.28	76.49	2.85
ENSSSAG00000062948		1.000E+00	24	17.03	121.63	0.29	0.00	1.000E+00	24	20	108.23	6.38	126.8	10.19	116.79	7.54	126.18	9.04	128.53	7.02	121.35	6.09	123.47	7.11
ENSSSAG00000077444	psmb9-a	5.034E-01	24	5.96	19.17	3.00	0.16	1.067E-01	24	8	18.09	1.93	21.84	1.7	19.79	3.14	19.15	1.51	15.75	1.88	18.5	2.05	21.09	2.61
ENSSSAG00000077445		1.000E+00						1.000E+00			0.07	0.07	0.17	0.11	0.18	0.14	0.12	0.08	0.4	0.17	1.15	0.88	0.74	0.42
ENSSSAG00000077442	crygmx	1.000E+00						1.000E+00			0.11	0.07	0.1	0.1	0.07	0.07	0	0	0.06	0.06	0	0	0.13	0.13
ENSSSAG00000077443	mgll	2.457E-02	24	23.00	13.09	1.75	0.13	7.089E-05	24	24	10.77	1.32	11.31	0.8	10.85	0.66	12.75	1.48	10.6	0.71	20.38	0.47	16.7	0.68
ENSSSAG00000077440	cax2	1.000E+00	24	21.33	27.61	1.40	0.05	2.867E-01	24	8	29.85	1.94	29.94	1.36	26.99	1.28	25.73	1.7	27.54	1.58	28.42	0.82	25.89	0.83
ENSSSAG00000077441		1.000E+00						1.000E+00			0	0	0	0	0	0	0	0	0	0	0	0	0	0
ENSSSAG00000032637		1.000E+00						1.000E+00			0	0	0	0	0	0	0	0	0	0	0	0	0	0
ENSSSAG00000057726	sim1a	1.000E+00						1.000E+00			0.43	0.17	0.14	0.1	0.07	0.07	0.08	0.08	0.15	0.09	0.06	0.06	0.12	0.08
ENSSSAG00000057721	ckm1	1.000E+00						1.000E+00			0.28	0.13	0.72	0.23	0.04	0.04	0.52	0.31	0.19	0.14	0.9	0.29	0.64	0.41
ENSSSAG00000034160	ttc6	1.000E+00	24	8.90	1.81	0.01	0.01	1.000E+00	24	4	2	0.26	2	0.11	1.69	0.19	1.76	0.44	2.06	0.4	1.29	0.19	1.9	0.2
ENSSSAG00000057729		1.000E+00						1.000E+00			0	0	0	0	0	0	0	0	0	0	0	0	0	0
ENSSSAG00000034165	U5	1.000E+00						1.000E+00			0	0	0	0	0	0	0	0	0	0	0	0	0	0
ENSSSAG00000034167	U1	1.000E+00						1.000E+00			0	0	0	0	0	0	0	0	0	0	0	0	0	0
ENSSSAG00000018678	U6	1.000E+00						1.000E+00			0	0	0	0	0	0	0	0	0	0	0	0	0	0
ENSSSAG00000079518		1.000E+00						1.000E+00			0	0	0	0	0	0	0	0	0	0	0	0	0	0
ENSSSAG00000079519		1.000E+00						1.000E+00			0.65	0.12	0.65	0.2	0.76	0.15	0.94	0.21	0.67	0.14	0.45	0.2	0.97	0.22
ENSSSAG00000076650		1.000E+00						1.000E+00			0	0	0	0	0	0	0	0	0	0	0	0	0	0
ENSSSAG00000079512	SFMBT1	3.345E-02	24	13.15	35.91	2.51	0.07	1.227E-02	24	16	35.56	1.89	34.9	1.19	35.85	1.36	38.78	2.03	37.77	0.91	33.75	1.53	32.34	1.94
ENSSSAG00000079513	rchy1	1.279E-01	24	5.06	16.61	1.14	0.07	7.312E-05	24	8	16.67	0.68	21.13	1.12	15.95	1.12	16.44	1.18	16.8	1.59	13.9	0.85	15.64	0.39
ENSSSAG00000079510	GFOD1	1.000E+00	24	13.29	2.63	0.33	0.12	7.505E-01	24	12	2.69	0.29	2.15	0.29	3.13	0.38	2.61	0.24	2.8	0.58	2.79	0.33	1.92	0.39
ENSSSAG00000079511		5.904E-01	24	22.00	6.76	0.28	0.04	2.452E-02	24	24	5.46	0.65	5.49	0.73	5.54	0.61	7.38	1.5	6.57	0.55	8.66	1.03	8.41	0.92
ENSSSAG00000079516		1.000E+00						1.000E+00			0	0	0	0	0	0	0	0	0	0	0	0	0	0
ENSSSAG00000079517	kif1b	8.556E-02	24	22.00	503.91	20.63	0.04	1.854E-06	24	24	449.22	22.23	434.04	19.96	474.12	6.82	505.67	25.15	482.39	19.87	629.22	10.91	570.56	21.16
ENSSSAG00000079514		1.000E+00	24	4.57	3.33	0.37	0.11	4.597E-01	24	8	2.88	0.39	4.51	0.47	3.06	0.73	3.21	0.6	2.43	0.26	4.41	0.45	2.96	0.18
ENSSSAG00000079515	echs1	1.049E-01	24	3.79	111.12	2.85	0.03	5.215E-06	24	8	116.56	1.9	124.93	3.3	111.59	2.66	110.16	3.86	110.58	3.83	99.61	4.06	105.98	3.98
ENSSSAG00000053014	ssra	3.151E-03	24	1.00	39.85	9.93	0.25	1.418E-04	24	4	39.78	3.2	45.85	4.79	29.46	2.73	33.49	3.03	34.34	2.34	49.03	5.25	56.58	4.51
ENSSSAG00000046195	zgc:112496	1.000E+00						1.000E+00			0	0	0	0	0	0	0	0	0	0	0	0	0	0
ENSSSAG00000019158	U1	1.000E+00						1.000E+00			0	0	0	0	0	0	0	0	0	0	0	0	0	0
ENSSSAG00000019159	U4	1.000E+00						1.000E+00			0	0	0	0	0	0	0	0	0	0	0	0	0	0
ENSSSAG00000055599		1.000E+00						1.000E+00			0.04	0.04	0.06	0.06	0	0	0.04	0.04	0	0	0.06	0.06	0	0
ENSSSAG00000057099	rhebl1	4.043E-01	24	3.97	4.08	0.72	0.18	9.256E-02	24	24	3.9	0.61	3.87	0.27	4.32	0.35	3.62	0.42	3.22	0.84	4.87	0.6	5.17	0.42
ENSSSAG00000057098	EIF3K	2.124E-01	24	6.46	60.57	1.35	0.02	6.800E-03	24	12	64.44	4.06	64	4.91	65.73	3.4	61.46	4.16	65.15	3.44	49.72	3.07	53.28	1.58
ENSSSAG00000057097		1.000E+00						1.000E+00			0	0	0.04	0.04	0	0	0	0	0.09	0.09	0	0	0	0
ENSSSAG00000057096		1.000E+00						1.000E+00			0	0	0	0	0	0	0	0	0	0	0	0	0	0
ENSSSAG00000057095		1.000E+00						1.000E+00			0	0	0.14	0.14	0	0	0	0	0	0	0	0	0	0
ENSSSAG00000057094	pfkma	1.000E+00						1.000E+00			0.16	0.12	0.04	0.04	0	0	0.04	0.04	0.05	0.05	0	0	0	0
ENSSSAG00000057093	wdr9	9.203E-03	24	10.81	25.33	3.04	0.12	7.841E-05	24	16	24.5	1.53	25.6	1.88	26.53	1.22	29.16	1.43	26.54	2.28	20.46	1.14	21.6	1.24
ENSSSAG00000057092	fam199x	3.822E-01	24	13.15	41.98	1.89	0.04	1.947E-01	24	20	43.09	1.79	42.05	2.27	40.97	0.96	44.6	1.53	43.59	1.02	39.26	1.31	38.47	1.49
ENSSSAG00000057091	si:dkey-172j4.3	7.799E-05	24	20.44	106.31	13.71	0.13	1.192E-08	24	24	105.08	3.92	99.13	5.45	92.87	3.86	95.83	6.41	111.92	3.77	131.68	4.9	115.82	5.26
ENSSSAG00000057090	col5a2a	5.850E-04	24	23.00	11.75	3.60	0.31	9.377E-06	24	24	11.61	0.77	10.78	1	8.36	1.03	9.83	1.35	8.19	0.49	20.35	3.37	16.6	0.96
ENSSSAG00000075170		1.000E+00						1.000E+00			0	0	0	0	0	0	0	0	0	0	0	0	0	0
ENSSSAG00000075171	si:dkey-4c11.2	7.629E-01	24	4.68	14.83	0.32	0.02	2.026E-01	24	8	16.34	0.54	16.79	1.39	16.54	0.92	13.97	0.88	13.71	1.35	14.48	0.81	12.1	1.12
ENSSSAG00000075172		1.000E+00						1.000E+00			0	0	0	0	0	0	0	0	0	0	0	0	0	0
ENSSSAG00000075173		1.000E+00						1.000E+00			0	0	0	0	0	0	0	0	0	0	0	0	0	0
ENSSSAG00000075174		1.000E+00						1.000E+00			0	0	0	0	0	0	0	0	0	0	0	0	0	0
ENSSSAG00000075175		1.000E+00						1.000E+00			0	0	0	0	0	0	0	0	0	0	0	0	0	0
ENSSSAG00000075176	prune2	5.265E-04	24	8.77	129.24	8.07	0.06	5.588E-08	24	12	132.11	4.58	131.24	3.32	142.79	1.36	132.49	3.62	125.8	3.6	115.1	4.26	119.8	3.76
ENSSSAG00000075177		1.000E+00						1.000E+00			0	0	0	0	0	0	0	0	0	0	0	0	0	0
ENSSSAG00000075178	hspb11	3.319E-05	24	4.88	10.22	1.76	0.17	2.192E-08	24	8	12	1.18	13.05	0.73	12.34	0.89	9.2	0.44	8.55	0.76	7.85	0.43	9.1	0.31
ENSSSAG00000075179		1.000E+00						1.000E+00			0	0	0	0	0	0	0	0	0	0	0	0	0	0
ENSSSAG00000065534		1.000E+00						1.000E+00			0	0	0	0	0	0	0	0	0	0	0	0	0	0
ENSSSAG00000060549	ESRRG	8.222E-01	24	24.00	1.25	0.30	0.24	2.257E-01	24	4	1.17	0.38	1.08	0.31	1.01	0.22	0.97	0.27	1.26	0.37	1.46	0.15	2.09	0.27
ENSSSAG00000060548	raph1b	5.612E-02	24	17.03	21.69	1.14	0.05	1.337E-03	24	24	18.74	1.2	18.08	0.59	23.17	1.84	23.61	1.61	21.27	0.87	25.49	1.63	21.15	1.06
ENSSSAG00000060543	U2	1.000E+00						1.000E+00			0	0	0	0	0	0	0	0	0	0	0	0	0	0
ENSSSAG00000060542	prelid3a	1.457E-01	24	21.67	7.09	0.59	0.08	7.086E-03	24	24	7.68	0.61	5.93	0.24	6.41	0.35	7.11	0.44	7.22	0.71	7.99	0.68	7.73	0.63
ENSSSAG00000060540		9.743E-01						1.000E+00			0.21	0.11	0.11	0.06	0.14	0.07	0.1	0.02	0.1	0.05	0.17	0.08	0.39	0.11
ENSSSAG00000060546		9.203E-03	24	23.00	4.74	1.35	0.29	7.083E-04	24	24	4.21	0.36	3.83	0.45	3.33	0.38	3.59	0.39	4.55	0.65	7.08	1.26	7.94	1.01
ENSSSAG00000060545		1.000E+00	24	10.85	5.34	0.33	0.06	9.902E-01	24	16	5.32	0.64	4.94	0.5	5.66	0.42	5.83	0.56	5.3	0.45	4.78	0.44	5.22	0.39
ENSSSAG00000002219	adgrf3b	1.000E+00						1.000E+00			0	0	0	0	0	0	0	0	0	0	0	0	0	0
ENSSSAG00000067596	ttc16	1.000E+00	24	11.03	7.22	0.64	0.09	8.192E-01	24	16	6.97	0.67	6.23	0.55	7.8	0.86	8	0.84	7.38	0.95	6.97	1.17	6.59	0.67
ENSSSAG00000002217	emc1	2.867E-01	24	10.73	45.04	1.47	0.03	2.452E-02	24	8	46.42	0.66	46.38	1.36	45.52	2.02	47.14	1.33	45.95	1.2	39.15	1.67	43.37	1.86
ENSSSAG00000002216	srebf1	1.000E+00	24	18.53	33.20	1.07	0.03	1.521E-01	24	24	33.33	1.9	30.89	1.18	33.86	1.57	33.52	1.74	32.29	1.28	36.48	1.26	32.21	2.5
ENSSSAG00000002215		1.000E+00						1.000E+00			0	0	0	0	0	0	0	0	0	0	0.01	0.01	0	0
ENSSSAG00000002214	U7	1.000E+00						1.000E+00			0	0	0	0	0	0	0	0	0	0	0	0	0	0
ENSSSAG00000002213	mief1	4.516E-01	24	1.00	1.77	0.32	0.18	1.928E-01	24	4	1.76	0.18	1.72	0.12	1.61	0.26	1.32	0.37	1.85	0.4	1.99	0.38	2.48	0.36
ENSSSAG00000002212	fgf18a	7.824E-01						1.000E+00			0.04	0.04	0.18	0.09	0.13	0.08	0	0	0	0	0	0	0.04	0.04
ENSSSAG00000002211	si:dkey-13p1.4	1.000E+00						1.000E+00			0.39	0.11	0.09	0.07	0.26	0.09	0.28	0.09	0.11	0.07	0.23	0.11	0.21	0.11
ENSSSAG00000002210	iyd	1.000E+00						1.000E+00			0.18	0.11	0.25	0.13	0.22	0.14	0.14	0.09	0.2	0.2	0.5	0.39	0.4	0.24
ENSSSAG00000045718	cdo1	1.000E+00	24	20.79	5.99	0.39	0.06	9.902E-01	24	24	5.93	0.67	6.44	0.69	5.82	0.55	5.12	0.53	6.4	0.52	6.61	0.83	5.9	0.54
ENSSSAG00000062297		1.000E+00						1.000E+00			0	0	0	0	0	0	0	0	0	0	0	0	0	0
ENSSSAG00000021433		1.000E+00						1.000E+00			0	0	0	0	0	0	0	0	0	0	0	0	0	0
ENSSSAG00000062296		1.000E+00						1.000E+00			0	0	0	0	0	0	0	0	0	0	0	0	0	0
ENSSSAG00000074494	CH4	1.000E+00						1.000E+00			0	0	0	0	0	0	0	0	0	0	0	0	0	0
ENSSSAG00000074495	srgap2	1.000E+00	24	11.53	56.64	1.04	0.02	4.839E-01	24	12	54.38	2.43	50.73	2.64	61.1	2.04	57.2	2.49	54.77	2.33	57.91	0.97	59.35	2.72
ENSSSAG00000074496	tnr1a	6.920E-05	24	5.38	62.45	7.97	0.13	3.229E-07	24	12	68.55	2.27	67.75	2.23	71.91	2.28	61.42	1.84	51.54	2.6	55.78	3.66	61.46	2.33
ENSSSAG00000071469	hcn4	1.000E+00						1.000E+00			0.96	0.32	0.66	0.31	0.54	0.13	0.96	0.25	0.57	0.17	0.74	0.2	0.68	0.22
ENSSSAG00000074490	zmat4b	1.000E+00	24	15.59	8.34	1.06	0.13	7.911E-01	24	16	7.92	0.84	7.83	0.47	7.58	0.47	9.86	1.12	8.64	0.86	8.66	0.71	7.29	0.82
ENSSSAG00000074491	stx3	1.000E+00	24	8.21	5.54	0.52	0.09	1.000E+00	24	12	4.85	0.19	4.82	0.25	6.3	0.78	5.83	0.71	4.69	0.57	5.88	0.59	6.14	0.53
ENSSSAG00000074492	TM167	1.000E+00	24	10.28	9.63	0.56	0.06	7.776E-01	24	12	8.55	0.46	9.48	0.47	10.7	1.03	9.14	1.26	10.21	1.01	9.63	1.06	9.17	1.25
ENSSSAG00000074493	plekhg6	1.000E+00						1.000E+00			0.09	0.09	0.11	0.06	0.12	0.09	0.06	0.04	0.01	0.01	0.14	0.06	0	0
ENSSSAG00000071462		1.000E+00						1.000E+00			0	0	0.04	0.04	0.06	0.06	0.14	0.09	0.16	0.16	0.03	0.04	0	0
ENSSSAG00000071463		1.000E+00	24	13.18	1.19	0.04	0.04	1.000E+00	24	24	0.95	0.08	1.01	0.19	1.25	0.27	1.18	0.21	1.04	0.3	1.56	0.3	1.41	0.24
ENSSSAG00000071460	cln8	1.000E+00						1.000E+00			0	0	0	0	0	0	0	0	0	0	0	0	0	0
ENSSSAG00000071461		1.000E+00						1.000E+00			0.04	0.04	0	0	0.1	0.1	0	0	0	0	0	0	0	0
ENSSSAG00000074498		1.000E+00	24	3.31	3.44	0.45	0.13	1.000E+00	24	4	3.9	0.4	3.92	0.67	3.7	0.48	3.13	0.36	3.05	0.64	3.04	0.08	3.66	0.56
ENSSSAG00000071467	fbxo34	1.820E-01						2.124E-02			0.35	0.05	0.74	0.13	0.51	0.08	1.1	0.2	0.57	0.14	0.62	0.12	0.57	0.13
ENSSSAG00000071464	stx12	1.000E+00	24	12.34	45.46	1.76	0.04	3.804E-02	24	20	47.56	1.67	49.68	2.32	46.25	1.47	43.58	1.82	51.15	1.74	39.3	1.66	38.92	1.21
ENSSSAG00000071465	ppp1r14ab	1.000E+00	24	17.03	1.33	0.20	0.15	1.000E+00	24	20	1.31	0.27	1.84	0.32	0.87	0.11	1.38	0.13	1.59	0.18	1.34	0.36	0.96	0.14
ENSSSAG00000042723		1.000E+00						1.000E+00			0	0	0	0	0	0	0	0	0	0	0	0	0	0
ENSSSAG00000042722	mnat1	6.473E-02	24	8.96	13.27	1.10	0.08	4.575E-03	24	12	12.46	0.42	14.09	0.77	14.59	0.6	13.35	0.77	13.36	1.18	11.85	0.46	12.38	1.08
ENSSSAG00000042721	sowahab	1.000E+00						1.000E+00			0	0	0	0	0.04	0.04	0	0	0	0	0.03	0.03	0	0
ENSSSAG00000042720	htr4	1.000E+00						1.000E+00			0.05	0.03	0.1	0.05	0.15	0.05	0.11	0.08	0.07	0.07	0.38	0.1	0.24	0.09
ENSSSAG00000042727		1.000E+00						1.000E+00			0	0	0	0	0	0	0	0	0	0	0	0	0	0
ENSSSAG00000042726	srp68	5.311E-01	24	23.00	36.33	1.95	0.05	2.511E-01	24	24	36.94	1.23	34.4	1.98	34.65	1.3	36.08	2.51	33.73	2.17	40.82	2.71	39.55	1.73
ENSSSAG00000042725	acty	1.520E-02	24	23.00	51.33	4.06	0.08	2.298E-03	24	24	55.86	1.16	53.91	2.16	48.35	1.48	48.58	2.44	47.64	1.91	56.62	1.66	52.29	1.67
ENSSSAG00000042724	donson	1.000E+00	24	15.61	2.30	0.12	0.05	1.000E+00	24	20	2.46	0.26	2.11	0.23	2.04	0.25	2.61	0.34	2.27	0.48	2.25	0.49	2.31	0.37
ENSSSAG00000042729	fermt3b	8.847E-01	24	19.29	2.74	0.41	0.15	1.402E-01	24	20	2.32	0.24	3.01	0.37	2.02	0.26	2.3	0.27	3.66	0.56	3.1	0.42	2.88	0.43
ENSSSAG00000042728	cacng5b	8.847E-01	24	17.14	10.57	0.72	0.07	2.092E-01	24	20	7.67	1.02	8.87	1.12	10.74	1.7	10.95	1.49	12.25	1.9	12.19	1.28	11.15	1.42
ENSSSAG00000001281		1.000E+00						1.000E+00			0	0	0	0	0	0	0	0	0	0	0	0	0	0
ENSSSAG00000001280		1.000E+00	24	18.46	1.45	0.24	0.16	8.305E-02	24	24	1.51	0.39	1.06	0.15	1.43	0.26	1.49	0.3	1.44	0.28	1.89	0.16	1.37	0.27
ENSSSAG00000058374		8.847E-01	24	20.08	50.84	2.59	0.05	5.884E-01	24	24	53.15	0.76	52.03	3.86	49.94	1.31	49.62	4.51	50.03	1.13	56.1	2.03	46.36	1.07
ENSSSAG00000001283		1.000E+00						1.000E+00			0.06	0.06	0.07	0.07	0.09	0.09	0	0	0	0	0	0	0	0
ENSSSAG00000058370	cldn11a	4.981E-03	24	23.00	1.05	0.55	0.53	1.656E-04	24	24	0.93	0.32	0.73	0.1	0.66	0.18	0.58	0.14	0.65	0.11	2.33	0.4	2	0.34
ENSSSAG00000040475		1.000E+00						1.000E+00			0	0	0	0	0	0	0	0	0	0	0	0	0	0
ENSSSAG00000040474	tmem98	1.000E+00	24	22.00	2.06	0.18	0.09	2.925E-01	24	24	0.59	0.2	1.11	0.29	2.86	1.44	1.39	0.46	2.24	0.55	3.37	1.12	2.73	0.99
ENSSSAG00000040477		1.000E+00	24	12.84	1.11	0.06	0.05	6.787E-01	24	8	0.91	0.17	1.71	0.37	0.83	0.25	1.2	0.27	1.29	0.29	0.83	0.31	0.93	0.1
ENSSSAG00000040476	strada	1.000E+00	24	10.25	21.30	0.59	0.03	1.000E+00	24	4	24.08	0.54	21.35	0.86	22.16	0.45	19.6	0.74	22.48	1.69	20.06	1.34	19.86	0.58
ENSSSAG00000040471	ppdpfb	4.902E-01	24	18.92	213.82	10.42	0.05	7.478E-02	24	24	202.64	9.47	195.42	7.53	200.24	7.72	214.56	17.67	229.58	17.15	229.66	7.32	227.15	15.86
ENSSSAG00000040470	zgc:1358	1.000E+00	24	3.00	6.57	0.14	0.02	7.931E-01	24	8	7.06	0.47	7.26	0.34	6.18	0.19	6.98	0.39	6.66	0.38	5.75	0.71	5.97	0.69
ENSSSAG00000040473		1.000E+00						1.000E+00			0	0	0	0	0	0	0	0	0	0	0	0	0	0
ENSSSAG00000040472	actr1	1.000E+00	24	2.00	40.39	0.51	0.01	7.478E-02	24	8	42.26	0.72	44.2	1.81	40.72	2.15	36.98	2.14	43.51	2.87	36.59	2.19	38.9	2.64
ENSSSAG00000001285	shisa3	1.000E+00						1.000E+00			0.07	0.07	0.12	0.08	0	0	0.03	0.03	0.09	0.09	0.31	0.2	0.27	0.2
ENSSSAG00000040479	tssk6	1.000E+00						1.000E+00			0	0	0	0	0	0	0	0	0	0	0	0	0	0
ENSSSAG00000040478		1.000E+00						1.000E+00			0	0	0	0	0	0	0	0	0.09	0.09	0.1	0.1	0	0
ENSSSAG00000001284	usp7	1.000E+00	24	14.10	46.55	1.36	0.03	8.192E-01	24	16	44.38	2.56	43.59	0.8	47.19	1.09	48.72	2.45	47.55	2.01	45.48	1.92	47.75	1.46
ENSSSAG00000001287	fscn2b	1.000E+00						1.000E+00			0.11	0.08	0.04	0.04	0.04	0.04	0.16	0.1	0	0	0.04	0.04	0.04	0.04
ENSSSAG00000001286		1.000E+00						1.000E+00			0	0	0	0	0	0	0	0	0	0	0	0	0	0
ENSSSAG00000080709	fnbp1l	7.629E-01	24	10.04	36.07	2.12	0.06	8.952E-02	24	12	33.77	1.33	35.94	0.49	40.66	2.6	35.9	2.3	34.78	1.41	35.55	1.63	34.07	1.32
ENSSSAG00000080708		1.000E+00						1.000E+00			0	0	0	0	0	0	0	0	0	0	0	0	0	0
ENSSSAG00000080703	sptlc3	1.000E+00						1.000E+00			0	0	0	0	0	0	0	0	0	0	0	0	0	0
ENSSSAG00000080702	cyb561d1	1.000E+00						1.000E+00			0.41	0.19	0.37	0.26	0.1	0.1	0.15	0.15	0.22	0.16	0	0	0.35	0.23
ENSSSAG00000080701	capgb	1.365E-01	24	5.92	6.22	1.15	0.18	7.739E-03	24	8	6.26	0.55	7.94	0.84	6.81	1.32	6.79	0.91	4.82	0.7	5.25	0.47	5.66	0.62
ENSSSAG00000080700	CSRNP3	8.222E-01	24	20.99	5.98	0.28	0.05	1.067E-01	24	24	5.54	0.82	5.45	0.46	5.21	0.6	6.44	0.93	5.72	0.84	7.26	0.25	6.45	0.71
ENSSSAG00000080707	mpp7a	5.034E-01	24	14.40	3.20	0.40	0.13	1.907E-01	24	20	2.77	0.47	2.49	0.35	3.04	0.3	3.83	0.7	3.49	0.35	3.17	0.4	3.3	0.5
ENSSSAG00000080706	zbtb4	1.000E+00	24	21.00	10.05	0.35	0.03	3.774E-01	24	4	10.31	0.82	9.01	1.06	9.33	0.35	9.85	0.73	11.31	0.7	9.19	1.01	11.58	0.82
ENSSSAG00000080705	xirp2a	1.000E+00						1.000E+00			0.28	0.19	0.53	0.22	0.35	0.14	0.53	0.22	0.42	0.14	0.81	0.33	0.44	0.27
ENSSSAG00000080704	SERC1	1.365E-01	24	4.00	1059.74	9.35	0.01	4.443E-04	24	12	1130.94	15.86	1080.26	19.35	1118.78	23.46	1042.63	23.82	1049.49	28.15	984.05	12.17	1016.71	17.4
ENSSSAG00000002969		1.000E+00						1.000E+00			0	0	0	0	0	0	0	0	0	0	0	0	0	0
ENSSSAG00000002968	gskip	1.000E+00						1.000E+00			0	0	0	0	0	0	0	0	0	0	0	0	0	0
ENSSSAG00000002965		1.000E+00						1.000E+00			0.03	0.03	0.04	0.04	0.07	0.07	0.17	0.11	0.25	0.16	0.09	0.09	0.07	0.04
ENSSSAG00000002964		1.000E+00						1.000E+00			0	0	0	0	0	0	0	0	0	0	0	0	0	0
ENSSSAG00000002967	tgfbr2b	1.000E+00						1.000E+00			0.44	0.21	0.64	0.16	0.43	0.15	0.83	0.28	0.49	0.24	0.67	0.23	1.36	0.36
ENSSSAG00000002966	JUP	3.458E-03	24	23.00	47.95	2.66	0.06	7.089E-05	24	24	46.62	1.5	45.7	1.16	43.23	2.04	46.39	2.63	49.05	1.39	52.63	1.53	54.57	3.52
ENSSSAG00000002961	spi2	1.000E+00						1.000E+00			0	0	0	0	0	0	0	0	0	0	0	0	0	0
ENSSSAG00000002960	baiap2a	5.277E-06	24	23.00	13.92	2.95	0.21	2.289E-09	24	24	14.1	0.41	13.87	0.87	10.09	0.69	11.98	1.46	12.89	1.29	19.95	0.75	17.38	0.94
ENSSSAG00000002963	c1s	4.511E-02						6.724E-05			0.4	0.09	0.46	0.07	0.49	0.14	0.25	0.05	0.33	0.09	1.28	0.28	0.77	0.09
ENSSSAG00000002962		1.000E+00						1.000E+00			0	0	0	0	0	0	0	0	0	0	0.07	0.07	0	0
ENSSSAG00000048606	G19A	1.000E+00						1.000E+00			0	0	0	0	0	0	0	0	0	0	0	0	0	0
ENSSSAG00000048607	SNORD18	1.000E+00						1.000E+00			0	0	0	0	0	0	0	0	0	0	0	0	0	0
ENSSSAG00000048604		4.769E-01	24	5.33	7.79	5.31	0.68	3.001E-01	24	8	4.42	0.53	9.71	2.16	12.14	6.08	5.38	1.26	3.57	0.88	8.46	1.25	11.77	5.92
ENSSSAG00000048605	ATPF2	1.000E+00	24	10.62	21.74	0.04	0.00	1.000E+00	24	8	22.63	0.84	22.97	1.15	21.57	1.18	21.61	0.63	22.23	0.66	20.85	1.73	20.3	1.37
ENSSSAG00000048602	AK1A1	6.221E-01	24	2.00	21.32	0.90	0.04	1.843E-01	24	8	23.16	1.2	23.07	0.95	21.16	0.94	21	2.13	20.49	1.21	19.59	1.62	21.54	0.68
ENSSSAG00000059276	slc8a3	1.000E+00						1.000E+00			0	0	0	0	0	0	0	0	0	0	0	0	0	0
ENSSSAG00000048600		1.000E+00						1.000E+00			0	0	0	0	0	0	0	0	0	0	0	0	0	0
ENSSSAG00000048601		1.000E+00						1.000E+00			0	0	0	0	0	0	0	0	0	0	0	0	0	0
ENSSSAG00000048608		1.000E+00	24	18.99	1.51	0.40	0.27	1.000E+00	24	24	1.98	0.51	1.67	0.33	1.25	0.29	1.47	0.18	1.67	0.17	1.67	0.23	0.96	0.27
ENSSSAG00000048609		1.000E+00						1.000E+00			0	0	0	0	0	0	0	0	0	0	0	0	0	0
ENSSSAG00000032139	serbp1a	1.279E-01	24	10.75	252.19	5.52	0.02	5.417E-03	24	20	250.8	2.13	260.25	4.27	256.32	5.1	249.49	6.72	265.74	4.25	233.81	4.42	243.67	6.37
ENSSSAG00000032138		1.000E+00						1.000E+00			0	0	0	0	0	0	0	0	0	0	0	0	0	0
ENSSSAG00000032134		1.000E+00						1.000E+00			0	0	0	0	0	0	0	0	0	0	0	0	0	0
ENSSSAG00000043928	U7	1.000E+00						1.000E+00			0	0	0	0	0	0	0	0	0	0	0	0	0	0
ENSSSAG00000043929	SH3GL1	6.551E-01	24	21.00	308.33	1.60	0.01	3.913E-04	24	24	292.24	5.85	277.25	8.01	314.3	14.87	311.47	7.11	302.49	17.9	327.66	6.57	331.79	9.09
ENSSSAG00000043923	caprin2	1.000E+00	24	11.12	2.73	0.19	0.07	1.000E+00	24	4	3.39	0.6	2.67	0.28	2.63	0.24	2.6	0.34	2.76	0.41	2.57	0.48	2.68	0.38
ENSSSAG00000043927	PIK3R6	1.000E+00	24	3.75	3.91	0.31	0.08	1.309E-01	24	24	3.88	0.29	3.89	0.31	3.66	0.47	4.47	0.58	2.61	0.22	4.87	0.49	4.14	0.76
ENSSSAG00000043924	NT5C3B	4.189E-02	24	23.00	2.56	0.54	0.21	2.399E-03	24	24	2.78	0.31	2.17	0.25	2.33	0.32	2.06	0.33	2.18	0.33	3.86	0.4	3.06	0.47
ENSSSAG00000043925	rdh1	1.000E+00	24	23.00	5.80	0.64	0.11	4.455E-01	24	24	5.18	0.73	4.99	0.5	5.6	0.67	5.01	0.87	5.42	0.64	7.38	1.25	7.6	0.89
ENSSSAG00000058959		1.000E+00						1.000E+00			0	0	0	0	0	0	0	0	0	0	0	0	0	0
ENSSSAG00000075397	zgc:11566	1.000E+00						1.000E+00			0	0	0	0	0	0	0	0	0	0	0	0	0	0
ENSSSAG00000052419		1.000E+00						1.000E+00			0	0	0	0	0	0	0	0	0	0	0	0	0	0
ENSSSAG00000058953		1.000E+00						1.000E+00			0	0	0	0	0	0	0	0	0	0	0	0	0	0
ENSSSAG00000058950	COMTD1	1.000E+00	24	5.46	25.03	1.25	0.05	3.112E-01	24	8	23.85	1.92	29.11	1.99	26.51	1.78	22.45	2.57	23.95	1.33	26.7	3.04	22.82	1.72
ENSSSAG00000058957		1.000E+00						1.000E+00			0	0	0	0	0	0	0	0	0	0	0	0	0	0
ENSSSAG00000058955	sgk1	5.448E-03	24	19.33	28.28	1.20	0.04	1.349E-05	24	20	17.1	1.16	19.44	0.72	24.57	2.14	29.56	1.2	35.52	1.24	36.44	4.34	35.76	3.87
ENSSSAG00000058954	avpr2l	1.000E+00						1.000E+00			0.2	0.04	0.11	0.03	0.16	0.04	0.16	0.03	0.13	0.02	0.16	0.04	0.14	0.02
ENSSSAG00000045188	grhl2b	1.000E+00						1.000E+00			0.41	0.22	0.49	0.12	0.81	0.13	0.46	0.13	0.26	0.16	0.76	0.12	0.61	0.23
ENSSSAG00000045189	lonrf1	7.359E-05	24	17.75	14.51	2.99	0.21	1.132E-07	24	20	12.59	0.63	12.95	0.91	11.4	0.75	14.34	0.91	18.99	0.93	16.67	0.82	14.44	1.38
ENSSSAG00000078678		1.000E+00						1.000E+00			0.02	0.02	0.04	0.04	0.02	0.02	0	0	0	0	0.04	0.04	0.02	0.02
ENSSSAG00000078679		1.000E+00						1.000E+00			0	0	0	0	0	0	0	0	0	0	0	0	0	0
ENSSSAG00000078674	tafa4b	3.822E-01						1.000E+00			0.3	0.11	0.15	0.08	0.3	0.11	0.53	0.16	0.39	0.18	0.63	0.22	0.13	0.08
ENSSSAG00000045183	thbd	1.000E+00						1.000E+00			0	0	0	0	0	0	0	0	0	0	0	0	0	0
ENSSSAG00000078676	tank	1.000E+00	24	21.27	1.49	0.23	0.15	1.000E+00	24	8	1.82	0.19	1.7	0.11	1.14	0.26	1.71	0.36	1.02	0.29	1.99	0.55	1.23	0.22
ENSSSAG00000078677		1.000E+00	24	21.00	5.53	0.08	0.01	1.000E+00	24	24	5.19	0.32	4.55	0.4	5.79	0.53	5.67	0.52	5.52	0.57	5.96	0.71	5.98	0.67
ENSSSAG00000045186		1.000E+00						1.000E+00			0	0	0	0	0	0	0	0	0	0	0	0	0	0
ENSSSAG00000045187	shfl	4.551E-03	24	23.00	2.21	0.66	0.30	1.656E-03	24	24	2.92	0.22	1.74	0.18	1.81	0.29	1.61	0.29	2.08	0.32	3.16	0.53	2.78	0.48
ENSSSAG00000045184	zeb1b	8.855E-04	24	12.90	31.46	3.98	0.13	1.720E-05	24	16	30.23	1.87	32.34	0.92	31.87	1.06	36.22	1.42	33.38	2.46	27.71	1.09	24.57	1.38
ENSSSAG00000078673	dkk1a	1.000E+00						1.000E+00			0.12	0.12	0	0	0.2	0.1	0.07	0.07	0	0	0	0	0	0
ENSSSAG00000059028	dgkg	8.781E-05	24	18.04	17.57	2.71	0.15	1.192E-08	24	20	11.76	0.87	12.95	0.6	14.89	0.68	18.39	1.93	23.73	1.95	21.32	1	19.96	0.77
ENSSSAG00000000188		1.000E+00	24	6.51	12.21	0.60	0.05	3.570E-01	24	8	12.41	0.88	12.82	0.93	12.01	0.96	13.32	1.28	10.34	0.91	12.24	1.03	12.24	1.59
ENSSSAG00000000185		1.000E+00						1.000E+00			0	0	0	0	0	0	0	0	0	0	0.1	0.07	0.12	0.12
ENSSSAG00000000184		2.985E-02						1.460E-03			0.83	0.19	1.07	0.15	1.15	0.22	1.38	0.21	0.9	0.32	0.48	0.16	0.47	0.11
ENSSSAG00000000187		1.000E+00						1.000E+00			0.24	0.15	0.34	0.18	0	0	0.37	0.2	0.2	0.2	0.28	0.2	0.2	0.14
ENSSSAG00000000186	htra1a	1.000E+00	24	22.71	16.63	0.48	0.03	7.996E-01	24	24	16.19	0.51	17.1	0.77	16.53	1.24	15.65	1.3	16.39	0.56	18.25	0.6	16.76	0.86
ENSSSAG00000000181	sema4ga	3.304E-03	24	22.96	5.74	1.05	0.18	2.212E-04	24	24	5.98	0.34	5.79	0.76	4.93	0.49	4.85	0.71	4.95	0.66	8.18	0.4	6.52	0.52
ENSSSAG00000000180	ssa-mir-122-2	1.000E+00						1.000E+00			0	0	0	0	0	0	0	0	0	0	0	0	0	0
ENSSSAG00000000183		1.000E+00	24	2.00	2.50	0.20	0.08	1.631E-01	24	4	3.11	0.34	2.59	0.34	2.46	0.11	2.58	0.27	2.05	0.18	2.41	0.11	2.51	0.23
ENSSSAG00000000182		1.000E+00						1.000E+00			0	0	0	0	0	0	0	0	0	0	0	0	0	0
ENSSSAG00000005601	arnt	2.656E-02	24	13.02	93.73	6.51	0.07	2.298E-03	24	20	92.02	2.38	91.15	3.38	94.04	4.52	101.68	3.61	98.9	3.32	85.64	1.58	86.41	2.79
ENSSSAG00000002749	RASGRP2	8.019E-01	24	23.00	7.76	0.42	0.05	1.067E-01	24	24	7.51	0.58	7.29	0.72	6.4	0.49	8.18	0.92	7.72	0.83	8.69	0.67	8.97	0.81
ENSSSAG00000041401		1.000E+00						1.000E+00			0	0	0	0	0	0	0	0	0.04	0.04	0.05	0.05	0	0
ENSSSAG00000000234		1.000E+00						1.000E+00			0	0	0	0	0	0	0	0	0	0	0	0	0	0
ENSSSAG00000005605		1.000E+00						1.000E+00			0	0	0	0	0	0	0	0	0	0	0	0	0	0
ENSSSAG00000000232		1.000E+00						1.000E+00			0.61	0.18	0.2	0.09	0.29	0.14	0.29	0.08	0.36	0.21	0.64	0.29	0.12	0.09
ENSSSAG00000041405	zgc:6644	1.000E+00	24	18.71	4.92	0.29	0.06	1.000E+00	24	20	5.42	0.67	4.89	0.23	4.94	0.41	4.82	0.72	5.17	0.49	4.81	0.67	4.47	0.34
ENSSSAG00000041404	cyba	6.895E-01	24	4.95	2.00	0.52	0.26	2.511E-01	24	8	2.19	0.53	2.16	0.42	2.16	0.18	1.92	0.23	1.21	0.24	2.01	0.41	2.45	0.55
ENSSSAG00000005609	scpp9	1.000E+00						1.000E+00			0	0	0	0	0	0	0	0	0	0	0	0	0	0
ENSSSAG00000005608		1.000E+00	24	23.00	12.69	0.56	0.04	9.281E-01	24	24	12.54	0.73	13.38	0.97	11.71	0.91	12.15	0.61	12.89	0.89	13.12	1.23	13.57	1.41
ENSSSAG00000041409		1.000E+00						1.000E+00			0.81	0.12	0.83	0.19	0.83	0.09	0.78	0.12	0.96	0.12	0.89	0.2	0.87	0.22
ENSSSAG00000041408	RNF213	1.121E-01	24	8.12	2.51	2.01	0.80	1.067E-01	24	12	0.91	0.27	2.28	0.83	5.37	2.6	2.25	0.71	2.18	1	0.64	0.3	2.86	0.92
ENSSSAG00000073916		1.000E+00						1.000E+00			0	0	0	0	0	0	0	0	0	0	0	0	0	0
ENSSSAG00000000239		1.000E+00						1.000E+00			0	0	0	0	0	0	0	0	0	0	0	0	0	0
ENSSSAG00000075399	RL35	2.204E-04	24	6.72	515.01	46.77	0.09	2.614E-08	24	12	518.61	14.84	566.94	26.7	560.73	9.58	507.46	24.61	511.3	13.05	429.18	9.29	502.12	16.84
ENSSSAG00000008400	U7	1.000E+00						1.000E+00			0	0	0	0	0	0	0	0	0	0	0	0	0	0
ENSSSAG00000008401		1.000E+00						1.000E+00			0	0	0	0	0	0	0	0	0	0	0	0	0	0
ENSSSAG00000008402	gabpa	1.198E-01	24	9.24	11.89	1.37	0.12	1.631E-01	24	12	10.69	0.93	12.05	0.63	12.94	0.91	13.54	0.58	10.66	1.02	11.16	0.83	11.17	1.4
ENSSSAG00000073917	PLD5	2.257E-01	24	15.49	1.35	0.23	0.17	6.398E-02	24	16	1.38	0.31	0.79	0.12	1	0.25	1.78	0.25	1.6	0.38	1.18	0.28	1.61	0.3
ENSSSAG00000079989		1.000E+00	24	10.29	28.36	0.68	0.02	1.000E+00	24	16	27.19	1.15	26.26	2.32	28.63	1.42	31	0.97	25.79	0.66	29.57	1.44	29.47	1.89
ENSSSAG00000008405		1.400E-02	24	19.84	14.50	1.62	0.11	7.776E-06	24	24	11.8	1.04	11.18	1.08	11.74	0.54	16.26	2.55	14.26	0.94	21.24	1.38	15.74	1.55
ENSSSAG00000008406		1.000E+00	24	10.67	17.69	0.48	0.03	2.092E-01	24	12	18.38	1.01	17.29	0.41	19.22	0.91	17.24	0.65	18.43	1.44	15.36	0.8	17.47	1.6
ENSSSAG00000008407	fam18a	1.000E+00						1.000E+00			0.33	0.12	0.36	0.21	0.3	0.1	0.4	0.17	0.13	0.07	0.17	0.12	0.18	0.07
ENSSSAG00000079985	qki2	3.888E-02	24	1.00	27.71	3.24	0.12	1.379E-04	24	24	30.28	2.18	29.65	1.29	27.22	1.2	25.56	2.14	22.33	0.57	32.86	1.81	29.2	1.72
ENSSSAG00000079984	taok3b	5.311E-01	24	19.43	26.09	1.93	0.07	9.931E-02	24	20	26.46	1.81	28.15	0.92	23.8	0.57	23.88	1.7	27.8	1.75	27.85	0.75	25.41	1.03
ENSSSAG00000079987	HEPACAM	1.000E+00	24	8.68	53.20	1.60	0.03	1.000E+00	24	12	54.26	2.31	49.26	2.71	56.6	2.3	55.14	4.99	51.09	3.43	50.93	1.2	54.1	2.58
ENSSSAG00000079986	TLE5	1.760E-04	24	19.39	32.29	4.89	0.15	2.382E-08	24	20	28.19	1.21	27.15	1.73	24.58	1.41	32.48	4.07	40.23	2.46	38.74	1.36	36.41	1.51
ENSSSAG00000079981		1.000E+00						1.000E+00			0.02	0.02	0	0	0	0	0.1	0.08	0.03	0.03	0	0	0	0
ENSSSAG00000079980		1.000E+00						1.000E+00			0.13	0.08	0.03	0.03	0	0	0.08	0.05	0.15	0.09	0	0	0.16	0.1
ENSSSAG00000079983	ldb1a	9.805E-02	24	20.00	41.06	1.40	0.03	4.443E-04	24	20	35.4	2.29	31.92	1.39	42.83	1.85	42.13	2.68	45.64	1.8	42.2	1.87	46.61	2.99
ENSSSAG00000079982	PLPP2	1.553E-01						1.000E+00			0.55	0.18	0.06	0.06	0.23	0.11	0.06	0.06	0.2	0.14	1.08	0.58	0.5	0.12
ENSSSAG00000078586	U7	1.000E+00						1.000E+00			0	0	0	0	0	0	0	0	0	0	0	0	0	0
ENSSSAG00000007993		1.000E+00						1.000E+00			0	0	0	0	0	0	0	0	0	0	0	0	0	0
ENSSSAG00000078584	nlgn3b	1.049E-01	24	24.00	14.78	1.34	0.09	5.839E-02	24	24	15.88	0.78	14.89	0.63	14.15	0.66	13.32	0.89	14.16	0.96	16.22	0.98	16.17	1.46
ENSSSAG00000078585	srfb	3.221E-01	24	8.20	7.51	0.57	0.08	2.625E-02	24	12	6.79	0.31	8.2	0.71	8.55	0.4	6.83	0.77	8.73	0.83	6.85	0.4	6.32	0.61
ENSSSAG00000078582		1.000E+00						1.000E+00			0	0	0	0	0	0	0	0	0	0	0	0	0	0
ENSSSAG00000078583	CDHR1	1.000E+00	24	20.25	1.62	0.11	0.07	1.000E+00	24	24	1.7	0.23	1.35	0.34	2.11	0.59	1.14	0.18	1.89	0.46	2.05	0.44	1.17	0.24
ENSSSAG00000078580		1.000E+00						1.000E+00			0	0	0	0	0	0	0	0	0	0	0	0	0	0
ENSSSAG00000007992	klf12a	1.000E+00						1.000E+00			0.13	0.13	0.15	0.07	0	0	0.14	0.14	0	0	0	0	0.21	0.15
ENSSSAG00000007991	pparg	1.000E+00	24	18.13	1.28	0.17	0.13	1.000E+00	24	20	0.87	0.26	1.51	0.29	1.02	0.12	1.09	0.34	1.68	0.27	1.65	0.36	1.17	0.19
ENSSSAG00000078588		2.159E-03	24	12.91	15.46	2.07	0.13	5.829E-05	24	20	13.39	1.29	15.17	0.71	17	1.41	16.52	0.58	16.97	0.83	14.72	1.26	12.41	0.75
ENSSSAG00000078589	kbtbd8	7.075E-01	24	19.79	2.16	0.35	0.16	3.197E-01	24	24	2.42	0.3	1.71	0.36	1.93	0.3	2.05	0.26	2.43	0.4	2.42	0.26	2.32	0.23
ENSSSAG00000007990		4.854E-02	24	23.00	5.13	0.46	0.09	5.966E-03	24	24	4.72	0.46	4.78	0.46	4.6	0.66	4.9	0.79	4.63	0.25	6.87	0.12	5.84	0.42
ENSSSAG00000002745		1.000E+00	24	23.00	1.10	0.40	0.36	1.000E+00	24	24	1.47	0.52	0.69	0.33	0.65	0.33	1.14	0.29	0.67	0.33	1.74	0.66	1.71	0.65
ENSSSAG00000007996		1.000E+00						1.000E+00			0.01	0.01	0.01	0.01	0.01	0.01	0.02	0.01	0.01	0.01	0.02	0.01	0.02	0.01
ENSSSAG00000007995	dnal1	4.511E-02	24	5.50	56.54	0.86	0.02	1.415E-04	24	12	62.71	1.35	61.6	1.5	63.49	1.73	57	2.91	56.07	2.98	48.11	2.02	46.95	1.81
ENSSSAG00000002746	ppfia3	1.000E+00	24	17.99	14.06	0.83	0.06	7.318E-01	24	24	13.46	0.63	13.95	0.49	14.07	0.51	13.01	1.12	15.67	0.92	14.98	0.91	13.31	0.76
ENSSSAG00000002258	ythdf2	1.000E+00	24	2.18	12.40	0.23	0.02	1.000E+00	24	8	11.99	0.46	13.69	0.67	12.41	0.69	11.38	0.56	12.75	0.36	12.83	0.68	11.94	0.73
ENSSSAG00000059131		1.000E+00						1.000E+00			0	0	0	0	0	0	0	0	0	0	0	0	0	0
ENSSSAG00000033774	U1	1.000E+00						1.000E+00			0	0	0	0	0	0	0	0	0	0	0	0	0	0
ENSSSAG00000054209		1.000E+00	24	11.80	21.24	0.54	0.03	1.000E+00	24	20	20.68	0.25	20.49	1.17	21.93	1.56	21.95	2.01	21.21	2.14	20.27	0.82	21.58	1.29
ENSSSAG00000033777	RAP1GDS1	1.000E+00	24	12.75	110.44	0.79	0.01	1.000E+00	24	20	107.41	4.26	109.76	2.42	108.6	6.53	109.58	7.73	116.94	4.46	105.45	4.43	114.54	4.37
ENSSSAG00000049367	DOCK3	4.516E-01	24	10.36	68.23	3.32	0.05	5.465E-03	24	24	57.48	0.74	62.79	2.46	73.46	2.79	68.61	3.68	67.38	3.95	77.21	1.97	67.64	1.46
ENSSSAG00000052962		1.000E+00						1.000E+00			0	0	0	0	0	0	0	0	0	0	0	0	0	0
ENSSSAG00000052963		1.000E+00						1.000E+00			0	0	0	0	0	0	0	0	0	0	0	0	0	0
ENSSSAG00000081429	ssa-mir-26a-2	1.000E+00						1.000E+00			0	0	0	0	0	0	0	0	0	0	0	0	0	0
ENSSSAG00000081428		1.000E+00						1.000E+00			0	0	0	0	0	0	0	0	0	0	0	0	0	0
ENSSSAG00000052966	dnajc14	1.000E+00	24	8.03	6.26	0.14	0.02	1.000E+00	24	12	6.25	0.63	6.09	0.35	6.72	0.24	5.41	0.69	6.23	0.47	6.67	1.02	6.48	1.15
ENSSSAG00000052967	si:ch211-167j9.5	1.000E+00						1.000E+00			0.1	0.06	0.08	0.05	0.12	0.08	0	0	0	0	0.26	0.17	0	0
ENSSSAG00000081425	rbp4l	1.000E+00						1.000E+00			0.26	0.13	0.2	0.1	0.42	0.22	0.48	0.17	0.53	0.24	0.19	0.15	0.8	0.26
ENSSSAG00000081424	CTDS2	1.000E+00	24	24.00	12.71	0.16	0.01	1.000E+00	24	24	12.42	0.96	12.93	0.64	12.52	0.49	12.48	0.83	12.76	0.93	12.84	1.01	13.16	0.65
ENSSSAG00000081427	coq1b	5.904E-01	24	15.67	3.95	0.48	0.12	1.501E-01	24	20	3.28	0.17	3.32	0.34	4.29	0.39	3.85	0.71	4.83	0.61	4.03	0.56	3.8	0.53
ENSSSAG00000081426	adra2b	1.000E+00						1.000E+00			0.03	0.03	0.04	0.03	0	0	0	0	0.02	0.02	0	0	0	0
ENSSSAG00000081421		8.847E-01	24	7.24	67.99	2.42	0.04	2.459E-01	24	12	67.32	1.52	71.19	2.98	71.05	2.49	68.64	3.22	64.09	1.33	68.06	2.69	64.8	2.82
ENSSSAG00000081420	ccd16	1.000E+00						1.000E+00			0	0	0	0	0	0	0	0	0	0	0	0	0	0
ENSSSAG00000081423	sf3b1	1.354E-05	24	11.87	1185.44	159.52	0.13	4.459E-09	24	16	1085.35	32.77	1141.96	37.04	1297.4	34.79	1316.13	43.23	1301.05	45.05	977.95	33.11	1018.78	26.19
ENSSSAG00000081422		1.000E+00	24	3.00	33.46	0.70	0.02	4.299E-02	24	4	36.88	2.01	34.78	1.64	33.04	1.12	33.24	0.72	34.15	1.71	28.65	1.2	34	1.25
ENSSSAG00000043456	mttp	1.000E+00						1.000E+00			0.53	0.15	0.63	0.34	0.81	0.21	0.65	0.22	0.42	0.2	0.7	0.17	0.4	0.12
ENSSSAG00000000888		1.000E+00						1.000E+00			1.03	0.17	0.43	0.14	1.15	0.14	0.59	0.28	0.78	0.15	0.84	0.12	0.79	0.18
ENSSSAG00000043454	micall2a	5.311E-01	24	23.00	5.54	0.59	0.11	1.576E-01	24	4	5.6	0.39	4.65	0.53	4.93	0.56	5.1	0.43	5.68	0.72	6.29	0.75	7.12	0.81
ENSSSAG00000047126		9.162E-02	24	7.88	95.63	13.55	0.14	2.384E-03	24	8	87.76	11.07	108.25	8.08	98.17	9.37	105.33	7.63	88.94	8.16	74.46	6.93	100.08	8.21
ENSSSAG00000000174	ckmt2	9.067E-01	24	1.00	3.07	0.50	0.16	5.814E-01	24	4	3.54	0.56	3.21	0.7	3.04	0.56	2.72	0.54	2.47	0.36	3.41	0.54	3.6	0.54
ENSSSAG00000003766	tmem187	1.000E+00						1.000E+00			0	0	0	0	0	0	0	0	0	0	0	0	0	0
ENSSSAG00000043455	ctdsp1	1.085E-01						1.000E+00			0.22	0.07	0.29	0.15	0.16	0.09	0.07	0.07	0.09	0.06	0.36	0.19	0.44	0.11
ENSSSAG00000003760	zbtb25	1.000E+00						1.000E+00			0.63	0.17	0.5	0.12	0.63	0.08	0.94	0.2	0.48	0.07	0.93	0.24	0.66	0.23
ENSSSAG00000003761		1.000E+00						3.586E-01			0.76	0.16	0.65	0.05	0.43	0.09	0.97	0.19	0.65	0.12	0.41	0.14	0.56	0.15
ENSSSAG00000003762	trpc7b	1.000E+00	24	19.37	1.00	0.15	0.15	8.619E-01	24	24	0.55	0.18	1.01	0.36	0.66	0.17	1	0.28	1.25	0.3	1.57	0.41	1.02	0.25
ENSSSAG00000059076	ccdc115	9.743E-01	24	7.50	16.78	0.47	0.03	2.092E-01	24	12	17.25	0.74	17.64	0.64	18.38	0.61	16.43	1.21	18.24	1.6	15.11	1.24	14.24	1.12
ENSSSAG00000043452		1.000E+00						1.000E+00			0	0	0	0	0	0	0	0	0	0	0	0	0	0
ENSSSAG00000003768	lrrtm1	1.000E+00						1.000E+00			0	0	0	0	0	0	0	0	0	0	0	0	0	0
ENSSSAG00000003769		1.000E+00						1.000E+00			0	0	0	0	0	0	0	0	0	0	0	0	0	0
ENSSSAG00000075132	setd8	1.000E+00	24	20.50	3.26	0.19	0.06	1.000E+00	24	4	3.68	0.34	3.23	0.36	3	0.71	3.43	0.46	3	0.25	3.32	0.37	3.26	0.33
ENSSSAG00000062370	U6	1.000E+00						1.000E+00			0	0	0	0	0	0	0	0	0	0	0	0	0	0
ENSSSAG00000017138	hba	1.000E+00	24	24.00	111.37	15.71	0.14	1.000E+00	24	4	157.05	37.43	103.47	20.12	99.53	22.84	112.57	26.34	90.69	17.32	117.69	17.56	114.27	34.25
ENSSSAG00000001138		1.000E+00						1.000E+00			0	0	0	0	0	0	0	0	0	0	0	0	0	0
ENSSSAG00000059071		1.000E+00						1.000E+00			0	0	0.06	0.06	0.08	0.08	0.25	0.16	0.1	0.07	0	0	0.11	0.11
ENSSSAG00000012320	exoc3l2a	1.000E+00						1.000E+00			0.74	0.22	0.5	0.2	0.38	0.13	0.64	0.22	0.76	0.25	1.18	0.53	0.48	0.22
ENSSSAG00000059070	U5	1.000E+00						1.000E+00			0	0	0	0	0	0	0	0	0	0	0	0	0	0
ENSSSAG00000059135	RAI2	1.000E+00	24	12.27	2.24	0.10	0.05	1.000E+00	24	12	2.08	0.17	1.96	0.22	2.27	0.26	2.46	0.41	2.13	0.26	2.42	0.58	2.23	0.37
ENSSSAG00000062377	U2	1.000E+00						1.000E+00			0	0	0	0	0	0	0	0	0	0	0	0	0	0
ENSSSAG00000034201		1.000E+00						1.000E+00			0	0	0	0	0	0	0	0	0	0	0	0	0	0
ENSSSAG00000043975		1.000E+00						1.000E+00			0	0	0	0	0	0	0	0	0	0	0	0	0	0
ENSSSAG00000067218	mfsd9	1.000E+00	24	10.34	1.08	0.16	0.15	1.000E+00	24	16	0.9	0.15	0.89	0.45	1.18	0.15	1.53	0.21	0.66	0.21	1.4	0.21	0.88	0.22
ENSSSAG00000034205	U1	1.000E+00						1.000E+00			0	0	0	0	0	0	0	0	0	0	0	0	0	0
ENSSSAG00000043974	ipo8	2.870E-02	24	17.39	37.28	1.11	0.03	5.284E-04	24	24	29.36	1.13	33.87	1.95	37	1.96	38.27	0.75	41.43	0.88	41.3	2.27	39.56	2.96
ENSSSAG00000067317		1.000E+00						1.000E+00			0	0	0	0	0	0	0	0	0	0	0	0	0	0
ENSSSAG00000064015	PHP14	1.186E-02	24	6.66	13.65	1.34	0.10	1.349E-05	24	12	15.32	1.01	15.28	0.84	16.4	0.75	14.17	1.55	13.21	0.93	10.15	0.86	10.75	0.46
ENSSSAG00000077213	atf1	1.365E-01	24	8.63	16.80	1.47	0.09	5.228E-03	24	12	16.27	1.25	18.29	0.92	18.24	1.33	17.06	1.16	17.59	2.01	14.01	0.92	15.17	0.83
ENSSSAG00000064017	itga5	1.000E+00	24	18.83	3.39	0.13	0.04	1.000E+00	24	24	2.5	0.35	3.37	0.51	3.03	0.12	3.04	0.42	4.12	0.98	3.92	0.6	3.78	0.66
ENSSSAG00000064016	si:ch211-286o17.1	1.000E+00						1.000E+00			0.04	0.04	0.04	0.04	0.08	0.05	0.22	0.15	0	0	0.08	0.05	0	0
ENSSSAG00000064013		1.000E+00						1.000E+00			0	0	0	0	0	0	0	0	0	0	0	0	0	0
ENSSSAG00000001132	adra2db	1.000E+00						1.000E+00			0	0	0	0	0	0	0	0	0	0	0	0	0	0
ENSSSAG00000010783		1.000E+00						1.000E+00			0	0	0	0	0	0	0	0	0	0	0	0	0	0
ENSSSAG00000010786		1.000E+00						1.000E+00			0	0	0	0	0	0	0	0	0	0	0	0	0	0
ENSSSAG00000077211		1.000E+00						1.000E+00			0	0	0	0	0	0	0	0	0	0	0	0	0	0
ENSSSAG00000053611	asgrl1	1.000E+00						1.000E+00			0.04	0.04	0.05	0.05	0	0	0.29	0.29	0.13	0.13	0.21	0.18	0	0
ENSSSAG00000053610		1.186E-02	24	23.00	1.98	0.46	0.23	1.885E-03	24	24	2.04	0.18	2.1	0.36	1.38	0.31	1.9	0.2	1.44	0.12	2.98	0.32	2.5	0.34
ENSSSAG00000053613		1.000E+00	24	18.91	1.91	0.15	0.08	1.000E+00	24	24	1.52	0.14	1.72	0.36	1.87	0.27	1.64	0.39	2.06	0.17	2.59	0.54	1.98	0.21
ENSSSAG00000053612		1.000E+00						1.000E+00			0	0	0	0	0	0	0	0	0	0	0	0	0	0
ENSSSAG00000053615	tbpl1	1.000E+00	24	18.43	9.92	0.27	0.03	1.000E+00	24	24	9.37	0.48	10.53	0.31	9.41	0.77	9.91	0.72	9.77	0.93	11.12	0.83	9.35	0.52
ENSSSAG00000053614	rasgef1ba	4.516E-01	24	14.25	4.48	0.47	0.11	7.005E-02	24	16	3.1	0.43	3.53	0.28	4.53	0.58	5.26	0.6	4.89	0.64	4.53	0.47	5.13	0.45
ENSSSAG00000053617	cpne4b	1.000E+00	24	20.03	9.38	0.27	0.03	9.230E-01	24	24	9.01	1.52	8.22	1.31	10.09	2.42	8.39	0.71	10.04	1.25	10.45	0.84	9.61	1.4
ENSSSAG00000053616	ASF1B	3.607E-02	24	10.59	13.05	0.95	0.07	1.131E-03	24	16	13.14	0.36	12.96	0.59	13.84	0.61	14.37	0.6	12.83	0.74	11.29	0.38	12.01	0.85
ENSSSAG00000053619	ppp1r14c	1.000E+00						1.000E+00			0	0	0	0	0	0	0.09	0.09	0	0	0	0	0	0
ENSSSAG00000053618	urb1	8.425E-01	24	17.47	8.97	0.89	0.10	2.385E-02	24	4	9.89	0.65	7.5	0.45	7.83	0.78	9.73	0.66	9.08	0.68	9.18	0.76	9.44	0.37
ENSSSAG00000077216	myog	1.000E+00						1.000E+00			0	0	0.04	0.04	0	0	0	0	0	0	0	0	0	0
ENSSSAG00000077215		1.000E+00						1.000E+00			0	0	0	0	0	0	0	0	0	0	0	0	0	0
ENSSSAG00000066529	mtss1lb	3.458E-03	24	22.04	27.13	2.43	0.09	1.976E-05	24	24	26.27	1.71	25.01	1.58	24.97	1.25	25.59	1.53	25.63	1.1	35.42	0.36	29.14	0.83
ENSSSAG00000066528	sptssb	1.000E+00						1.000E+00			0	0	0	0	0	0	0	0	0	0	0	0	0	0
ENSSSAG00000066527		1.000E+00	24	17.51	2.84	0.47	0.17	1.268E-01	24	20	2.28	0.21	3.25	0.53	2.44	0.33	2.54	0.37	3.79	0.58	3.22	0.3	2.31	0.26
ENSSSAG00000066526	HoxB5bb	8.222E-01						1.000E+00			0.16	0.07	0.11	0.11	0.18	0.05	0.3	0.18	0.38	0.18	0.58	0.19	0.13	0.08
ENSSSAG00000066525	si:dkey-114l24.2	1.000E+00						1.000E+00			0	0	0	0	0	0	0	0	0	0	0	0	0	0
ENSSSAG00000077214		1.000E+00	24	3.00	28.50	0.39	0.01	1.521E-01	24	8	29.49	0.51	30.92	0.89	28.57	1.49	27.76	0.85	30.63	1.43	25.15	2.07	26.74	1.49
ENSSSAG00000066523	mybbp1a	1.000E+00	24	1.00	13.74	0.76	0.06	1.000E+00	24	4	15.02	1.1	14.6	0.62	13.23	1.03	13.53	0.75	12.43	2.1	14.46	0.76	13.62	1.42
ENSSSAG00000066522		1.000E+00						1.000E+00			0	0	0	0	0	0	0	0	0	0	0	0	0	0
ENSSSAG00000066521	hoxb6b	1.000E+00						1.000E+00			0.1	0.07	0.02	0.02	0.16	0.11	0.35	0.21	0.2	0.13	0.19	0.19	0.13	0.09
ENSSSAG00000066520	camk1b	1.365E-01	24	23.00	21.89	1.29	0.06	1.885E-03	24	24	21.12	0.87	20.68	1.02	21.09	1.29	21.97	2.6	18.52	1.44	27.67	0.96	23.41	0.46
ENSSSAG00000046297	KCNJ1	1.000E+00						1.000E+00			0	0	0	0	0	0	0	0	0	0	0	0	0	0
ENSSSAG00000046296	frem2b	1.655E-01	24	21.29	4.42	0.92	0.21	1.016E-02	24	24	5.15	0.72	4.47	0.55	3.98	0.39	3.99	0.43	3.22	0.56	6.72	0.58	4.08	0.62
ENSSSAG00000046295	znf319b	1.000E+00						1.000E+00			0	0	0	0	0	0	0	0	0	0	0	0	0	0
ENSSSAG00000046294	grpr	1.000E+00						1.000E+00			0	0	0	0	0	0	0	0	0	0	0	0	0	0
ENSSSAG00000046293		1.000E+00						1.000E+00			0.01	0.01	0.03	0.03	0.01	0.01	0.01	0.01	0.03	0.03	0.06	0.04	0.03	0.03
ENSSSAG00000046292		1.000E+00						1.000E+00			0	0	0	0	0	0	0	0	0	0	0	0	0	0
ENSSSAG00000046291		1.000E+00						1.000E+00			0.34	0.12	0.65	0.2	0.5	0.18	0.51	0.11	0.26	0.12	0.58	0.32	0.42	0.14
ENSSSAG00000046290		1.000E+00						1.000E+00			0	0	0	0	0	0	0	0	0	0	0	0	0	0
ENSSSAG00000067315	lim2.3	1.000E+00	24	10.47	2.09	0.31	0.15	1.000E+00	24	12	1.37	0.16	1.79	0.23	2.64	0.58	2.01	0.5	2.19	0.35	2.14	0.13	2.21	0.37
ENSSSAG00000046299	ACTA1	1.000E+00	24	5.00	10.53	0.33	0.03	1.000E+00	24	8	11.11	1.59	11.49	0.78	10.47	1.68	11.23	1.64	11.07	1.15	9	1.55	9.25	1.53
ENSSSAG00000008364	NTN4	1.000E+00						1.000E+00			0.03	0.03	0.03	0.03	0.06	0.06	0.08	0.08	0	0	0	0	0	0
ENSSSAG00000041197	zpld1	1.000E+00						1.000E+00			0.65	0.24	0.39	0.16	0.56	0.17	0.78	0.27	0.7	0.38	0.63	0.27	0.43	0.22
ENSSSAG00000054063		2.547E-01	24	20.00	1.83	0.05	0.03	7.086E-03	24	24	1.07	0.32	1.23	0.16	1.76	0.33	1.57	0.18	2.41	0.31	2.38	0.29	2.4	0.4
ENSSSAG00000054062	esyt3	1.000E+00						1.000E+00			0.53	0.14	0.42	0.15	0.13	0.06	0.35	0.16	0.45	0.18	0.31	0.14	0.49	0.14
ENSSSAG00000054061		1.000E+00						1.000E+00			0	0	0	0	0	0	0	0	0	0	0	0	0	0
ENSSSAG00000054060	pur9	5.034E-01	24	5.28	42.61	0.63	0.01	2.925E-01	24	8	43.18	1.51	44.89	1.12	44.33	1.36	41.42	0.78	41.64	1.66	42.67	1.52	40.28	2.22
ENSSSAG00000054067	angptl2b	1.000E+00	24	21.66	1.26	0.14	0.11	1.000E+00	24	24	1.55	0.25	1.3	0.2	1.22	0.14	1.17	0.21	1.19	0.29	1.37	0.21	1.16	0.24
ENSSSAG00000054066		1.000E+00						1.000E+00			0	0	0	0	0	0	0	0	0	0	0	0	0	0
ENSSSAG00000054065	slc35g2a	1.000E+00						1.000E+00			0.39	0.14	0.23	0.15	0.23	0.14	0.06	0.06	0.09	0.09	0.06	0.06	0.07	0.07
ENSSSAG00000054064	yif1a	1.000E+00	24	8.09	4.25	0.14	0.03	1.000E+00	24	16	4.84	0.52	3.73	0.44	4.93	0.5	4.54	0.31	3.72	0.27	4.05	0.41	3.86	0.44
ENSSSAG00000054069	akap17a	5.904E-01	24	9.13	12.67	0.94	0.07	1.301E-01	24	12	12.02	0.56	13.1	0.48	13.72	1.11	12.88	1.06	12.68	0.79	11.08	0.71	12.5	0.9
ENSSSAG00000054068	snx18	1.000E+00						1.000E+00			0.63	0.26	0.72	0.19	0.33	0.21	0.71	0.3	0.49	0.13	0.81	0.12	0.3	0.15
ENSSSAG00000013497	U6	1.000E+00						1.000E+00			0	0	0	0	0	0	0	0	0	0	0	0	0	0
ENSSSAG00000051619		1.000E+00						1.000E+00			0.54	0.12	0.48	0.09	0.63	0.2	0.65	0.13	0.72	0.23	0.61	0.16	0.66	0.1
ENSSSAG00000051618	rpl1	5.955E-03	24	4.77	197.38	21.21	0.11	4.257E-06	24	8	206.2	11.46	242.13	16.23	207.32	8.34	170.93	4.93	195.86	8.14	170.53	2.67	195.4	10.63
ENSSSAG00000051613	runx1	1.000E+00						1.000E+00			0.15	0.11	0.07	0.08	0	0	0.15	0.1	0	0	0	0	0.12	0.08
ENSSSAG00000051612		1.000E+00						1.000E+00			0	0	0	0	0	0	0	0	0	0	0	0	0	0
ENSSSAG00000051611	stx5	1.000E+00	24	4.75	37.54	1.15	0.03	9.213E-02	24	8	38.16	0.98	41.81	1.72	37.63	1.02	36.11	2.09	37.13	1.23	36.21	1.6	36.09	1.31
ENSSSAG00000051610		9.743E-01						1.000E+00			0.2	0.07	0.53	0.07	0.55	0.1	0.5	0.19	0.44	0.14	0.44	0.19	1.04	0.23
ENSSSAG00000051617	DONSON	2.703E-01	24	14.25	1.14	0.23	0.20	1.631E-01	24	20	0.67	0.25	0.83	0.22	1.22	0.13	1.35	0.2	1.43	0.26	1.04	0.29	1.22	0.36
ENSSSAG00000051616		1.000E+00						1.000E+00			0.09	0.09	0.4	0.13	0.3	0.16	0.17	0.17	0.18	0.11	0.47	0.16	0.39	0.17
ENSSSAG00000051615	ccn1	9.743E-01	24	10.05	10.52	0.56	0.05	1.623E-01	24	16	7.97	0.85	12.13	1.03	9.98	0.43	10.91	0.55	10.33	1.03	11.35	1.21	10.52	2.01
ENSSSAG00000051614	si:dkey-3c15.13	1.000E+00						1.000E+00			0.11	0.08	0.02	0.02	0.07	0.04	0.07	0.07	0.14	0.14	0.04	0.04	0.11	0.07
ENSSSAG00000000952	ARF4	1.000E+00	24	3.93	5.05	0.24	0.05	4.348E-02	24	8	5.72	0.54	6.38	0.88	5.22	0.57	5.09	0.52	4.63	0.4	4.22	0.35	4.2	0.62
ENSSSAG00000000953	b3gnt2a	1.000E+00						1.000E+00			0	0	0	0	0	0	0	0	0	0	0	0	0	0
ENSSSAG00000000950	LOXL4	1.000E+00						1.000E+00			0	0	0	0	0	0	0.09	0.09	0	0	0	0	0	0
ENSSSAG00000043118	arid3c	1.000E+00						1.000E+00			0	0	0	0	0.04	0.04	0.12	0.12	0.03	0.03	0	0	0	0
ENSSSAG00000000956	commd1	1.000E+00	24	3.00	7.86	0.06	0.01	1.000E+00	24	8	8.54	0.16	8.74	0.64	7.95	0.85	7.88	0.48	7.27	0.64	7.87	0.6	6.83	0.6
ENSSSAG00000000957		1.138E-02	24	22.11	8.88	1.43	0.16	5.884E-05	24	24	9.26	0.51	8.86	0.69	8.7	0.82	7.23	0.51	7.31	0.51	12.98	1.16	9.05	0.6
ENSSSAG00000000954	UBTD1	1.000E+00						1.000E+00			0.44	0.1	0.56	0.14	0.66	0.15	0.97	0.19	0.92	0.28	0.39	0.19	1.28	0.41
ENSSSAG00000000955	SFRS2	3.888E-02	24	6.41	104.01	3.23	0.03	3.469E-06	24	8	108.93	2.89	113.13	1.8	108.36	3.23	105.12	2.96	108.49	3	87.63	2.12	96.06	2.74
ENSSSAG00000043113		1.820E-01	24	6.43	14.97	1.02	0.07	1.340E-02	24	8	15.57	0.82	15.72	0.59	16.05	1.19	14.92	0.89	14.48	1.01	12.98	0.69	14.97	0.88
ENSSSAG00000043112		1.000E+00						1.000E+00			0	0	0	0	0	0	0	0	0	0	0	0	0	0
ENSSSAG00000000958		1.000E+00						1.000E+00			0	0	0	0	0	0	0	0	0	0	0	0	0	0
ENSSSAG00000000959	gys1	2.703E-01	24	18.59	14.89	0.75	0.05	1.790E-03	24	24	13.7	0.51	13.51	0.69	14.83	0.96	14.92	1.37	14.98	1.5	17.77	0.61	14.62	1.58
ENSSSAG00000063546		1.000E+00						1.000E+00			0	0	0	0	0	0	0	0	0	0	0	0	0	0
ENSSSAG00000043116		1.000E+00						1.000E+00			0	0	0	0	0	0	0	0	0.02	0.02	0	0	0	0
ENSSSAG00000043115	ica1	1.325E-03	24	10.77	99.45	7.20	0.07	1.224E-04	24	20	95.31	3.37	97.36	2.38	106.19	4.84	104.69	3.42	103.9	2.41	86.38	3.09	95.51	1.94
ENSSSAG00000063545	si:ch173-416j23.1	1.000E+00						1.000E+00			0.14	0.09	0.11	0.07	0.21	0.1	0.4	0.2	0.09	0.09	0.24	0.14	0.11	0.07
ENSSSAG00000007746		1.000E+00						1.000E+00			0.14	0.09	0	0	0.07	0.07	0.07	0.07	0.08	0.08	0	0	0.11	0.08
ENSSSAG00000002995	ISCA2	1.463E-03	24	5.97	38.97	3.65	0.09	5.619E-06	24	12	44.12	1.09	42.48	1.98	44.71	1.5	40.22	1.93	33.15	2.16	33.11	1.87	35.04	1.17
ENSSSAG00000002996	tlx2	1.000E+00						1.000E+00			0	0	0	0	0.08	0.08	0.06	0.06	0.1	0.11	0	0	0	0
ENSSSAG00000054395	39873	7.799E-05	24	10.99	37.16	4.96	0.13	3.009E-06	24	20	31.6	0.94	34.32	1.75	40.6	1.61	39.48	1.97	43.59	3.45	29.89	0.95	35.82	2.35
ENSSSAG00000054394	GABARAPL2	4.595E-06	24	9.71	48.61	4.73	0.10	2.380E-07	24	12	44.04	1.13	51.85	1.4	52.89	1.33	49.28	1.74	52.31	0.86	40.99	1.61	44.99	1.17
ENSSSAG00000054397		1.000E+00	24	0.00	5.13	0.24	0.05	6.745E-01	24	24	5.44	0.86	5.08	0.45	5.25	0.34	5.17	0.44	4.25	0.13	5.89	0.65	5.09	0.69
ENSSSAG00000054396	kdm5ba	1.000E+00	24	13.08	108.37	3.77	0.03	5.128E-01	24	16	112.12	3.27	105.89	2.41	108.66	3.46	111.69	2.67	112.77	5.02	102.32	2.77	101.49	2.96
ENSSSAG00000054391		1.000E+00						1.000E+00			0	0	0	0	0	0	0	0	0	0	0	0	0	0
ENSSSAG00000065879	macd1	1.780E-03	24	9.73	20.37	2.08	0.10	9.142E-06	24	12	20.86	0.67	21.6	1.38	22.76	1.13	21.99	1.68	20.44	0.46	16.58	0.37	16.67	0.8
ENSSSAG00000054393	napepld	6.473E-02	24	5.06	17.90	1.31	0.07	1.459E-04	24	8	18.58	0.71	21.52	0.9	18.86	0.95	16.79	1.53	17.92	1.5	15.21	1.26	16.75	1.11
ENSSSAG00000054392	smc5	1.520E-02	24	9.20	51.62	4.26	0.08	8.447E-05	24	12	51.39	3.44	51.08	2.1	59.27	2.53	52.53	2.83	51.08	2.18	45.31	1.37	47.48	2.33
ENSSSAG00000065874		1.000E+00						1.000E+00			0	0	0	0	0	0	0	0	0	0	0	0	0	0
ENSSSAG00000007742	soga3b	1.000E+00	24	14.20	64.99	2.58	0.04	8.863E-01	24	16	62.9	3.83	61.71	1.46	64.23	1.9	67.86	3	66.86	3.15	65.71	4.92	63.5	3.02
ENSSSAG00000065876	SNORA63	1.000E+00						1.000E+00			0	0	0	0	0	0	0	0	0	0	0	0	0	0
ENSSSAG00000065877		1.000E+00						1.000E+00			0	0	0	0	0	0	0	0	0	0	0	0	0	0
ENSSSAG00000054399	cops5	2.099E-02	24	7.37	92.44	5.27	0.06	6.145E-06	24	12	95.21	2.38	99.54	3.65	100.71	3.38	89.85	3.19	96.61	2.09	77.4	1.97	85.9	2.37
ENSSSAG00000054398		1.000E+00						1.000E+00			0	0	0	0	0	0	0	0	0.12	0.12	0	0	0	0
ENSSSAG00000065872	tecpr2	1.614E-03	24	23.00	60.81	3.12	0.05	4.966E-05	24	24	62.14	1.86	57.27	1.85	58.02	1.72	58.7	1.92	59.77	1.21	68	1.96	64.79	2.33
ENSSSAG00000002991		1.655E-01	24	18.41	29.74	2.52	0.08	1.790E-03	24	24	29.2	1.22	26.21	1.31	29.13	1.22	28.98	1.31	31.8	3.22	33.61	1.64	29.56	1.35
ENSSSAG00000069728	mnta	6.221E-01	24	1.00	4.41	0.41	0.09	1.770E-01	24	4	5.19	0.42	4.22	0.34	4.71	0.4	3.72	0.62	4.12	0.6	4.73	0.88	4.57	0.31
ENSSSAG00000013260		1.000E+00						1.000E+00			0	0	0	0	0.02	0.02	0	0	0	0	0	0	0	0
ENSSSAG00000002992	TR11B	1.000E+00						3.001E-01			0.14	0.02	0.19	0.03	0.11	0.04	0.13	0.04	0.07	0.02	0.11	0.04	0.06	0.03
ENSSSAG00000049218	znhit1	1.000E+00	24	8.89	12.31	0.46	0.04	1.000E+00	24	4	14.03	0.66	12.28	0.66	11.39	1.06	12.92	0.43	12.93	1.31	11.17	0.96	11.75	0.91
ENSSSAG00000049216		1.000E+00						1.000E+00			0	0	0	0	0	0	0	0	0	0	0	0	0	0
ENSSSAG00000049217		1.000E+00						1.000E+00			0	0	0.02	0.02	0.04	0.04	0	0	0	0	0	0	0	0
ENSSSAG00000069722	si:dkey-9p24.5	1.000E+00						1.000E+00			0.02	0.02	0	0	0	0	0	0	0	0	0	0	0	0
ENSSSAG00000049215		1.000E+00						1.000E+00			0	0	0	0	0	0	0	0	0	0	0	0	0	0
ENSSSAG00000069724		1.000E+00						1.000E+00			0.02	0.02	0.04	0.04	0.03	0.03	0.09	0.09	0.07	0.03	0.02	0.02	0	0
ENSSSAG00000049213	sgtb	1.763E-01	24	11.09	43.63	3.00	0.07	1.593E-03	24	12	43.61	1.54	42.73	1.46	49.56	2.18	44.96	2.13	42.29	1.75	43.42	0.92	35.88	1.94
ENSSSAG00000049210		1.000E+00						1.000E+00			0	0	0	0	0	0	0	0	0	0	0	0	0	0
ENSSSAG00000069727		1.000E+00						1.000E+00			0	0	0	0	0	0	0	0	0	0	0	0	0	0
ENSSSAG00000067319		1.000E+00						1.000E+00			0.21	0.11	0	0	0.15	0.1	0.12	0.07	0.14	0.09	0.3	0.25	0.27	0.14
ENSSSAG00000029625	gnmt	2.457E-02	24	23.00	5.22	1.09	0.21	2.399E-03	24	24	5.06	0.87	5.31	0.66	4.24	0.68	4.48	0.91	4.19	0.55	7.44	0.55	6.86	0.8
ENSSSAG00000029624		1.000E+00						1.000E+00			0	0	0	0	0	0	0	0	0	0	0	0	0	0
ENSSSAG00000063094	SNORD36	1.000E+00						1.000E+00			0	0	0	0	0	0	0	0	0	0	0	0	0	0
ENSSSAG00000063095	SNORD36	1.000E+00						1.000E+00			0	0	0	0	0	0	0	0	0	0	0	0	0	0
ENSSSAG00000063096	lcat	2.953E-01						4.455E-01			0.43	0.15	0.19	0.09	0.44	0.24	0.28	0.16	0.33	0.26	0.66	0.13	0.49	0.1
ENSSSAG00000063097		1.000E+00						1.000E+00			0	0	0	0	0	0	0	0	0	0	0	0	0	0
ENSSSAG00000063090	anxa1a	1.000E+00	24	5.36	1.54	0.29	0.19	1.000E+00	24	12	1.52	0.32	1.9	0.49	1.74	0.42	1.28	0.26	1.27	0.18	1.53	0.37	1.59	0.2
ENSSSAG00000063091	sydc	1.000E+00	24	12.90	92.74	0.53	0.01	5.412E-01	24	8	93.08	3.22	99.13	1.81	87.21	3.18	98.28	1.72	88.82	3.37	94.74	3.36	87.42	4.45
ENSSSAG00000063092	SNORD24	1.000E+00						1.000E+00			0	0	0	0	0	0	0	0	0	0	0	0	0	0
ENSSSAG00000063093	si:dkey-229b18.3	2.953E-01	24	1.12	3.92	0.48	0.12	1.928E-01	24	4	3.84	0.19	4.43	0.51	3.51	0.26	3.47	0.61	3.97	0.36	3.77	0.43	4.92	0.41
ENSSSAG00000009728		1.000E+00						1.000E+00			0	0	0	0	0	0	0	0	0	0	0	0	0	0
ENSSSAG00000009729	stpg1	9.515E-01	24	0.00	1.92	0.26	0.13	2.553E-01	24	4	2.44	0.39	1.37	0.23	2.11	0.29	1.81	0.56	1.45	0.45	2.19	0.27	2.32	0.16
ENSSSAG00000009722		1.000E+00	24	12.84	7.58	0.52	0.07	1.000E+00	24	24	7.52	0.51	7.22	0.38	7.26	0.94	7.66	0.65	6.79	1.22	8.12	0.96	9.02	0.77
ENSSSAG00000009723		7.208E-04	24	18.32	12.47	1.56	0.12	4.257E-06	24	24	10.87	0.63	10.35	0.5	11.51	0.43	12.05	0.91	14.92	1.06	14.77	0.96	13	1.43
ENSSSAG00000009720		7.992E-04	24	21.57	37.86	6.17	0.16	1.915E-04	24	24	42.45	2.74	40.31	2.63	31.73	1.35	31.82	1.67	39.8	2.66	43.49	2.55	40.4	2.19
ENSSSAG00000009721		1.000E+00	24	18.92	5.54	0.28	0.05	1.000E+00	24	24	5.68	0.4	5.4	0.68	5.59	0.63	5.64	0.69	5.63	0.55	5.97	0.65	4.9	0.44
ENSSSAG00000009726	cf191	8.847E-01	24	4.00	13.35	0.19	0.01	1.021E-01	24	8	14.82	0.41	13.93	0.63	14.07	0.99	14.16	1.27	12.64	0.87	11.31	0.89	12.6	0.81
ENSSSAG00000009727	sh3pxd2aa	3.304E-03	24	19.57	4.81	1.00	0.21	2.821E-06	24	24	4.79	0.63	3.65	0.35	3.59	0.35	5.55	0.56	4.48	0.27	7.11	0.55	4.88	0.57
ENSSSAG00000009724	tecta	1.000E+00						1.000E+00			0	0	0	0	0	0	0	0	0	0	0	0	0	0
ENSSSAG00000009725		1.000E+00						1.000E+00			0	0	0	0	0	0	0	0	0	0	0	0	0	0
ENSSSAG00000067735	U527	2.457E-02	24	6.11	34.87	2.15	0.06	8.712E-05	24	8	36.92	0.49	37.96	1.26	37.92	1.87	34.36	2.15	34.69	1.69	29.21	1.47	32.96	2.04
ENSSSAG00000067734	wdr26a	8.847E-01	24	14.33	29.53	1.98	0.07	1.000E+00	24	20	30.68	0.99	27.56	1.16	30.23	1.92	30.35	1.65	31.59	2.1	28.09	0.58	26.6	1.41
ENSSSAG00000067737		5.612E-02	24	19.25	3.22	0.33	0.10	2.834E-04	24	24	2.76	0.3	2.4	0.2	2.78	0.39	3.4	0.49	3.5	0.24	4.09	0.54	3.69	0.34
ENSSSAG00000067736	CAPN6	6.710E-02	24	11.87	1.76	0.43	0.25	4.283E-02	24	12	1.14	0.17	1.35	0.25	2.21	0.38	2.12	0.1	1.93	0.38	1.39	0.27	1.71	0.5
ENSSSAG00000067731	slc5a8	1.000E+00						1.000E+00			0.18	0.09	0.12	0.09	0.2	0.11	0.07	0.07	0.1	0.1	0.11	0.08	0.07	0.07
ENSSSAG00000067730	casd1	1.000E+00	24	9.01	16.16	0.46	0.03	1.000E+00	24	4	16.89	1.28	14.51	0.73	16.29	1	16.27	0.76	14.72	1.17	16.63	1.67	18.13	1.24
ENSSSAG00000067733	plcb4	5.904E-01	24	11.92	149.54	8.12	0.05	8.027E-02	24	12	142.97	8.43	135.57	6.21	160.4	7.15	159.03	9.04	146.9	3.33	149.56	5.18	144.25	6.49
ENSSSAG00000067732	rbm25b	3.998E-06	24	10.14	117.13	12.49	0.11	2.277E-07	24	12	107.06	2.08	123.82	4.51	128.53	3.45	120.79	2.69	127.27	4.06	100.44	2.48	100.98	2.74
ENSSSAG00000076656	csk22	9.743E-01	24	13.80	16.55	1.41	0.09	5.566E-02	24	20	16.24	1.18	15.79	0.94	15.53	0.63	17.59	1.41	19.46	1.55	14.19	0.53	15.8	1.19
ENSSSAG00000067739	jak2b	9.743E-01	24	13.08	32.32	1.53	0.05	3.091E-01	24	16	31.61	1.18	30.4	0.62	32.08	1.91	34.87	1	33.49	2.11	30.22	0.97	32.11	2.06
ENSSSAG00000067738	ttc26	1.000E+00	24	11.91	13.29	0.54	0.04	1.000E+00	24	12	13.81	0.72	12.96	0.83	13.85	0.97	13.6	1.01	14.02	0.8	11.82	0.65	12.46	1.13
ENSSSAG00000023745	U2	1.000E+00						1.000E+00			0	0	0	0	0	0	0	0	0	0	0	0	0	0
ENSSSAG00000023740		1.000E+00						1.000E+00			0	0	0	0	0	0	0	0	0	0	0	0	0	0
ENSSSAG00000026510		1.000E+00						1.000E+00			0	0	0	0	0	0	0	0	0	0	0	0	0	0
ENSSSAG00000015798	stk16	3.412E-01	24	23.00	1.16	0.17	0.14	3.519E-02	24	24	1.21	0.09	1.22	0.11	1.02	0.13	1.08	0.16	0.93	0.12	1.57	0.15	1.26	0.16
ENSSSAG00000015799		1.000E+00						2.656E-01			0.56	0.05	0.65	0.06	0.53	0.06	0.55	0.07	0.82	0.05	0.66	0.13	0.67	0.09
ENSSSAG00000015796	scaf11	5.220E-02	24	14.44	16.51	1.48	0.09	2.039E-03	24	20	15.47	0.62	16.66	0.78	16.38	0.5	16.95	1.25	19.05	0.95	15.12	0.82	14.78	0.51
ENSSSAG00000015794	mrpl4	5.448E-03	24	11.99	12.89	1.96	0.15	1.769E-03	24	16	10.67	0.69	11.96	0.97	13.41	1.53	15.25	1	14.14	0.9	10.87	0.67	11.98	0.91
ENSSSAG00000015795	ddit4	1.000E+00	24	10.82	8.25	0.05	0.01	1.000E+00	24	4	8.52	0.71	7.96	0.68	8.5	0.85	8.28	0.67	8.36	0.48	7.21	0.75	8.86	0.48
ENSSSAG00000015792		1.002E-02	24	7.27	18.70	1.95	0.10	8.249E-04	24	12	17.14	0.75	20.75	0.4	20.83	1.11	17.96	0.64	19.03	1.46	16.69	1.16	17.85	0.43
ENSSSAG00000015793		1.000E+00						1.000E+00			0	0	0	0	0	0	0	0	0	0	0	0	0	0
ENSSSAG00000015790		1.000E+00						1.000E+00			0	0	0	0	0	0	0	0	0	0	0	0	0	0
ENSSSAG00000015791		5.448E-03	24	3.18	8.76	1.24	0.14	9.131E-05	24	8	8.59	0.5	11.72	0.31	7.75	0.51	7.22	0.33	9.3	0.84	7.74	0.48	9.81	0.54
ENSSSAG00000015420	U6	1.000E+00						1.000E+00			0	0	0	0	0	0	0	0	0	0	0	0	0	0
ENSSSAG00000068458	brp44	1.000E+00	24	8.98	70.55	0.00	0.00	3.807E-01	24	8	75.29	3.09	73.23	1.51	68.14	2.6	72.57	2.29	74.95	3.35	63.28	2.3	66.41	3.27
ENSSSAG00000015422	U1	1.000E+00						1.000E+00			0	0	0	0	0	0	0	0	0	0	0	0	0	0
ENSSSAG00000015425	dennd11	1.000E+00						1.000E+00			0.01	0.01	0.03	0.02	0	0	0	0	0.01	0.01	0	0	0.02	0.02
ENSSSAG00000015427	adssl2	1.585E-02	24	1.00	1.46	0.79	0.54	1.405E-03	24	4	2.13	0.37	2.05	0.42	1.44	0.66	0.83	0.2	0.56	0.26	1.74	0.43	2.22	0.75
ENSSSAG00000068451	tmed4	1.000E+00	24	0.00	9.57	0.51	0.05	6.713E-01	24	4	11.01	1	9.52	0.3	9.8	0.69	8.65	0.32	9.73	0.95	9.06	0.54	9.74	0.57
ENSSSAG00000015429	ccdc43	4.395E-01	24	2.00	1.56	0.15	0.10	1.301E-01	24	8	1.98	0.18	1.81	0.16	1.77	0.21	1.58	0.1	1.13	0.3	1.35	0.31	1.44	0.3
ENSSSAG00000068453	RM41	1.000E+00	24	5.57	1.49	0.27	0.18	1.000E+00	24	8	1.41	0.22	1.79	0.31	1.72	0.25	1.27	0.26	1.42	0.29	1.3	0.21	1.58	0.18
ENSSSAG00000068452	fbxo36a	1.000E+00						1.000E+00			0	0	0.05	0.05	0.18	0.06	0.05	0.05	0.09	0.09	0.11	0.11	0.04	0.04
ENSSSAG00000068455	plpbp	9.805E-02	24	9.08	51.65	3.50	0.07	8.245E-03	24	12	48.22	1.49	50.8	1.53	58.46	1.35	51.05	3.01	50.62	1.35	50.57	2.84	49.32	2.69
ENSSSAG00000068454	cep97	1.000E+00	24	16.76	3.22	0.43	0.13	1.000E+00	24	20	3.67	0.47	3.13	0.38	2.81	0.31	3.64	0.44	3.65	0.25	2.65	0.44	2.85	0.39
ENSSSAG00000068457		1.000E+00						1.000E+00			0	0	0	0	0	0	0	0	0	0	0	0	0	0
ENSSSAG00000068456	pde3b	3.888E-02	24	14.63	23.44	2.51	0.11	2.399E-03	24	16	18.56	0.67	19.5	0.73	24.73	1.95	25.76	1.44	24.9	2.33	25.69	0.74	23.02	1.14
ENSSSAG00000054931		1.000E+00						1.000E+00			0	0	0	0	0	0	0	0	0	0	0	0	0	0
ENSSSAG00000054930	ssa-mir-1a-1	1.000E+00						1.000E+00			0	0	0	0	0	0	0	0	0	0	0	0	0	0
ENSSSAG00000054933	wasf2	1.938E-02	24	19.66	7.22	0.80	0.11	1.548E-03	24	24	6.35	0.78	6.5	0.39	6.16	0.71	6.83	0.44	8.4	0.89	8.84	0.62	7.77	1.11
ENSSSAG00000054932	grin2da	1.000E+00	24	22.27	8.50	0.56	0.07	4.230E-01	24	24	6.27	0.54	10.82	1.99	6.96	1.46	7.38	1.2	8.7	1.91	10.34	2	9.53	1.86
ENSSSAG00000054935	si:dkeyp-38g8.5	1.000E+00	24	12.04	6.06	0.22	0.04	1.000E+00	24	12	5.4	0.54	5.38	0.38	6.43	0.31	6.28	0.38	6.08	1.09	6.08	0.47	6.56	0.63
ENSSSAG00000054934		1.000E+00						1.000E+00			0	0	0	0	0	0	0	0	0	0	0	0	0	0
ENSSSAG00000054937	dagla	2.547E-01	24	17.62	57.63	0.90	0.02	1.516E-02	24	24	53.06	1.16	50.79	1.84	60.97	2.78	59.54	1.94	58.27	2.81	62.37	2.82	58.31	2.96
ENSSSAG00000054936		1.000E+00						1.000E+00			0	0	0.04	0.04	0	0	0	0	0	0	0	0	0	0
ENSSSAG00000054939	cabp2b	1.000E+00	24	21.39	1.01	0.19	0.19	4.315E-01	24	20	1.18	0.08	0.88	0.09	1.05	0.18	0.52	0.21	1.53	0.4	1.16	0.3	0.93	0.3
ENSSSAG00000054938	si:ch211-244b2.4	1.000E+00	24	9.01	1.56	0.13	0.08	1.000E+00	24	24	1	0.31	1.45	0.25	2.08	0.61	1.21	0.21	1.37	0.18	2.19	0.57	1.54	0.38
ENSSSAG00000008899	ep3a	2.375E-03	24	16.54	35.33	3.34	0.09	1.635E-05	24	20	32	1.41	29.36	1.25	34.72	1.54	37.15	0.97	38.59	2.33	38.67	1.83	35.55	1.38
ENSSSAG00000008898		1.000E+00	24	16.67	7.75	1.07	0.14	1.000E+00	24	16	8.13	0.35	7.27	0.65	6.62	0.77	8.57	0.9	9.05	1.43	6.95	0.53	7.27	0.32
ENSSSAG00000008893	U5	1.000E+00						1.000E+00			0	0	0	0	0	0	0	0	0	0	0	0	0	0
ENSSSAG00000008892	U2	1.000E+00						1.000E+00			0	0	0	0	0	0	0	0	0	0	0	0	0	0
ENSSSAG00000008891	jcada	6.251E-02	24	21.52	1.04	0.28	0.27	2.223E-02	24	24	1.24	0.15	0.87	0.18	0.81	0.23	0.89	0.15	0.99	0.31	1.56	0.27	1.14	0.18
ENSSSAG00000008890	s27a2	1.000E+00						1.000E+00			0.59	0.15	0.55	0.12	0.48	0.08	0.42	0.09	0.59	0.17	0.47	0.17	0.37	0.18
ENSSSAG00000008897	U2	1.000E+00						1.000E+00			0	0	0	0	0	0	0	0	0	0	0	0	0	0
ENSSSAG00000008896	prepl	5.037E-02	24	21.57	4.13	0.59	0.14	2.709E-03	24	24	4.31	0.3	3.74	0.19	3.93	0.45	3.34	0.56	4.29	0.59	5.35	0.48	4.43	0.23
ENSSSAG00000008895	U2	1.000E+00						1.000E+00			0	0	0	0	0	0	0	0	0	0	0	0	0	0
ENSSSAG00000008894		1.000E+00	24	23.00	1.00	0.04	0.04	1.000E+00	24	20	0.99	0.17	0.83	0.25	1.04	0.23	0.89	0.38	1.1	0.25	0.95	0.18	1.24	0.37
ENSSSAG00000009352		1.000E+00						1.000E+00			0	0	0	0	0	0	0	0	0	0	0	0	0	0
ENSSSAG00000064837		1.000E+00						1.000E+00			0	0	0	0	0	0	0	0	0	0	0	0	0	0
ENSSSAG00000064836		1.000E+00						1.000E+00			0.33	0.16	0.07	0.07	0.37	0.31	0.49	0.18	0	0	0.15	0.1	0.16	0.12
ENSSSAG00000064835	megf6b	8.271E-02	24	5.50	1.18	0.49	0.41	2.078E-02	24	8	1.18	0.29	1.61	0.36	1.46	0.21	0.94	0.31	0.63	0.19	1.13	0.26	1.38	0.27
ENSSSAG00000064834	ankrd12	2.124E-01	24	15.68	18.99	1.47	0.08	1.449E-02	24	20	18.94	0.91	17	0.44	18.24	0.82	20.3	1.21	20.69	0.56	18.16	0.95	18.74	0.73
ENSSSAG00000064833	tshz2	1.000E+00						3.619E-01			1.11	0.17	1	0.12	1.05	0.22	1.19	0.23	0.73	0.1	0.8	0.16	0.62	0.1
ENSSSAG00000064832		1.000E+00						1.000E+00			0.13	0.05	0.06	0.04	0.05	0.03	0.04	0.02	0.08	0.04	0.03	0.03	0.07	0.03
ENSSSAG00000064831		1.000E+00						1.000E+00			0.39	0.13	0.31	0.18	0.38	0.17	0.13	0.08	0.48	0.25	0.57	0.24	0.62	0.18
ENSSSAG00000064830	U5	1.000E+00						1.000E+00			0	0	0	0	0	0	0	0	0	0	0	0	0	0
ENSSSAG00000056715	U2	1.000E+00						1.000E+00			0	0	0	0	0	0	0	0	0	0	0	0	0	0
ENSSSAG00000064839	NDUS7	1.457E-01	24	4.00	264.29	7.53	0.03	4.257E-06	24	8	287.51	4.73	289.13	4.17	271.69	7.36	268.17	15.85	267.12	9.78	211.78	5.94	258.36	8.08
ENSSSAG00000064838	znf217	1.000E+00						1.000E+00			0.22	0.11	0.55	0.07	0.25	0.12	0.41	0.16	0.25	0.21	0.54	0.13	0.62	0.18
ENSSSAG00000068183		1.000E+00						1.000E+00			0.15	0.1	0.03	0.03	0	0	0.06	0.06	0.04	0.04	0	0	0	0
ENSSSAG00000068182	tbl1xr1b	2.547E-01	24	16.41	27.45	1.29	0.05	5.480E-02	24	24	24.09	1.11	24.82	1.29	28.77	1.17	28.24	2.2	28.92	1.95	29.52	1.01	27.26	1.28
ENSSSAG00000068181	SZT2	1.000E+00	24	22.55	32.34	1.09	0.03	2.867E-01	24	24	33.21	1.86	30.57	1.5	33.32	1.05	30.24	1.19	31.89	1.6	35.81	0.88	32.33	2.26
ENSSSAG00000056714	aass	2.272E-02	24	14.30	24.63	2.35	0.10	1.915E-04	24	16	22.63	1.34	21.69	0.55	23.54	0.96	28.71	1.2	25.86	0.84	23.83	1.52	24.23	1.43
ENSSSAG00000068187	cept1	6.895E-01	24	22.00	15.87	0.30	0.02	1.281E-02	24	24	14.06	0.93	15.66	1.13	13.72	0.64	16.66	0.7	16.02	1.02	17.58	0.71	17.64	0.88
ENSSSAG00000068186		3.151E-03	24	15.70	62.06	5.15	0.08	3.677E-05	24	20	57.1	1.91	58.86	2.22	60.9	2.54	65.2	1.89	68.68	1.99	61.94	1.92	58.81	1.51
ENSSSAG00000068185	rrp15	1.457E-01	24	9.19	8.35	0.75	0.09	9.984E-03	24	12	8.74	0.64	7.71	0.61	9.86	0.73	8.84	0.46	7.93	0.85	7.14	0.51	7.66	0.44
ENSSSAG00000068184	5_8S_rRNA	1.000E+00						1.000E+00			0	0	0	0	0	0	0	0	0	0	0	0	0	0
ENSSSAG00000068189	bbs2	1.000E+00	24	10.23	44.50	0.28	0.01	5.421E-02	24	8	48.67	2.68	47.26	1.59	43.97	1.61	43.67	0.71	49.12	2.74	38.83	1.55	39.74	1.89
ENSSSAG00000068188	ccdc57	1.000E+00	24	13.88	4.74	0.25	0.05	3.997E-01	24	16	3.89	0.64	5.17	0.56	4.52	0.36	5.04	0.67	5.04	0.33	4.73	0.58	4.57	0.54
ENSSSAG00000053540	id4	1.000E+00	24	3.57	13.77	0.44	0.03	1.000E+00	24	8	15.15	1.31	15.19	1.02	14.88	0.94	12.94	0.77	13.33	1.3	12.61	1.31	12.56	1.64
ENSSSAG00000005670	PDCD1LG2	1.000E+00						1.000E+00			0.03	0.03	0.03	0.03	0.04	0.04	0.08	0.05	0	0	0	0	0	0
ENSSSAG00000022920	U1	1.000E+00						1.000E+00			0	0	0	0	0	0	0	0	0	0	0	0	0	0
ENSSSAG00000024918	U5	1.000E+00						1.000E+00			0	0	0	0	0	0	0	0	0	0	0	0	0	0
ENSSSAG00000005671		1.000E+00						1.000E+00			0	0	0	0	0	0	0	0	0	0	0	0	0	0
ENSSSAG00000024914		1.000E+00						1.000E+00			0	0	0	0	0	0	0	0	0	0	0	0	0	0
ENSSSAG00000024915		1.000E+00	24	3.00	9.65	0.37	0.04	2.388E-01	24	4	10.34	0.52	9	0.87	10.59	0.47	8.92	0.82	10.11	0.71	8.23	0.4	10.65	0.77
ENSSSAG00000024916	zp3f.2	1.000E+00						1.000E+00			0.65	0.1	0.74	0.13	0.73	0.17	0.62	0.13	0.59	0.12	0.54	0.13	0.56	0.09
ENSSSAG00000000284	thoc1	1.000E+00	24	5.00	62.29	0.22	0.00	8.305E-02	24	8	64.73	2.03	64.75	1.27	63.97	1.09	62.58	3.79	63.76	3.94	57.3	1.59	58.92	1.82
ENSSSAG00000022926		1.000E+00						1.000E+00			0	0	0	0	0	0	0	0	0	0	0	0	0	0
ENSSSAG00000066068	cadm1b	1.877E-01	24	21.89	10.06	1.24	0.12	9.306E-03	24	24	10.65	0.87	9.22	0.73	9.38	0.54	9.81	0.93	8.07	0.55	14.23	1.45	10.09	0.6
ENSSSAG00000000285	anapc16	1.279E-01	24	5.97	76.84	5.25	0.07	8.305E-02	24	8	76.46	3.17	78.84	2.85	80.52	1.39	75.4	2.47	73.17	2.39	72.52	1.83	81.01	3.31
ENSSSAG00000020652	sdha	1.000E+00	24	20.46	61.20	3.47	0.06	1.000E+00	24	4	65.92	5.12	62.09	6.25	61.06	5.58	55.55	6.22	64.5	7.24	62.17	2.66	59.21	7.5
ENSSSAG00000018778		1.000E+00						1.000E+00			0	0	0	0	0	0	0	0	0	0	0	0	0	0
ENSSSAG00000066062	piga	1.000E+00	24	9.60	9.11	0.41	0.05	1.365E-01	24	4	9.52	0.45	8.05	0.52	10.4	0.68	9.12	0.76	8.82	0.42	7.56	0.68	9.95	0.5
ENSSSAG00000018776		1.000E+00						1.000E+00			0	0	0	0	0	0	0	0	0	0	0	0	0	0
ENSSSAG00000066060		1.000E+00						1.000E+00			0	0	0	0	0	0	0	0	0	0	0	0	0	0
ENSSSAG00000066061	trpm6	1.000E+00						1.000E+00			0.48	0.13	0.39	0.14	0.62	0.07	0.41	0.19	0.52	0.23	0.34	0.18	0.53	0.2
ENSSSAG00000066066		4.158E-01						1.000E+00			0.19	0.1	0.14	0.09	0.47	0.1	0.52	0.18	0.13	0.09	0.16	0.11	0.13	0.08
ENSSSAG00000066067	slc38a5a	1.000E+00						1.000E+00			0.03	0.03	0.17	0.11	0.03	0.03	0.14	0.09	0.17	0.1	0.04	0.04	0.1	0.06
ENSSSAG00000066064	cdk4	3.822E-01	24	21.36	7.47	0.76	0.10	1.736E-01	24	24	7.43	0.75	7.31	0.39	6.53	0.79	7.15	1.61	7.31	0.81	9.34	0.97	7.84	1.31
ENSSSAG00000018770		1.000E+00						1.000E+00			0	0	0	0	0	0	0	0	0	0	0	0	0	0
ENSSSAG00000000280		1.000E+00						1.000E+00			0.06	0.06	0.12	0.12	0.15	0.15	0	0	0.1	0.07	0	0	0.08	0.08
ENSSSAG00000025357		1.000E+00						1.000E+00			0.8	0.15	0.7	0.07	0.63	0.12	0.58	0.18	0.6	0.12	0.42	0.18	0.48	0.15
ENSSSAG00000005677	prrg4	1.000E+00						1.000E+00			0.06	0.06	0.04	0.04	0.02	0.02	0.03	0.03	0.01	0.01	0.04	0.04	0	0
ENSSSAG00000025351	U2	1.000E+00						1.000E+00			0	0	0	0	0	0	0	0	0	0	0	0	0	0
ENSSSAG00000060224		1.000E+00						1.000E+00			0	0	0	0	0	0	0	0	0	0	0	0	0	0
ENSSSAG00000038278	U2	1.000E+00						1.000E+00			0	0	0	0	0	0	0	0	0	0	0	0	0	0
ENSSSAG00000000575		1.000E+00						1.000E+00			0	0	0	0	0.07	0.07	0	0	0	0	0	0	0	0
ENSSSAG00000038275	U2	1.000E+00						1.000E+00			0	0	0	0	0	0	0	0	0	0	0	0	0	0
ENSSSAG00000038276	U4	1.000E+00						1.000E+00			0	0	0	0	0	0	0	0	0	0	0	0	0	0
ENSSSAG00000038273		1.000E+00						1.000E+00			0	0	0	0	0	0	0	0	0	0	0	0	0	0
ENSSSAG00000052579	U1	1.000E+00						1.000E+00			0	0	0	0	0	0	0	0	0	0	0	0	0	0
ENSSSAG00000052578	U1	1.000E+00						1.000E+00			0	0	0	0	0	0	0	0	0	0	0	0	0	0
ENSSSAG00000044588	plod2	1.000E+00	24	0.00	7.42	0.39	0.05	9.238E-01	24	24	7.86	0.69	6.78	0.35	8.07	0.67	6.94	0.63	6.6	0.66	8.18	0.37	7.93	1.1
ENSSSAG00000052572	fkrp	1.000E+00						1.000E+00			0	0	0	0	0	0	0	0	0	0	0	0	0	0
ENSSSAG00000052570	igsf9bb	2.457E-02	24	23.00	7.60	1.13	0.15	1.193E-04	24	24	6.15	0.56	6.43	0.63	5.82	0.88	6.79	0.62	7.58	0.83	11.25	0.98	10.29	1.05
ENSSSAG00000052577	CIBAR2	1.000E+00						1.000E+00			0.5	0.11	0.54	0.13	0.34	0.18	0.64	0.13	0.47	0.16	0.3	0.11	0.49	0.09
ENSSSAG00000052576	U1	1.000E+00						1.000E+00			0	0	0	0	0	0	0	0	0	0	0	0	0	0
ENSSSAG00000052575		1.000E+00						1.000E+00			0.44	0.06	0.19	0.06	0.29	0.07	0.24	0.11	0.09	0.06	0.15	0.07	0.31	0.13
ENSSSAG00000052574	mfa3l	2.656E-02	24	14.46	36.28	1.73	0.05	2.298E-03	24	20	35.39	1.16	33.22	0.92	36.86	0.76	37.4	0.67	37.94	1.57	36.27	0.67	35.47	1.45
ENSSSAG00000055155		7.075E-01						2.511E-01			1.06	0.13	1.12	0.18	0.72	0.1	0.88	0.12	0.69	0.13	0.97	0.11	0.94	0.14
ENSSSAG00000060152		1.000E+00						1.000E+00			0	0	0	0	0	0	0	0	0	0	0	0	0	0
ENSSSAG00000030069		1.000E+00						1.000E+00			0	0	0	0	0	0	0	0	0	0	0	0	0	0
ENSSSAG00000030068	U1	1.000E+00						1.000E+00			0	0	0	0	0	0	0	0	0	0	0	0	0	0
ENSSSAG00000044582		1.000E+00	24	3.47	1.94	0.22	0.11	1.000E+00	24	24	1.92	0.16	1.99	0.43	2.12	0.22	2	0.39	1.46	0.41	2.13	0.47	2.11	0.26
ENSSSAG00000044338		1.000E+00						1.000E+00			0	0	0	0	0	0	0	0	0	0	0	0	0	0
ENSSSAG00000044339	ppm1n	7.208E-04	24	9.16	23.53	2.50	0.11	4.097E-06	24	12	22.25	0.61	24.92	1.46	26.76	1.41	23.65	1.26	24.68	0.97	19.46	0.68	21.15	0.95
ENSSSAG00000044336		1.000E+00						1.000E+00			0	0	0	0	0	0	0	0	0	0	0	0	0	0
ENSSSAG00000019425		1.000E+00						1.000E+00			0.18	0.07	0.12	0.09	0.16	0.1	0.28	0.09	0.12	0.12	0.2	0.1	0.14	0.06
ENSSSAG00000044334		1.000E+00						1.000E+00			0	0	0	0	0	0	0	0	0	0	0	0	0	0
ENSSSAG00000055153	ifna2	2.060E-01						1.000E+00			0.2	0.08	0.06	0.04	0.01	0.01	0	0	0	0	0.19	0.09	0.1	0.07
ENSSSAG00000044332		1.000E+00	24	13.51	15.78	0.75	0.05	1.000E+00	24	20	16.92	0.92	15.25	0.77	15.62	0.72	16.33	1.5	16.72	1.07	14.74	1.32	14.18	0.82
ENSSSAG00000044333		1.000E+00						1.000E+00			0	0	0	0	0	0	0	0	0	0	0	0	0	0
ENSSSAG00000044330		7.101E-03	24	7.92	26.94	2.85	0.11	2.333E-04	24	12	26.69	1.25	28.33	1.37	30.11	1.63	28.66	1.06	25.71	1.8	22.94	0.85	24.77	1.76
ENSSSAG00000044331		1.000E+00						1.000E+00			0.09	0.05	0.2	0.1	0.09	0.07	0.04	0.04	0.05	0.04	0.07	0.07	0.22	0.14
ENSSSAG00000070772	CYC	1.000E+00	24	6.62	118.97	4.85	0.04	1.000E+00	24	4	112.97	6.66	119.27	9.64	123.58	12.98	114.43	10.8	116.88	7.07	119.96	8.04	124.94	4.67
ENSSSAG00000060156		1.000E+00						1.000E+00			0	0	0	0	0	0	0	0	0	0	0	0	0	0
ENSSSAG00000030677		1.000E+00						1.000E+00			0	0	0	0	0	0	0	0	0	0	0	0	0	0
ENSSSAG00000024002	U5	1.000E+00						1.000E+00			0	0	0	0	0	0	0	0	0	0	0	0	0	0
ENSSSAG00000024001	U2	1.000E+00						1.000E+00			0	0	0	0	0	0	0	0	0	0	0	0	0	0
ENSSSAG00000039589	U5	1.000E+00						1.000E+00			0	0	0	0	0	0	0	0	0	0	0	0	0	0
ENSSSAG00000039588		1.000E+00						1.000E+00			0	0	0	0	0	0	0	0	0	0	0	0	0	0
ENSSSAG00000061928	U1	1.000E+00						1.000E+00			0	0	0	0	0	0	0	0	0	0	0	0	0	0
ENSSSAG00000024005		1.000E+00						1.000E+00			0	0	0	0	0	0	0	0	0	0	0	0	0	0
ENSSSAG00000039585	plekhg5b	1.000E+00	24	10.03	2.58	0.07	0.03	1.000E+00	24	24	1.31	0.21	2.79	0.18	2.94	0.38	1.76	0.25	2.87	0.36	3.27	0.63	3.07	0.49
ENSSSAG00000061927		1.000E+00						1.000E+00			0	0	0	0	0	0	0	0	0	0	0	0	0	0
ENSSSAG00000039587	U2	1.000E+00						1.000E+00			0	0	0	0	0	0	0	0	0	0	0	0	0	0
ENSSSAG00000061925	pcyt1ba	3.099E-02	24	23.00	80.17	5.97	0.07	3.442E-03	24	24	80.85	5.56	73.29	2.22	78.25	2.97	74.12	3.39	76.77	3.33	92.29	3.68	91.39	1.5
ENSSSAG00000061922		1.000E+00						1.000E+00			0	0	0	0	0	0	0	0	0	0	0	0	0	0
ENSSSAG00000039580	U1	1.000E+00						1.000E+00			0	0	0	0	0	0	0	0	0	0	0	0	0	0
ENSSSAG00000061920		1.000E+00						1.000E+00			0	0	0	0	0	0	0	0	0	0	0	0	0	0
ENSSSAG00000039582		1.000E+00						1.000E+00			0.28	0.08	0.47	0.12	0.24	0.09	0.43	0.11	0.42	0.13	0.44	0.09	0.46	0.09
ENSSSAG00000001858	SIRT5	1.000E+00	24	0.00	11.56	0.46	0.04	1.000E+00	24	4	12.28	0.54	11.8	0.91	11.24	1.28	11.33	1.02	11.3	0.87	11.27	0.78	12.19	1.18
ENSSSAG00000001859	PMM1	5.311E-01	24	23.00	20.45	1.30	0.06	1.709E-01	24	24	21.35	0.58	21.66	0.24	19.96	1.24	19.04	1.45	19.03	1.34	23.16	0.92	20.21	0.55
ENSSSAG00000001850		7.208E-04	24	17.77	14.85	1.81	0.12	2.709E-06	24	20	10.88	1.04	12.35	0.69	12.93	0.79	15.85	1.09	18.71	1.35	17.09	1.13	16.04	1.61
ENSSSAG00000001851		1.000E+00						1.000E+00			0	0	0	0	0	0	0	0	0	0	0	0	0	0
ENSSSAG00000001852		1.000E+00						1.000E+00			0	0	0	0	0	0	0	0	0	0	0	0	0	0
ENSSSAG00000001853	si:dkey-13j14.5	1.553E-01	24	2.00	3.33	0.49	0.15	2.337E-02	24	8	3.7	0.23	4.12	0.46	3.01	0.47	3.57	0.62	2.5	0.41	3	0.6	3.83	0.49
ENSSSAG00000001854		1.000E+00						1.000E+00			0	0	0	0	0	0	0	0	0	0	0	0	0	0
ENSSSAG00000001855	ABR	1.997E-01	24	14.46	135.92	7.14	0.05	4.711E-02	24	20	123.98	3.11	128.22	3.42	133.88	5.28	142.52	4.23	148.6	6.39	129.44	6.25	139.11	4.96
ENSSSAG00000001856	TMEM178A	1.000E+00	24	5.00	9.01	0.20	0.02	1.578E-01	24	12	10.08	0.79	9.05	0.78	10.34	1.1	9.18	0.57	9.25	0.89	7.55	0.49	7.57	0.51
ENSSSAG00000001857		1.000E+00	24	21.00	3.25	0.25	0.08	1.000E+00	24	24	2.73	0.59	3.03	0.35	2.89	0.27	2.96	0.42	3.02	0.55	4.03	0.79	4.24	0.59
ENSSSAG00000038187		1.000E+00						1.000E+00			0	0	0	0	0	0	0	0	0	0	0	0	0	0
ENSSSAG00000038185	si:ch211-269k1.5	1.000E+00						1.000E+00			0.09	0.04	0.13	0.07	0.12	0.07	0.02	0.02	0.05	0.03	0.1	0.06	0.13	0.06
ENSSSAG00000038182		1.000E+00						1.000E+00			0	0	0	0	0	0	0	0	0	0	0	0	0	0
ENSSSAG00000038183		4.769E-01	24	4.81	2.24	0.37	0.17	6.372E-02	24	8	2.44	0.39	2.64	0.26	2.08	0.3	2.72	0.5	1.58	0.43	1.86	0.55	2.48	0.37
ENSSSAG00000067518	olfcr1	1.000E+00						1.000E+00			0.14	0.09	0.14	0.1	0.1	0.1	0.05	0.05	0.3	0.17	0.07	0.07	0.18	0.12
ENSSSAG00000065005		1.000E+00						1.000E+00			0	0	0.03	0.03	0.14	0.14	0.03	0.03	0	0	0.04	0.04	0.03	0.03
ENSSSAG00000065004	sytl3	1.000E+00						1.000E+00			0.38	0.1	0.15	0.06	0.24	0.07	0.61	0.22	0.31	0.12	0.35	0.18	0.17	0.14
ENSSSAG00000065007	syt6a	1.000E+00	24	18.06	6.52	0.39	0.06	9.230E-01	24	24	6.01	0.56	6.18	0.77	6.49	0.72	6.49	0.87	6.86	0.87	7.47	0.46	6.16	0.61
ENSSSAG00000021631		1.000E+00	24	16.42	1.18	0.11	0.09	1.000E+00	24	20	0.79	0.24	1.06	0.21	1.18	0.32	1.43	0.42	1.24	0.27	1.35	0.33	1.15	0.34
ENSSSAG00000065001	hoxa1	1.000E+00						1.000E+00			0	0	0	0	0	0	0.03	0.03	0.04	0.04	0.05	0.05	0.03	0.03
ENSSSAG00000065000	ptges3b	2.099E-02	24	5.75	109.70	3.60	0.03	3.913E-04	24	8	114.17	3.83	115.3	3.64	113.72	2.4	110.53	2.88	106.3	3.63	101.7	2.65	106.39	0.9
ENSSSAG00000065003		1.000E+00						1.000E+00			0	0	0.03	0.03	0	0	0	0	0	0	0	0	0	0
ENSSSAG00000038189	U1	1.000E+00						1.000E+00			0	0	0	0	0	0	0	0	0	0	0	0	0	0
ENSSSAG00000060033	dennd5a	2.398E-01	24	13.47	62.45	4.08	0.07	6.144E-03	24	16	57.48	2.49	58.31	4.16	58.77	2.07	70.37	1.43	65.15	4.1	60.81	2.31	62.5	0.86
ENSSSAG00000060032	KBTBD13	1.000E+00						1.000E+00			0	0	0	0	0	0	0	0	0	0	0	0	0	0
ENSSSAG00000060030	Metazoa_SRP	1.000E+00						1.000E+00			0	0	0	0	0	0	0	0	0	0	0	0	0	0
ENSSSAG00000060037		4.595E-06	24	10.44	57.64	9.02	0.16	9.125E-09	24	12	52.03	1.93	59.58	2.32	65.41	2.77	64.09	5.8	61.25	3.32	44.92	1.56	47.9	2.02
ENSSSAG00000060036		1.000E+00						1.000E+00			0	0	0	0	0	0	0	0	0	0	0	0	0	0
ENSSSAG00000060039		1.000E+00						1.000E+00			0	0	0	0	0	0	0	0	0	0	0	0	0	0
ENSSSAG00000039637		2.060E-03	24	6.81	4.81	1.17	0.24	6.126E-05	24	8	5.15	0.48	6.45	0.54	6.24	0.37	4.91	0.58	3.37	0.74	3.77	0.34	3.52	0.28
ENSSSAG00000039636		1.000E+00						1.000E+00			0	0	0	0	0.06	0.06	0	0	0	0	0	0	0.08	0.08
ENSSSAG00000039635	ncoa1	3.427E-04	24	19.22	17.54	3.29	0.19	3.988E-07	24	24	17.71	1.79	15.07	0.78	14.96	0.69	17.53	1.57	19.17	0.82	22.85	1.29	16.5	1.03
ENSSSAG00000039634	z3h7a	7.255E-01	24	11.07	46.75	2.18	0.05	5.128E-01	24	16	44.71	2.36	45.74	1.13	48.71	2.33	49.87	2.53	45.37	2.33	45.37	2.22	45.36	2.52
ENSSSAG00000039633		1.000E+00						1.000E+00			0	0	0	0	0	0	0	0	0	0	0	0	0	0
ENSSSAG00000039632	lrfn5b	5.904E-01	24	12.61	7.67	0.59	0.08	1.501E-01	24	12	7.58	0.48	7.42	0.36	8.5	0.67	7.74	0.78	8.02	0.62	7.54	0.38	6.31	0.32
ENSSSAG00000039631		2.099E-02	24	1.00	1.20	0.55	0.46	1.405E-03	24	4	1.52	0.29	1.18	0.19	1.08	0.15	0.84	0.19	0.51	0.39	1.84	0.43	1.92	0.39
ENSSSAG00000067510	pfd3	2.099E-02	24	8.05	49.49	2.26	0.05	1.459E-04	24	8	50.21	2.02	52.48	1.14	51.04	1.02	51.14	1.61	48.97	1.97	44.25	1.51	47.21	1
ENSSSAG00000020581		8.019E-01	24	6.88	1.14	0.19	0.16	1.942E-01	24	12	1.01	0.08	1.14	0.08	1.44	0.2	1.16	0.3	0.89	0.08	1.23	0.15	1.08	0.15
ENSSSAG00000015578	smg9	2.099E-02	24	9.09	20.72	1.91	0.09	2.303E-03	24	12	18.25	0.97	22.2	0.89	22.55	1.22	21.03	0.78	21.05	1.25	19.46	0.84	19.14	1.15
ENSSSAG00000039639	xdh	2.867E-01						5.403E-01			0.71	0.19	0.36	0.11	0.64	0.2	0.06	0.06	0.51	0.21	0.4	0.33	0.98	0.36
ENSSSAG00000020584	PCDH2	1.000E+00	24	20.56	1.17	0.16	0.14	1.000E+00	24	20	1.41	0.17	1.01	0.17	1.19	0.26	0.94	0.37	1.36	0.23	1.22	0.14	1.14	0.31
ENSSSAG00000015579		1.000E+00						1.000E+00			0	0	0	0	0	0	0	0	0	0	0	0	0	0
ENSSSAG00000062743		1.000E+00						1.000E+00			0	0	0	0	0	0	0	0	0	0	0	0	0	0
ENSSSAG00000021980		1.000E+00						1.000E+00			0	0	0	0	0	0	0	0	0	0	0	0	0	0
ENSSSAG00000050018		1.000E+00						1.000E+00			0	0	0	0	0	0	0	0	0	0	0	0	0	0
ENSSSAG00000010415	U3	1.000E+00						1.000E+00			0	0	0	0	0	0	0	0	0	0	0	0	0	0
ENSSSAG00000062742	slc29a2	1.000E+00						1.000E+00			0.04	0.04	0.07	0.07	0.16	0.1	0.09	0.09	0.13	0.13	0.09	0.06	0.22	0.1
ENSSSAG00000050019		1.000E+00						1.000E+00			0	0	0	0	0	0	0	0	0	0	0	0	0	0
ENSSSAG00000062741	RS14	1.463E-03	24	6.12	744.82	59.64	0.08	4.502E-10	24	8	774.08	24.91	866.72	34.74	781.12	11.5	729.44	37.95	732.02	20.21	617.66	7.47	710.88	24.15
ENSSSAG00000076760	chsy3	1.000E+00						1.000E+00			0.89	0.16	0.63	0.14	0.59	0.14	0.33	0.21	0.46	0.2	0.37	0.24	0.32	0.2
ENSSSAG00000064057	U6	1.000E+00						1.000E+00			0	0	0	0	0	0	0	0	0	0	0	0	0	0
ENSSSAG00000027581		1.000E+00						1.000E+00			0	0	0	0	0	0	0	0	0	0	0	0	0	0
ENSSSAG00000078088		1.000E+00						1.000E+00			0	0	0	0	0	0	0	0	0	0	0	0	0	0
ENSSSAG00000064352		1.000E+00						1.000E+00			0	0	0	0	0	0	0	0	0	0	0	0	0	0
ENSSSAG00000031001	dgat1a	6.029E-02	24	6.43	8.80	1.04	0.12	1.495E-03	24	12	9.38	0.76	9.6	0.59	10.26	0.54	8.33	0.83	8.37	0.82	6.96	0.54	8.57	0.81
ENSSSAG00000036054	U2	1.000E+00						1.000E+00			0	0	0	0	0	0	0	0	0	0	0	0	0	0
ENSSSAG00000064351	hcn2b	5.904E-01	24	11.48	3.10	0.40	0.13	5.177E-02	24	20	2.59	0.19	3.11	0.32	3.71	0.46	2.81	0.4	3.78	0.31	2.8	0.44	2.52	0.32
ENSSSAG00000064356	gli1	2.785E-01	24	21.46	1.38	0.39	0.28	1.185E-01	24	24	1.49	0.24	1.4	0.31	0.99	0.21	1.12	0.27	1.26	0.25	2.17	0.47	1.5	0.31
ENSSSAG00000074969	kcnj11	1.000E+00						1.000E+00			0	0	0	0	0	0	0	0	0	0	0	0	0	0
ENSSSAG00000036050	U7	1.000E+00						1.000E+00			0	0	0	0	0	0	0	0	0	0	0	0	0	0
ENSSSAG00000031007	U1	1.000E+00						1.000E+00			0	0	0	0	0	0	0	0	0	0	0	0	0	0
ENSSSAG00000074964		1.000E+00						1.000E+00			0	0	0	0	0	0	0	0	0	0	0	0	0	0
ENSSSAG00000031009	U1	1.000E+00						1.000E+00			0	0	0	0	0	0	0	0	0	0	0	0	0	0
ENSSSAG00000074966		1.000E+00						1.000E+00			0.1	0.07	0.06	0.06	0	0	0.05	0.05	0.18	0.18	0	0	0.13	0.13
ENSSSAG00000074967		1.000E+00						1.000E+00			0	0	0	0	0	0	0	0	0	0	0	0	0	0
ENSSSAG00000074960	cks2	3.933E-01	24	16.84	1.21	0.37	0.30	3.888E-01	24	20	1.33	0.32	0.88	0.14	1.18	0.44	1.35	0.13	1.37	0.18	1.42	0.24	0.82	0.28
ENSSSAG00000074961		1.000E+00	24	21.37	1.02	0.06	0.06	1.000E+00	24	24	0.91	0.31	0.75	0.14	1.08	0.4	1.02	0.45	0.84	0.2	1.57	0.5	1.01	0.15
ENSSSAG00000074962		1.000E+00						1.000E+00			0.04	0.04	0	0	0.03	0.03	0	0	0	0	0	0	0.11	0.11
ENSSSAG00000074963	ntrk2b	1.463E-03	24	22.07	26.48	3.88	0.15	1.127E-05	24	24	25.24	1.65	26.67	2.52	23	0.59	23.02	2.16	24.09	1.59	37.79	2.13	28.94	1.06
ENSSSAG00000078083		4.350E-02	24	3.68	33.54	1.75	0.05	3.998E-03	24	8	36.19	0.64	34.97	0.61	35.69	1.3	32.84	1.59	30.39	0.84	32.53	1.36	33.17	1.27
ENSSSAG00000078082	nxnl2	7.629E-01	24	7.62	2.26	0.25	0.11	8.105E-02	24	8	2.18	0.17	2.84	0.31	2.69	0.28	2.02	0.39	2.35	0.09	1.95	0.4	1.67	0.27
ENSSSAG00000081639		5.850E-04	24	14.74	8.13	1.46	0.18	7.841E-05	24	16	7.8	0.52	6.65	0.36	7.42	0.35	9.87	0.87	9.27	0.58	7.64	0.5	7.13	0.32
ENSSSAG00000006006	cdadc1	4.155E-03	24	5.64	8.20	1.52	0.18	1.005E-04	24	8	8.3	0.36	10.52	0.82	8.92	0.52	8.43	0.81	6.48	0.77	7.09	0.72	7.8	0.5
ENSSSAG00000006007		1.000E+00						1.000E+00			0	0	0	0	0	0	0	0	0	0	0	0	0	0
ENSSSAG00000006004	myf5	1.000E+00						1.000E+00			0	0	0	0	0	0	0	0	0	0	0	0	0	0
ENSSSAG00000006005	trmt1c	1.000E+00						5.495E-01			0.23	0.04	0.2	0.05	0.24	0.08	0.06	0.04	0.29	0.1	0.45	0.15	0.13	0.06
ENSSSAG00000006002	ankrd16	7.986E-02	24	9.87	5.96	0.87	0.15	1.728E-03	24	12	5.53	0.73	5.93	0.38	7.5	0.2	5.77	0.65	6.5	1.04	4.31	0.21	5.43	1.17
ENSSSAG00000006003	pecr	4.395E-01	24	3.41	22.14	0.77	0.03	3.470E-02	24	8	23.2	1.62	23.86	0.65	22.53	0.64	21.77	0.98	21.84	1.14	20.09	1.11	22.19	0.59
ENSSSAG00000006000		1.000E+00						1.000E+00			0	0	0	0	0	0	0	0	0	0	0	0	0	0
ENSSSAG00000006001		1.000E+00						1.000E+00			0	0	0	0	0	0	0	0	0	0	0	0	0	0
ENSSSAG00000006008	mettl25	8.019E-01	24	12.26	4.61	0.51	0.11	9.256E-02	24	20	4.18	0.41	4.05	0.34	4.74	0.36	4.75	0.23	5.78	0.66	3.73	0.54	4.53	0.65
ENSSSAG00000006009	INHBB	1.000E+00						1.000E+00			0	0	0	0	0	0	0	0	0	0	0	0	0.14	0.14
ENSSSAG00000078085	csgalnact1a	1.000E+00	24	7.03	1.81	0.37	0.20	1.000E+00	24	8	1.22	0.17	2.13	0.19	1.75	0.24	1.88	0.53	1.65	0.22	1.7	0.34	2.21	0.28
ENSSSAG00000016905	U1	1.000E+00						1.000E+00			0	0	0	0	0	0	0	0	0	0	0	0	0	0
ENSSSAG00000026988	ZNF385B	4.734E-04	24	13.06	19.80	3.42	0.17	3.586E-05	24	16	16.81	1.28	15.9	1.06	22.09	1.28	23.07	0.96	21.97	2.04	17.86	1.07	17.62	1.03
ENSSSAG00000026984		1.000E+00						1.000E+00			0.06	0.04	0	0	0.06	0.06	0.08	0.04	0.02	0.02	0.03	0.03	0.01	0.01
ENSSSAG00000026987		1.000E+00						1.000E+00			0	0	0	0	0	0	0	0	0	0	0	0	0	0
ENSSSAG00000026980		1.000E+00						1.000E+00			0	0	0	0	0	0	0	0	0	0	0	0	0	0
ENSSSAG00000026982	U5	1.000E+00						1.000E+00			0	0	0	0	0	0	0	0	0	0	0	0	0	0
ENSSSAG00000040967		1.000E+00						6.296E-01			0.56	0.09	0.6	0.19	0.56	0.13	0.43	0.1	0.8	0.37	0.82	0.15	0.81	0.19
ENSSSAG00000058333		1.000E+00						1.000E+00			0	0	0	0	0	0	0	0	0	0	0	0	0	0
ENSSSAG00000040438	angpt2b	1.000E+00						1.000E+00			0.21	0.13	0.46	0.18	0.12	0.08	0.11	0.11	0.15	0.1	0.24	0.12	0.15	0.15
ENSSSAG00000037099	camsap3	1.000E+00	24	14.01	45.26	1.45	0.03	5.121E-01	24	12	42.6	1.51	42.26	1.51	48.24	2.36	46.03	2.21	45.71	1.57	45.69	2.06	45.02	1.69
ENSSSAG00000064056	TIMP2	1.000E+00	24	23.00	1.05	0.25	0.23	6.946E-02	24	24	1.38	0.36	0.72	0.09	1.18	0.31	0.89	0.31	0.58	0.23	1.69	0.37	1.16	0.22
ENSSSAG00000037095	U1	1.000E+00						1.000E+00			0	0	0	0	0	0	0	0	0	0	0	0	0	0
ENSSSAG00000009114		1.000E+00						1.000E+00			0	0	0	0	0	0	0	0	0	0	0	0	0	0
ENSSSAG00000076076	pla2g4f	1.000E+00						1.000E+00			0	0	0	0	0	0	0	0	0	0	0	0	0	0
ENSSSAG00000078927		1.000E+00						1.000E+00			0	0	0	0	0	0	0	0	0	0	0	0	0	0
ENSSSAG00000040433		1.000E+00	24	15.14	3.91	0.05	0.01	1.000E+00	24	16	3.23	0.41	3.53	0.28	4	0.37	4.1	0.56	3.92	0.36	4.07	0.29	4.58	0.34
ENSSSAG00000069441		1.000E+00						1.000E+00			0	0	0	0	0	0	0	0	0	0	0	0	0	0
ENSSSAG00000069440	tjp1a	5.311E-01	24	22.00	128.03	3.09	0.02	5.124E-05	24	24	118.86	4.21	113.59	3.23	124.85	3.77	129.99	3.08	120.44	5.01	148.76	4.31	142.42	5.23
ENSSSAG00000069443	pogza	1.199E-03	24	17.70	21.73	3.20	0.15	3.383E-04	24	20	22.26	0.77	19.62	1.47	19.4	0.87	21.54	1.81	24.52	1.56	23.92	1.09	20.62	0.97
ENSSSAG00000069442	ulk2	2.272E-02	24	17.23	48.69	1.35	0.03	8.447E-05	24	20	33.94	1.22	43.38	1.35	50.34	1.94	50.27	1.32	55.99	3.09	54.69	1.37	51.98	0.92
ENSSSAG00000069445		5.173E-01						1.000E+00			0.19	0.07	0.3	0.14	0.22	0.07	0.14	0.07	0.12	0.12	0	0	0.18	0.12
ENSSSAG00000069444		1.000E+00						1.000E+00			0	0	0	0	0	0	0	0	0	0	0	0	0	0
ENSSSAG00000069447		1.000E+00						1.000E+00			0	0	0	0	0	0	0	0	0	0	0	0	0	0
ENSSSAG00000069446	chd1	4.255E-05	24	10.62	52.50	6.11	0.12	3.365E-07	24	12	43.17	2.07	49.59	1.8	59.5	2.3	56.05	1.81	52.75	1.24	52.97	2.22	47.78	2.41
ENSSSAG00000069449		1.000E+00						1.000E+00			0	0	0	0	0	0	0	0	0	0	0	0	0	0
ENSSSAG00000069448	SLC25A12	2.867E-01	24	10.78	36.76	1.26	0.03	3.695E-02	24	12	38.16	1.77	37.08	0.92	37.93	2.21	37.85	1.4	37.92	1.28	32.59	1.16	34.6	1.68
ENSSSAG00000078923	gal3st1a	1.000E+00						1.000E+00			0.66	0.18	0.25	0.12	0.51	0.13	0.32	0.15	0.31	0.2	0.58	0.19	0.34	0.16
ENSSSAG00000076077		1.000E+00						1.000E+00			0	0	0	0	0	0	0	0	0	0	0	0	0	0
ENSSSAG00000071421	si:ch211-195o2.7	1.000E+00	24	8.97	3.31	0.10	0.03	1.000E+00	24	4	2.91	0.38	3.39	0.32	3.31	0.62	3.3	0.23	3	0.27	3.38	0.39	3.79	0.39
ENSSSAG00000004538	si:ch211-271b14.1	2.612E-03	24	9.62	73.18	4.27	0.06	1.635E-05	24	12	72.88	1.71	73.62	1.37	79.5	2.45	75.18	2.55	73.37	2.09	66.67	1.87	67.59	2.19
ENSSSAG00000004539	iftap	1.649E-02	24	6.60	24.74	2.63	0.11	6.073E-04	24	12	25.54	1.34	27.03	1.28	27.44	0.86	24.19	1.72	23.55	1.34	20.35	1.2	24.69	1.74
ENSSSAG00000004530	TRIA1	9.162E-02	24	4.71	2.73	0.18	0.07	8.796E-03	24	12	3.06	0.24	2.95	0.15	3.02	0.35	2.88	0.4	2.61	0.28	2	0.2	2.64	0.31
ENSSSAG00000051943		1.000E+00						1.000E+00			0	0	0	0	0	0	0	0	0	0	0	0	0	0
ENSSSAG00000004532	rgs9a	7.255E-01	24	9.57	1.91	0.29	0.15	2.440E-01	24	8	1.57	0.37	2.16	0.22	1.9	0.44	2.16	0.29	2.07	0.44	1.2	0.38	2.1	0.2
ENSSSAG00000004533	lrrc4c	1.000E+00						1.000E+00			0	0	0	0	0	0	0	0	0	0	0	0	0	0
ENSSSAG00000004534	RM24	1.279E-01	24	4.42	66.42	0.49	0.01	7.776E-06	24	8	69.97	2.05	75.46	1.41	69.82	1.17	62.74	1.5	68.77	2.75	59.72	2.94	58.7	2.86
ENSSSAG00000004535		1.000E+00						1.000E+00			0	0	0.01	0.01	0	0	0	0	0	0	0	0	0	0
ENSSSAG00000004536		1.000E+00						1.000E+00			0	0	0	0	0	0	0	0	0	0	0	0	0	0
ENSSSAG00000004537	dvl3b	1.000E+00	24	5.06	24.02	0.06	0.00	1.000E+00	24	8	24.4	0.84	26.39	1.7	24.31	0.89	23.61	0.87	23.58	1.29	24.11	1.1	21.78	0.9
ENSSSAG00000081161	smug1	1.000E+00	24	3.00	6.53	0.18	0.03	4.597E-01	24	8	7.37	0.59	7	0.34	6.71	0.4	6.36	0.4	5.83	0.64	6.71	0.55	5.83	0.26
ENSSSAG00000030847	U1	1.000E+00						1.000E+00			0	0	0	0	0	0	0	0	0	0	0	0	0	0
ENSSSAG00000030846		1.000E+00						1.000E+00			0	0	0	0	0	0	0	0	0	0	0	0	0	0
ENSSSAG00000076071	HIBCH	9.162E-02	24	0.00	35.73	3.28	0.09	6.597E-03	24	4	40.53	2.67	38.01	2.58	34.89	2.1	33.37	0.7	31.69	2.51	37.85	2.38	37.04	1.59
ENSSSAG00000007849		4.189E-02	24	23.00	206.91	10.46	0.05	1.291E-03	24	24	192.93	2.15	209.4	6.42	189.49	5.15	196.48	4.86	209.86	10.14	224.78	4.41	235.54	2.77
ENSSSAG00000076615		1.000E+00	24	11.10	14.27	0.09	0.01	1.000E+00	24	20	14.45	0.44	15.29	1.26	13.95	0.87	13.83	1.91	14.72	0.49	14.31	1.28	13.42	0.6
ENSSSAG00000076616	crip2	1.000E+00	24	9.77	84.75	0.14	0.00	1.000E+00	24	4	86.99	2.4	80.94	1.84	85.2	3.09	88.97	3.8	79.67	3.25	86.03	4.74	85.32	3.47
ENSSSAG00000076617	bpnt1	1.000E+00	24	1.97	4.44	0.19	0.04	1.000E+00	24	8	4.36	0.36	5.09	0.83	4.22	0.41	4.3	0.4	4.43	0.34	4.25	0.6	4.56	0.4
ENSSSAG00000076610	ADAP2	1.000E+00						1.000E+00			0.8	0.15	0.55	0.24	0.61	0.21	0.42	0.19	0.64	0.26	0.36	0.13	0.31	0.14
ENSSSAG00000076611	serinc4	1.000E+00	24	4.14	1.65	0.01	0.01	1.000E+00	24	24	1.67	0.26	1.66	0.23	1.4	0.24	2.09	0.37	1.22	0.25	1.88	0.25	1.59	0.36
ENSSSAG00000076612	foxk2	2.547E-01	24	17.05	79.83	5.63	0.07	8.375E-02	24	20	81.58	1.94	77.71	2.28	72.31	2.37	82.5	3.19	86.27	4.44	78.55	4.88	78.47	2.04
ENSSSAG00000076613		1.000E+00						1.000E+00			0	0	0	0	0	0	0	0	0	0	0	0	0	0
ENSSSAG00000007841	PLCC	1.000E+00	24	2.02	16.23	0.34	0.02	1.000E+00	24	12	16.64	1	15.49	0.94	17.42	1.09	15.53	1.03	15.6	0.88	16.69	1.04	16.56	1.33
ENSSSAG00000007840		1.000E+00						1.000E+00			0	0	0	0	0	0	0	0	0	0	0	0	0	0
ENSSSAG00000007843	arpc1b	7.629E-01	24	3.23	11.07	1.47	0.13	1.825E-01	24	24	10.75	1.06	11.57	0.82	11.15	0.97	9.91	1.51	9.58	0.82	12.59	1.04	12.94	0.96
ENSSSAG00000007842		1.000E+00						1.000E+00			0	0	0	0	0	0	0	0	0	0	0	0	0	0
ENSSSAG00000007845	exoc5	1.000E+00	24	19.77	19.78	0.92	0.05	7.996E-01	24	24	18.94	0.36	20.13	1.12	18.35	1.14	19	0.84	20.65	1.18	21.66	1.77	20.15	1.4
ENSSSAG00000076619	syk	1.000E+00	24	18.32	16.04	0.20	0.01	1.000E+00	24	24	15.33	0.81	15.69	0.77	16.17	0.64	16.31	1.34	15.68	1.79	17.54	0.8	15.53	0.9
ENSSSAG00000007847	slc7a4	8.556E-02	24	15.63	5.84	0.62	0.11	5.228E-03	24	20	4.82	0.59	4.92	0.35	5.91	0.68	6.1	0.58	6.86	0.42	5.96	0.3	5.94	0.47
ENSSSAG00000007846	RNF151	1.000E+00						1.000E+00			0.15	0.04	0.15	0.08	0.11	0.07	0.31	0.11	0.17	0.08	0.13	0.08	0.15	0.09
ENSSSAG00000064961	plxnb1a	2.703E-01	24	23.00	8.17	1.20	0.15	6.144E-03	24	24	7.64	0.91	7.74	0.95	8.01	0.69	6.64	0.49	7	0.5	11.11	0.77	10.18	1.4
ENSSSAG00000064960	GNA13	7.442E-01	24	21.69	4.68	0.38	0.08	2.656E-01	24	24	4.89	0.16	4.36	0.6	4.57	0.39	4.27	0.45	4.64	0.73	5.52	0.27	4.83	0.38
ENSSSAG00000064963		9.981E-01	24	21.55	1.34	0.31	0.24	2.746E-01	24	24	1.15	0.09	1.22	0.32	0.94	0.15	1.13	0.36	1.26	0.41	2.19	0.66	1.72	0.3
ENSSSAG00000033576		2.785E-01	24	12.13	5.30	0.81	0.15	1.497E-01	24	20	4.37	0.29	4.58	0.33	5.62	0.67	5.84	0.69	6.39	1.08	4.43	0.33	5.04	0.36
ENSSSAG00000033577		1.000E+00						1.000E+00			0.01	0.01	0	0	0	0	0	0	0	0	0	0	0	0
ENSSSAG00000064962	dffb	1.000E+00	24	23.00	1.81	0.11	0.06	1.000E+00	24	4	1.94	0.34	1.57	0.2	1.68	0.17	1.9	0.31	1.66	0.24	1.84	0.36	2.19	0.56
ENSSSAG00000033573		1.000E+00						1.000E+00			0	0	0	0	0	0	0	0	0.03	0.03	0.02	0.02	0.01	0.01
ENSSSAG00000070447	znf653	3.822E-01	24	10.17	13.76	1.00	0.07	1.402E-01	24	16	13.2	0.9	14.11	0.91	14.25	0.64	15.16	1.5	13.37	0.82	12.15	0.67	13.19	0.85
ENSSSAG00000068238	galnt18b	6.895E-01	24	4.00	16.18	0.22	0.01	2.407E-04	24	8	19.28	0.79	18.98	1.13	16.03	0.45	15.94	1.24	16.98	0.68	12.39	0.7	13.54	0.54
ENSSSAG00000035938		1.000E+00						1.000E+00			0.21	0.08	0.27	0.07	0.21	0.09	0.14	0.07	0.27	0.07	0.05	0.03	0.29	0.08
ENSSSAG00000042499		5.311E-01	24	5.34	1.54	0.24	0.15	1.130E-01	24	8	1.75	0.29	1.86	0.2	1.69	0.23	1.7	0.24	1.13	0.35	1.27	0.16	1.42	0.18
ENSSSAG00000027484	U2	1.000E+00						1.000E+00			0	0	0	0	0	0	0	0	0	0	0	0	0	0
ENSSSAG00000070445	glt8d2	1.000E+00						1.000E+00			0.14	0.09	0.19	0.12	0.07	0.05	0.17	0.12	0.27	0.11	0.06	0.06	0.43	0.26
ENSSSAG00000042498	PRLD1	9.515E-01	24	23.00	10.72	0.74	0.07	4.571E-01	24	24	11.9	0.8	9.88	0.8	10.49	0.86	10.58	0.75	9.63	1.05	12.07	1	11.23	0.72
ENSSSAG00000035930	U1	1.000E+00						1.000E+00			0	0	0	0	0	0	0	0	0	0	0	0	0	0
ENSSSAG00000070444	epor	1.520E-02	24	20.99	2.25	0.88	0.39	3.791E-04	24	24	2.34	0.49	1.66	0.26	1.36	0.34	2.04	0.65	1.94	0.5	4.6	0.94	2.44	0.55
ENSSSAG00000035937	U1	1.000E+00						1.000E+00			0	0	0	0	0	0	0	0	0	0	0	0	0	0
ENSSSAG00000068235	fa7b	2.060E-01						1.289E-01			0.88	0.21	1.07	0.14	0.53	0.22	0.37	0.25	0.69	0.21	1.31	0.22	0.88	0.33
ENSSSAG00000068234		1.000E+00						1.000E+00			0.04	0.04	0	0	0.12	0.08	0	0	0.09	0.09	0	0	0.04	0.04
ENSSSAG00000068237		1.000E+00						1.000E+00			0	0	0	0	0	0	0	0	0	0	0	0	0	0
ENSSSAG00000068236		1.000E+00						1.000E+00			0	0	0	0	0	0	0	0	0	0	0	0	0	0
ENSSSAG00000050534	U3	1.000E+00						1.000E+00			0	0	0	0	0	0	0	0	0	0	0	0	0	0
ENSSSAG00000081633	C56	5.612E-02	24	4.77	68.17	2.65	0.04	2.385E-05	24	12	73.08	1.71	70.4	2.21	74.72	2.3	65.97	1.93	69.54	2.79	57.02	1.96	67.33	2.48
ENSSSAG00000056645		1.000E+00						1.000E+00			0	0	0	0	0	0	0	0	0	0	0	0	0	0
ENSSSAG00000004395		1.000E+00						1.000E+00			0.24	0.04	0.46	0.09	0.24	0.06	0.27	0.11	0.23	0.1	0.62	0.14	0.17	0.06
ENSSSAG00000056647	slc12a3	1.000E+00						1.000E+00			0.45	0.14	0.18	0.11	0.36	0.1	0.51	0.34	0.2	0.11	0.48	0.14	0.39	0.14
ENSSSAG00000004397	top1	1.000E+00	24	3.00	78.77	0.17	0.00	1.000E+00	24	12	81.19	2.93	80.86	2.01	80.69	2.64	77.02	2.41	78.57	2.72	77.47	2.95	75.72	2.71
ENSSSAG00000056641	vps51	4.189E-02	24	4.00	34.84	1.15	0.03	7.083E-04	24	12	37.13	1.47	35.4	0.89	36.67	1.25	35.38	1.06	33.98	1.35	30.39	0.76	35.47	1.46
ENSSSAG00000004391		1.000E+00						1.000E+00			0	0	0	0	0	0	0	0	0	0	0	0	0	0
ENSSSAG00000056643		5.456E-01						1.000E+00			0	0	0.01	0.01	0.01	0.01	0.03	0.01	0.04	0.01	0.02	0.01	0.01	0.01
ENSSSAG00000004393		1.000E+00						1.000E+00			0	0	0	0	0	0	0	0	0	0	0	0	0	0
ENSSSAG00000062592	U1	1.000E+00						1.000E+00			0	0	0	0	0	0	0	0	0	0	0	0	0	0
ENSSSAG00000062591	shisa9b	1.000E+00						1.000E+00			0	0	0	0	0	0	0	0	0	0	0	0	0	0
ENSSSAG00000004398	col1a1a	1.000E+00						1.000E+00			0	0	0.04	0.04	0.14	0.07	0.06	0.06	0	0	0.03	0.04	0.05	0.03
ENSSSAG00000004399	noxred1	1.000E+00						1.000E+00			0.85	0.11	0.93	0.27	1.39	0.33	0.95	0.37	0.95	0.42	0.94	0.25	0.63	0.23
ENSSSAG00000062594		1.000E+00						1.000E+00			0.41	0.19	0.37	0.24	0.65	0.16	0.63	0.26	0.53	0.22	0.56	0.24	0.44	0.16
ENSSSAG00000010423		1.000E+00						1.000E+00			0	0	0	0	0	0	0	0	0	0	0	0	0	0
ENSSSAG00000071133		6.895E-01	24	10.82	1.29	0.11	0.09	1.179E-01	24	12	1.42	0.24	1.3	0.22	1.38	0.21	1.39	0.07	1.44	0.28	0.7	0.14	1.27	0.26
ENSSSAG00000003736	fnta	3.607E-02	24	4.35	27.14	1.81	0.07	9.586E-03	24	12	29.64	1.51	28.46	0.84	29.75	0.59	26.19	0.79	24	1.38	26.21	1.48	26.47	1.92
ENSSSAG00000040301	ubl3b	1.000E+00	24	12.67	20.63	0.97	0.05	1.000E+00	24	16	20.93	1	20.92	1.03	20.77	0.87	22.01	1.56	20.4	1	20.49	0.72	17.93	0.96
ENSSSAG00000003734		1.000E+00						1.000E+00			0.01	0.01	0	0	0	0	0	0	0	0	0.02	0.02	0	0
ENSSSAG00000058559		1.000E+00						1.000E+00			0	0	0	0	0	0	0	0	0	0	0	0	0	0
ENSSSAG00000058558		1.000E+00						1.000E+00			0	0	0	0	0	0	0	0	0	0	0	0	0	0
ENSSSAG00000058557	fscn2	1.000E+00						1.000E+00			0.08	0.08	0.03	0.03	0	0	0	0	0.16	0.16	0	0	0	0
ENSSSAG00000058556		1.000E+00						1.000E+00			0	0	0	0	0	0	0	0	0	0	0	0	0	0
ENSSSAG00000058555	CHST8	8.019E-01	24	6.52	4.87	0.46	0.09	2.440E-01	24	8	4.95	0.57	5.51	0.58	5.29	0.26	4.76	0.55	4.67	0.61	4.18	0.43	4.68	0.62
ENSSSAG00000058554	rnf183	1.000E+00						1.000E+00			0	0	0	0	0	0	0	0	0	0	0	0	0	0
ENSSSAG00000058553	tdp2a	1.000E+00	24	6.63	3.73	0.80	0.21	1.000E+00	24	8	2.95	0.36	4.05	0.37	5.29	1.53	3.18	0.63	3.41	0.36	3.9	0.71	3.19	0.32
ENSSSAG00000058552		1.000E+00						1.000E+00			0	0	0	0	0	0	0	0	0	0	0	0	0	0
ENSSSAG00000058551		1.000E+00	24	11.87	1.62	0.09	0.05	6.745E-01	24	20	1.67	0.15	1.78	0.18	1.57	0.19	1.69	0.31	1.82	0.31	1.2	0.16	1.5	0.15
ENSSSAG00000010426	U3	1.000E+00						1.000E+00			0	0	0	0	0	0	0	0	0	0	0	0	0	0
ENSSSAG00000018434	RAMP1	1.000E+00						1.000E+00			0	0	0	0	0	0	0	0	0	0	0	0	0	0
ENSSSAG00000066754		1.000E+00						1.000E+00			0	0	0	0	0	0	0	0	0	0	0	0	0	0
ENSSSAG00000018431	U5	1.000E+00						1.000E+00			0	0	0	0	0	0	0	0	0	0	0	0	0	0
ENSSSAG00000070618	ube2q1	2.375E-03	24	4.37	23.24	2.65	0.11	3.791E-04	24	8	23.55	0.96	25.19	0.19	24.51	2.02	22.01	0.67	19.85	1.33	23.93	1.05	24.74	0.63
ENSSSAG00000076237	fkbp1b	1.400E-02	24	2.68	19.20	3.71	0.19	1.416E-02	24	4	18.81	1.05	21.82	1.8	18.31	1.83	16.31	1.02	16.6	0.93	21.08	2.4	24.29	2.24
ENSSSAG00000070616	PLCB1	1.186E-02	24	14.53	37.10	5.21	0.14	7.841E-05	24	16	31.81	1.42	29.8	2.32	36.28	2.29	46.68	3.3	35.14	2.01	42.32	3.29	33.56	2.17
ENSSSAG00000070617		1.000E+00						4.802E-01			0.59	0.24	0.49	0.12	0.45	0.12	0.57	0.19	0.51	0.17	0.86	0.2	1.06	0.17
ENSSSAG00000070614	rab27b	7.442E-01						2.440E-01			0.8	0.15	0.74	0.12	0.73	0.17	0.5	0.11	0.5	0.19	0.4	0.17	0.49	0.12
ENSSSAG00000010424		1.000E+00						1.000E+00			0	0	0	0	0	0	0	0	0	0	0	0	0	0
ENSSSAG00000070612	slc6a4b	6.473E-02						1.434E-01			0.79	0.15	1.22	0.23	0.57	0.25	0.55	0.3	0.43	0.23	0.55	0.31	1.05	0.3
ENSSSAG00000070613	ST8SIA3	1.000E+00	24	0.00	2.13	0.14	0.07	6.802E-01	24	4	2.43	0.2	1.98	0.12	1.99	0.23	2.26	0.37	1.83	0.25	2.19	0.2	2.34	0.22
ENSSSAG00000070610		5.265E-04	24	12.12	41.98	5.68	0.14	7.712E-07	24	12	32.55	1.56	33.69	1.19	47.13	1.96	46.18	1.09	45.27	2.65	42.35	0.86	41.01	2.51
ENSSSAG00000070611	ccdc18	1.085E-01	24	24.00	8.66	0.66	0.08	2.600E-03	24	4	9.75	0.89	8.1	0.73	7.18	0.7	8.6	0.67	8.96	0.46	9.04	0.35	9.65	0.37
ENSSSAG00000076235	znf27b	1.000E+00	24	9.95	64.76	1.91	0.03	6.732E-01	24	16	63.81	1.12	65.26	2.49	65.83	1.83	67.46	2.13	63.94	2.82	62.84	1.56	62.54	1.3
ENSSSAG00000074108		1.322E-01	24	23.00	3.13	0.47	0.15	9.306E-03	24	24	3.19	0.39	3.08	0.08	2.72	0.31	2.95	0.24	2.46	0.38	4.38	0.5	3.56	0.36
ENSSSAG00000074109	lrrc38b	1.000E+00	24	18.51	1.67	0.28	0.17	1.000E+00	24	24	2.17	0.21	1.45	0.2	1.69	0.3	1.72	0.09	1.59	0.34	1.78	0.23	1.32	0.14
ENSSSAG00000074106	PRRT1	1.463E-03	24	21.99	5.95	1.16	0.19	4.966E-05	24	24	6.67	0.9	5.71	0.3	4.78	0.55	5.3	0.5	5.61	0.32	8.03	0.48	6.54	0.45
ENSSSAG00000076232	h3f3a	1.000E+00	24	10.41	157.13	4.53	0.03	7.679E-01	24	16	156.05	4.98	155.73	3.85	161.95	9.27	162.63	3.67	155.34	3.75	150.13	5.85	153.91	6.88
ENSSSAG00000074104		1.000E+00						1.000E+00			0	0	0	0	0	0	0	0	0	0	0	0	0	0
ENSSSAG00000074105	dhrs3	1.997E-01	24	2.00	3.19	0.57	0.18	4.130E-02	24	8	4.2	0.55	3.88	0.49	3.17	0.27	2.75	0.52	2.39	0.25	3.29	0.56	3.11	0.55
ENSSSAG00000074102		1.000E+00						1.000E+00			0	0	0	0	0.08	0.08	0	0	0.06	0.06	0.05	0.05	0	0
ENSSSAG00000074103	xpr1b	1.000E+00	24	13.21	8.35	0.38	0.05	9.156E-01	24	24	6.34	0.83	8.4	0.54	8.32	0.97	9.34	0.74	7.53	0.41	9.8	0.76	8.32	0.33
ENSSSAG00000074100		1.000E+00						1.000E+00			0	0	0	0	0	0	0	0	0	0	0	0	0	0
ENSSSAG00000076233	smarcad1	2.870E-02	24	22.00	56.05	2.87	0.05	1.291E-03	24	24	57.39	1.28	53.96	0.37	52.13	1.69	54.48	2.05	57.32	1.92	59	3.01	60.52	2.74
ENSSSAG00000000485	si:dkey-44g23.5	1.649E-02	24	15.88	7.29	1.26	0.17	3.306E-04	24	20	6.47	0.25	7.18	0.81	6.86	0.42	7.74	0.69	8.77	0.85	7.51	0.35	5.82	0.38
ENSSSAG00000040308		1.000E+00						1.000E+00			0	0	0	0	0	0	0	0	0	0	0	0	0	0
ENSSSAG00000076230	GBB1	2.457E-02	24	23.00	93.94	3.10	0.03	3.488E-03	24	24	95.75	1.48	92.23	3.17	88.72	3.89	94.61	4.3	91.41	2.34	99.51	2.88	98.32	2.64
ENSSSAG00000076231	crx	1.000E+00						1.000E+00			0	0	0.04	0.04	0.17	0.11	0	0	0	0	0	0	0	0
ENSSSAG00000071076		1.000E+00						1.000E+00			0	0	0	0	0	0	0	0	0	0	0	0	0	0
ENSSSAG00000006820		2.656E-02	24	10.14	5.05	0.86	0.17	2.600E-03	24	12	3.9	0.74	5.67	0.39	5.8	0.38	5.5	0.7	5.08	0.48	4.68	0.46	3.99	0.51
ENSSSAG00000006821	fybb	1.000E+00	24	3.43	6.13	0.63	0.10	1.000E+00	24	24	5.4	0.7	6.26	0.28	7.1	1.4	5.46	0.84	5.49	0.26	6.8	0.49	6.78	0.92
ENSSSAG00000006822	ssa-mir-816-2	1.000E+00						1.000E+00			0	0	0	0	0	0	0	0	0	0	0	0	0	0
ENSSSAG00000006823		1.000E+00						1.000E+00			0.1	0.05	0.17	0.1	0.07	0.05	0.04	0.04	0.01	0.01	0.04	0.02	0.04	0.03
ENSSSAG00000006824	cers2a	1.000E+00	24	3.60	11.49	1.02	0.09	7.911E-01	24	24	10.56	0.27	10.9	0.34	12.78	0.93	10.27	0.77	10.64	0.93	12.78	0.91	13.09	0.89
ENSSSAG00000006825		1.000E+00						1.000E+00			0	0	0	0	0	0	0	0	0	0	0	0	0	0
ENSSSAG00000006826		1.000E+00						1.000E+00			0	0	0	0	0	0	0	0	0	0	0	0	0	0
ENSSSAG00000006827	si:dkey-156n14.3	1.000E+00	24	11.97	32.44	1.09	0.03	9.480E-01	24	16	31.65	0.64	31.52	0.92	33.62	0.84	32.91	0.66	33.43	1.47	31.54	2.03	31.31	1.3
ENSSSAG00000006828		1.000E+00						1.000E+00			0	0	0	0	0	0	0	0	0	0	0	0	0	0
ENSSSAG00000006829	slc46a3	1.000E+00						1.000E+00			0.57	0.23	0.49	0.19	0.34	0.16	0.64	0.23	0.69	0.24	0.42	0.22	0.41	0.28
ENSSSAG00000076078	tmem16a	1.000E+00	24	18.00	1.75	0.23	0.13	7.996E-01	24	20	0.91	0.2	1.18	0.2	2.02	0.37	1.81	0.34	1.93	0.33	2.02	0.45	2.39	0.38
ENSSSAG00000050728		1.000E+00						1.000E+00			0	0	0	0	0	0	0	0	0	0	0.05	0.05	0	0
ENSSSAG00000081154		1.000E+00						1.000E+00			0	0	0	0	0	0	0	0	0	0	0	0	0	0
ENSSSAG00000061029	camkk1a	1.279E-01	24	21.00	4.28	0.10	0.02	4.278E-05	24	24	3.28	0.23	2.89	0.45	3.74	0.37	4.69	0.35	4.32	0.25	5.39	0.45	5.74	0.52
ENSSSAG00000061028		1.000E+00	24	12.05	1.19	0.01	0.01	1.000E+00	24	20	1.09	0.06	1.19	0.14	1.11	0.04	1.27	0.11	1.23	0.04	1.07	0.07	1.36	0.1
ENSSSAG00000081151	hoxc4bb	8.019E-01						1.000E+00			0.08	0.05	0.06	0.04	0.1	0.07	0.45	0.15	0.08	0.04	0.27	0.14	0.07	0.04
ENSSSAG00000081150	ssa-mir-1d-1	1.000E+00						1.000E+00			0	0	0	0	0	0	0	0	0	0	0	0	0	0
ENSSSAG00000081153	BHLH2	4.769E-01	24	2.00	26.59	1.72	0.06	4.970E-04	24	4	30.91	1.5	25.88	1.1	27.25	1.48	27.18	0.95	22.3	1.03	26.38	1.27	27.7	1.17
ENSSSAG00000081152		1.000E+00						1.000E+00			0	0	0	0	0	0	0	0	0	0	0	0	0	0
ENSSSAG00000061023	igfals	1.000E+00						1.000E+00			0	0	0	0	0	0	0	0	0	0	0	0	0	0
ENSSSAG00000050721	lyric	1.553E-01	24	6.90	56.57	3.39	0.06	8.070E-03	24	8	57.55	1.13	58.72	1.74	57.56	2.17	57.99	2.3	53.65	2.48	50.39	1.91	59.34	3
ENSSSAG00000050722	slc44a1b	1.997E-01	24	10.53	67.07	4.69	0.07	2.303E-03	24	12	60.53	2.05	62.45	1.87	76.87	1.7	65.7	3.01	69.02	4.09	66.81	1.8	63.72	2.98
ENSSSAG00000061020	tafa5a	1.709E-01	24	5.83	4.36	0.69	0.16	2.078E-02	24	8	4.19	0.45	5.18	0.56	4.63	0.42	4.34	0.2	3.43	0.26	4.36	0.25	4.45	0.59
ENSSSAG00000057116	comd5	9.483E-02	24	4.00	40.03	1.03	0.03	6.274E-04	24	8	44.31	1.62	43.86	0.97	41.89	2.26	42.12	2.35	36.88	1.6	34.88	1.2	36.76	2.72
ENSSSAG00000050725	lrrfip1a	1.000E+00	24	21.12	4.04	0.38	0.09	1.000E+00	24	24	4.59	0.59	3.56	0.48	4.57	0.26	3.22	0.3	4.06	0.41	4.69	0.85	3.89	0.46
ENSSSAG00000061025	socs3b	1.000E+00	24	17.65	4.02	0.54	0.14	8.192E-01	24	20	3.85	0.26	3.89	0.58	3.47	0.68	4.03	0.63	4.6	0.53	4.48	0.56	3.79	0.41
ENSSSAG00000061024	TP4A2	5.448E-03	24	10.82	50.79	4.87	0.10	2.203E-05	24	16	51.13	1.92	52.29	2.02	52.55	1.27	56.42	3.02	54.39	2.51	39.64	2.3	44.46	1.83
ENSSSAG00000031101		1.000E+00						1.000E+00			0	0	0	0	0	0	0	0	0	0	0	0	0	0
ENSSSAG00000047057	U6	1.000E+00						1.000E+00			0	0	0	0	0	0	0	0	0	0	0	0	0	0
ENSSSAG00000076079	dhrs7cb	1.000E+00						1.000E+00			0	0	0	0	0	0	0	0	0	0	0	0	0	0
ENSSSAG00000055827	zc4h2	1.000E+00	24	0.00	6.67	0.28	0.04	2.729E-01	24	4	7.34	0.24	6.9	0.56	6.5	0.4	6.39	0.42	6.86	0.49	5.79	0.41	7.16	0.29
ENSSSAG00000036734		1.000E+00						1.000E+00			0	0	0	0	0	0	0	0	0	0	0	0	0	0
ENSSSAG00000059608		1.000E+00						1.000E+00			0	0	0	0	0	0	0	0	0	0	0	0	0	0
ENSSSAG00000059609		1.000E+00						1.000E+00			0	0	0	0	0	0	0	0	0	0	0	0	0	0
ENSSSAG00000071059	bcan	1.000E+00	24	5.93	46.27	1.55	0.03	1.000E+00	24	16	52.26	2.37	46.49	2.98	42.72	2.76	50.76	1.99	43.3	1.76	43.64	4.12	44.69	3.94
ENSSSAG00000003378	ccdc166	6.496E-04	24	5.71	19.55	2.69	0.14	2.520E-07	24	8	19.11	0.72	23.56	1.14	21.81	1.36	18.9	1.18	18.35	1.4	16.62	0.63	18.73	0.87
ENSSSAG00000071057		4.274E-01	24	7.64	17.51	2.08	0.12	2.625E-02	24	12	16.97	2.78	21.23	2.07	20.99	1.32	15.64	2.1	19.29	3	13.72	1.78	13.89	1.57
ENSSSAG00000059605	bms1	6.386E-01	24	10.88	32.51	1.47	0.05	1.907E-01	24	12	31.83	1.56	32.21	1.08	34.97	1.07	31.27	1.21	35.79	2.22	29.44	2.13	30.67	1.22
ENSSSAG00000059606		1.000E+00						5.784E-01			0.19	0.03	0.18	0.04	0.22	0.06	0.25	0.04	0.15	0.02	0.3	0.04	0.3	0.04
ENSSSAG00000003374		1.000E+00						1.000E+00			0	0	0	0	0	0	0	0	0	0	0	0	0	0
ENSSSAG00000003373	tmub2	7.986E-02	24	2.12	5.07	0.44	0.09	3.055E-03	24	8	5.58	0.29	5.74	0.28	5.27	0.24	4.39	0.24	4.74	0.3	5.1	0.45	5.04	0.29
ENSSSAG00000071052	nlgn1	3.151E-03	24	17.68	7.81	1.30	0.17	1.690E-05	24	24	8.07	0.24	5.93	0.73	6.65	0.22	8.97	1.48	7.86	0.5	9.29	0.6	7.8	0.49
ENSSSAG00000059602	grm8a	1.000E+00	24	17.00	23.44	0.63	0.03	4.781E-01	24	20	22.61	1.34	22.99	1.15	21.51	0.72	24.43	1.14	25.67	1.87	21.82	1.67	24.86	1.13
ENSSSAG00000003370	cld6	2.726E-07	24	23.00	39.45	9.56	0.24	3.473E-09	24	24	47.81	2.9	38.11	1	32.82	2.36	32.8	0.79	32.98	2.49	51.95	2.36	48.91	1
ENSSSAG00000076976		2.124E-01	24	17.97	18.68	1.27	0.07	2.452E-02	24	24	17.51	0.84	17.7	0.87	17.82	1.06	19.12	0.96	19.43	1	21.22	0.94	17.98	0.74
ENSSSAG00000035069	rnf152	1.000E+00						1.000E+00			0	0	0	0	0	0	0	0	0	0	0	0	0	0
ENSSSAG00000035066		1.000E+00						1.000E+00			0	0	0	0	0	0	0	0	0	0	0	0	0	0
ENSSSAG00000051450	dram1	1.000E+00						1.000E+00			0	0	0.04	0.04	0.07	0.05	0.11	0.05	0	0	0.14	0.14	0.05	0.05
ENSSSAG00000031106	U3	1.000E+00						1.000E+00			0	0	0	0	0	0	0	0	0	0	0	0	0	0
ENSSSAG00000035062		1.000E+00						1.000E+00			0	0	0	0	0	0	0	0	0	0	0	0	0	0
ENSSSAG00000051454		1.000E+00						1.000E+00			0	0	0	0	0	0	0	0	0	0	0	0	0	0
ENSSSAG00000051457	grm5b	4.811E-05	24	21.07	12.65	2.68	0.21	6.065E-10	24	24	10.33	0.54	8.9	1.08	8.99	1.06	11.78	1.19	13.09	0.66	20.94	0.81	16.46	0.91
ENSSSAG00000035061		1.000E+00						1.000E+00			0	0	0	0	0	0	0	0	0	0	0	0	0	0
ENSSSAG00000043359		1.000E+00						1.000E+00			0	0	0	0	0	0	0	0	0	0	0	0	0	0
ENSSSAG00000076135		1.000E+00						1.000E+00			0	0	0	0	0	0	0	0	0	0	0	0	0	0
ENSSSAG00000003196	mettl24	1.000E+00						1.000E+00			0	0	0	0	0.1	0.1	0	0	0	0	0.03	0.04	0	0
ENSSSAG00000043351	bcas2	5.904E-01	24	24.00	11.88	0.65	0.06	4.711E-02	24	4	13.99	1.01	11.2	0.81	10.7	0.37	11.65	0.74	12.43	0.6	11.43	0.53	12.4	0.87
ENSSSAG00000043353		1.000E+00						1.000E+00			0.08	0.04	0.09	0.07	0.07	0.03	0.09	0.05	0.02	0.02	0.04	0.04	0.02	0.02
ENSSSAG00000043352	ssa-mir-1a-1	1.000E+00						1.000E+00			0	0	0	0	0	0	0	0	0	0	0	0	0	0
ENSSSAG00000043355		1.000E+00						1.000E+00			0	0	0	0	0	0	0	0	0	0	0	0	0	0
ENSSSAG00000043357	foxa2	1.000E+00						1.000E+00			0.09	0.06	0.15	0.03	0.05	0.05	0.05	0.05	0.17	0.1	0	0	0	0
ENSSSAG00000043356	dll4	1.000E+00	24	8.36	1.80	0.12	0.06	1.000E+00	24	8	1.6	0.21	1.87	0.32	1.82	0.27	1.7	0.24	1.73	0.34	1.54	0.31	2.3	0.61
ENSSSAG00000079709	lrrc18a	1.000E+00						1.000E+00			0.63	0.17	0.32	0.15	0.39	0.19	0.51	0.14	0.51	0.16	0.34	0.23	0.49	0.2
ENSSSAG00000079708		1.000E+00						1.000E+00			0	0	0	0	0	0	0	0	0	0	0	0	0	0
ENSSSAG00000079703	SLC5A3	1.000E+00						1.000E+00			0	0	0	0	0	0	0	0	0	0	0	0	0	0
ENSSSAG00000079702	gata2a	1.049E-01	24	17.55	1.87	0.43	0.23	5.228E-03	24	20	1.86	0.28	1.25	0.19	1.4	0.19	1.97	0.33	2.52	0.27	1.84	0.43	2.19	0.35
ENSSSAG00000079701		1.000E+00	24	10.86	7.19	0.50	0.07	1.000E+00	24	4	8.86	0.56	7.67	0.67	7.06	0.53	6.43	0.78	7.61	0.48	6.36	0.72	6.82	1.16
ENSSSAG00000079700	drgx	1.000E+00						1.000E+00			0.11	0.07	0	0	0	0	0.04	0.04	0	0	0	0	0.23	0.11
ENSSSAG00000079707	si:ch211-132g1.7	1.000E+00	24	11.05	8.20	0.29	0.04	9.230E-01	24	8	7.23	0.71	8.92	0.84	8.1	0.91	8.21	1.13	8.81	1.16	7.01	0.79	8.83	0.55
ENSSSAG00000079706		1.000E+00						1.000E+00			0	0	0	0	0	0	0	0	0	0	0	0	0	0
ENSSSAG00000079705		1.000E+00						1.000E+00			0	0	0	0	0	0	0	0	0	0	0	0	0	0
ENSSSAG00000003192		1.000E+00						1.000E+00			0	0	0	0	0	0	0	0	0	0	0	0	0	0
ENSSSAG00000041263		1.000E+00						1.000E+00			0.19	0.08	0.23	0.09	0.13	0.08	0.12	0.06	0.2	0.11	0.22	0.13	0.17	0.11
ENSSSAG00000013302		1.000E+00	24	23.00	16.00	0.37	0.02	4.840E-01	24	4	16.12	0.73	15.02	0.62	16.11	0.39	15.45	0.88	16.15	0.46	16.09	1.05	17.44	0.59
ENSSSAG00000041261	asl	6.895E-01	24	6.01	62.60	1.89	0.03	1.043E-02	24	8	63.41	2.12	68.12	3.28	62.43	2.03	62.66	2.69	62.17	1.23	58.21	2.07	61.17	1.73
ENSSSAG00000041260	CDKA2	2.257E-01	24	21.62	10.85	1.31	0.12	1.164E-01	24	4	11.34	1.06	11.62	0.73	9.07	1	9.7	0.62	11.4	1.05	12.24	1.41	11.67	0.81
ENSSSAG00000041267		1.000E+00						1.000E+00			0	0	0	0	0	0	0	0	0	0	0	0	0	0
ENSSSAG00000041266	COL4A5	1.000E+00						1.000E+00			0.11	0.09	0.56	0.22	0.56	0.26	0.81	0.34	0.55	0.32	0.8	0.29	0.69	0.21
ENSSSAG00000041265		1.000E+00						1.000E+00			0	0	0	0	0	0	0	0	0	0	0.21	0.15	0	0
ENSSSAG00000041264		1.000E+00						1.000E+00			0	0	0	0	0	0	0	0	0	0	0	0	0	0
ENSSSAG00000042086	hs6st2	1.000E+00						1.000E+00			0.55	0.08	0.57	0.08	0.56	0.06	0.59	0.25	0.53	0.07	0.48	0.12	0.58	0.18
ENSSSAG00000042087	SNORA73	1.000E+00						1.000E+00			0.02	0.01	0.03	0.01	0.01	0.01	0.02	0.01	0	0	0.01	0.01	0.02	0.01
ENSSSAG00000042084	SNORA73	1.000E+00						1.000E+00			0	0	0	0	0	0	0	0	0	0	0	0	0	0
ENSSSAG00000049057		1.000E+00						1.000E+00			0	0	0	0	0	0	0	0	0	0	0	0	0	0
ENSSSAG00000049051	U1	1.000E+00						1.000E+00			0	0	0	0	0	0	0	0	0	0	0	0	0	0
ENSSSAG00000049052	dohh	1.000E+00	24	0.28	14.07	0.47	0.03	3.091E-01	24	8	14.94	0.67	15.44	0.78	14.33	0.57	11.72	0.74	15.41	0.73	14.3	0.25	12.85	0.58
ENSSSAG00000042081		6.551E-01						1.000E+00			0.12	0.07	0.12	0.06	0.07	0.07	0.13	0.09	0.06	0.04	0.25	0.04	0.25	0.14
ENSSSAG00000074828	mxra8	1.000E+00	24	20.57	1.58	0.40	0.25	7.776E-01	24	4	2.19	0.31	1.78	0.32	1.1	0.33	1.37	0.24	1.94	0.34	1.4	0.42	1.53	0.24
ENSSSAG00000043683		1.000E+00						1.000E+00			0	0	0	0	0	0	0	0	0	0	0	0	0	0
[truncated: 53,821 more rows]
